# Supplementary material for: Enhancing spinal bone anchor pull-out resistance with an L-shaped anchor
Source: PLoS One. 2024 May 8;19(5):e0302996. doi: 10.1371/journal.pone.0302996 (PMC11078376; doi:10.1371/journal.pone.0302996)
Supplement: S1 Appendix — (XLSX) [file pone.0302996.s001.xlsx]

## Sheet: L1_A
Time [msec]	Potentiometer [V]	Force sensor [V]	Pull-out force [N]	Pull-out distance [mm]	Vertebra	Orientation
0	5.011	0.022	9.795	12.027	L1	A
100	5.012	0.021	9.503	12.029	L1	A
201	5.012	0.022	9.795	12.028	L1	A
302	5.012	0.021	9.649	12.028	L1	A
402	5.012	0.021	9.649	12.029	L1	A
502	5.012	0.022	9.941	12.028	L1	A
602	5.012	0.022	9.941	12.028	L1	A
703	5.011	0.022	9.795	12.027	L1	A
804	5.011	0.022	9.941	12.027	L1	A
905	5.012	0.022	10.087	12.029	L1	A
1005	5.012	0.023	10.524	12.029	L1	A
1106	5.011	0.022	10.087	12.027	L1	A
1206	5.011	0.023	10.379	12.027	L1	A
1306	5.011	0.023	10.233	12.026	L1	A
1406	5.012	0.024	10.67	12.029	L1	A
1507	5.012	0.024	10.67	12.028	L1	A
1607	5.012	0.024	10.67	12.028	L1	A
1707	5.012	0.023	10.379	12.028	L1	A
1808	5.011	0.022	9.941	12.027	L1	A
1908	5.012	0.023	10.233	12.03	L1	A
2008	5.012	0.023	10.524	12.03	L1	A
2108	5.012	0.023	10.379	12.029	L1	A
2208	5.011	0.024	10.67	12.027	L1	A
2309	5.012	0.023	10.524	12.029	L1	A
2410	5.012	0.024	10.67	12.028	L1	A
2510	5.012	0.024	10.962	12.03	L1	A
2610	5.011	0.023	10.524	12.027	L1	A
2710	5.011	0.024	10.67	12.027	L1	A
2811	5.011	0.023	10.379	12.027	L1	A
2912	5.012	0.024	10.67	12.029	L1	A
3013	5.012	0.022	10.087	12.028	L1	A
3113	5.012	0.022	10.087	12.03	L1	A
3213	5.012	0.022	9.795	12.028	L1	A
3313	5.011	0.023	10.379	12.027	L1	A
3413	5.011	0.023	10.379	12.027	L1	A
3514	5.011	0.022	9.941	12.027	L1	A
3614	5.011	0.022	9.941	12.027	L1	A
3714	5.011	0.022	10.087	12.027	L1	A
3814	5.012	0.022	10.087	12.028	L1	A
3914	5.012	0.022	9.795	12.029	L1	A
4014	5.012	0.022	9.941	12.03	L1	A
4114	5.012	0.022	9.941	12.029	L1	A
4214	5.011	0.022	9.941	12.027	L1	A
4315	5.011	0.021	9.649	12.027	L1	A
4415	5.012	0.023	10.233	12.028	L1	A
4516	5.011	0.021	9.649	12.027	L1	A
4616	5.011	0.022	9.795	12.027	L1	A
4716	5.012	0.022	10.087	12.029	L1	A
4817	5.012	0.022	9.795	12.029	L1	A
4918	5.011	0.021	9.649	12.027	L1	A
5018	5.011	0.022	9.795	12.027	L1	A
5118	5.012	0.022	9.795	12.029	L1	A
5218	5.011	0.022	9.795	12.027	L1	A
5318	5.012	0.021	9.649	12.029	L1	A
5418	5.012	0.022	9.795	12.029	L1	A
5518	5.012	0.021	9.503	12.028	L1	A
5618	5.012	0.022	9.795	12.028	L1	A
5719	5.011	0.02	9.211	12.027	L1	A
5819	5.011	0.022	9.941	12.027	L1	A
5920	5.011	0.021	9.649	12.027	L1	A
6021	5.011	0.022	10.087	12.027	L1	A
6121	5.011	0.021	9.357	12.027	L1	A
6221	5.012	0.021	9.357	12.029	L1	A
6322	5.011	0.022	9.795	12.027	L1	A
6423	5.011	0.021	9.649	12.027	L1	A
6524	5.011	0.022	9.795	12.027	L1	A
6624	5.011	0.022	10.087	12.027	L1	A
6725	5.012	0.021	9.649	12.028	L1	A
6826	5.012	0.023	10.233	12.028	L1	A
6926	5.012	0.021	9.649	12.028	L1	A
7026	5.012	0.021	9.503	12.03	L1	A
7126	5.012	0.022	9.795	12.03	L1	A
7226	5.012	0.022	9.941	12.03	L1	A
7327	5.011	0.023	10.379	12.027	L1	A
7428	5.012	0.024	10.962	12.029	L1	A
7528	5.012	0.024	10.67	12.029	L1	A
7628	5.012	0.023	10.233	12.028	L1	A
7728	5.011	0.023	10.379	12.027	L1	A
7829	5.012	0.023	10.379	12.028	L1	A
7929	5.011	0.023	10.524	12.027	L1	A
8029	5.012	0.024	10.67	12.028	L1	A
8130	5.011	0.023	10.524	12.027	L1	A
8231	5.011	0.024	10.67	12.027	L1	A
8331	5.012	0.024	10.67	12.029	L1	A
8431	5.011	0.024	10.67	12.027	L1	A
8531	5.011	0.023	10.524	12.027	L1	A
8632	5.012	0.021	9.649	12.03	L1	A
8732	5.011	0.022	10.087	12.027	L1	A
8832	5.011	0.023	10.379	12.027	L1	A
8933	5.012	0.023	10.524	12.029	L1	A
9033	5.012	0.024	10.816	12.028	L1	A
9134	5.011	0.023	10.524	12.027	L1	A
9234	5.011	0.024	10.67	12.027	L1	A
9334	5.012	0.023	10.524	12.028	L1	A
9434	5.011	0.023	10.379	12.027	L1	A
9534	5.012	0.024	10.816	12.029	L1	A
9634	5.012	0.024	10.67	12.028	L1	A
9735	5.011	0.024	10.67	12.027	L1	A
9836	5.012	0.024	10.816	12.029	L1	A
9936	5.012	0.023	10.379	12.028	L1	A
10036	5.012	0.024	10.816	12.028	L1	A
10136	5.012	0.023	10.524	12.029	L1	A
10236	5.012	0.024	10.816	12.029	L1	A
10336	5.012	0.023	10.524	12.029	L1	A
10437	5.012	0.023	10.233	12.029	L1	A
10537	5.011	0.022	10.087	12.027	L1	A
10638	5.012	0.023	10.379	12.028	L1	A
10738	5.011	0.022	10.087	12.027	L1	A
10838	5.011	0.023	10.379	12.027	L1	A
10938	5.012	0.023	10.233	12.029	L1	A
11038	5.012	0.023	10.379	12.029	L1	A
11138	5.011	0.022	9.941	12.027	L1	A
11238	5.012	0.022	10.087	12.03	L1	A
11338	5.012	0.022	9.795	12.029	L1	A
11438	5.012	0.022	10.087	12.028	L1	A
11538	5.011	0.021	9.357	12.027	L1	A
11639	5.011	0.023	10.233	12.027	L1	A
11740	5.011	0.022	10.087	12.027	L1	A
11840	5.012	0.022	10.087	12.03	L1	A
11940	5.012	0.022	10.087	12.03	L1	A
12040	5.012	0.022	10.087	12.029	L1	A
12141	5.011	0.022	9.795	12.027	L1	A
12241	5.011	0.022	9.941	12.027	L1	A
12341	5.011	0.022	10.087	12.027	L1	A
12442	5.011	0.022	9.941	12.027	L1	A
12542	5.011	0.022	10.087	12.027	L1	A
12642	5.012	0.022	9.941	12.028	L1	A
12742	5.011	0.021	9.649	12.027	L1	A
12842	5.011	0.022	9.795	12.027	L1	A
12943	5.012	0.021	9.649	12.029	L1	A
13044	5.011	0.022	9.795	12.027	L1	A
13144	5.011	0.021	9.357	12.027	L1	A
13244	5.012	0.02	9.066	12.029	L1	A
13344	5.011	0.021	9.649	12.027	L1	A
13444	5.012	0.021	9.357	12.029	L1	A
13544	5.011	0.021	9.649	12.027	L1	A
13645	5.012	0.022	9.941	12.029	L1	A
13746	5.011	0.02	9.211	12.027	L1	A
13846	5.012	0.022	10.087	12.03	L1	A
13946	5.012	0.021	9.649	12.028	L1	A
14046	5.012	0.02	9.211	12.028	L1	A
14146	5.011	0.021	9.649	12.027	L1	A
14248	5.012	0.021	9.649	12.029	L1	A
14348	5.011	0.021	9.503	12.027	L1	A
14449	5.012	0.021	9.357	12.029	L1	A
14549	5.012	0.022	9.795	12.029	L1	A
14649	5.012	0.021	9.649	12.03	L1	A
14750	5.011	0.022	9.795	12.027	L1	A
14850	5.012	0.021	9.649	12.028	L1	A
14951	5.012	0.021	9.649	12.029	L1	A
15051	5.011	0.022	9.795	12.027	L1	A
15151	5.011	0.022	9.795	12.027	L1	A
15251	5.011	0.019	8.774	12.027	L1	A
15351	5.011	0.02	8.92	12.027	L1	A
15452	5.012	0.021	9.357	12.03	L1	A
15553	5.012	0.022	10.087	12.03	L1	A
15653	5.012	0.022	10.087	12.03	L1	A
15753	5.012	0.023	10.233	12.029	L1	A
15853	5.012	0.022	9.795	12.028	L1	A
15953	5.011	0.022	9.941	12.027	L1	A
16053	5.011	0.022	10.087	12.027	L1	A
16154	5.011	0.023	10.379	12.027	L1	A
16254	5.011	0.023	10.379	12.027	L1	A
16354	5.012	0.022	9.941	12.028	L1	A
16455	5.013	0.023	10.233	12.03	L1	A
16555	5.011	0.022	9.941	12.027	L1	A
16656	5.012	0.024	10.67	12.028	L1	A
16756	5.013	0.023	10.379	12.03	L1	A
16856	5.012	0.023	10.524	12.028	L1	A
16957	5.012	0.022	10.087	12.029	L1	A
17057	5.012	0.023	10.233	12.03	L1	A
17158	5.012	0.022	10.087	12.028	L1	A
17258	5.011	0.023	10.524	12.027	L1	A
17359	5.011	0.023	10.524	12.027	L1	A
17459	5.012	0.024	10.67	12.029	L1	A
17559	5.012	0.023	10.379	12.029	L1	A
17660	5.011	0.023	10.233	12.027	L1	A
17761	5.012	0.024	10.67	12.029	L1	A
17861	5.012	0.023	10.379	12.029	L1	A
17961	5.012	0.022	9.941	12.028	L1	A
18062	5.011	0.023	10.233	12.027	L1	A
18162	5.011	0.023	10.524	12.027	L1	A
18262	5.011	0.024	10.67	12.027	L1	A
18363	5.011	0.024	10.67	12.027	L1	A
18463	5.012	0.023	10.233	12.03	L1	A
18563	5.011	0.023	10.233	12.027	L1	A
18664	5.011	0.023	10.379	12.027	L1	A
18764	5.012	0.024	10.962	12.029	L1	A
18864	5.012	0.024	10.962	12.029	L1	A
18964	5.011	0.026	11.983	12.027	L1	A
19064	5.011	0.027	12.129	12.027	L1	A
19164	5.012	0.027	12.421	12.03	L1	A
19264	5.012	0.028	12.713	12.028	L1	A
19364	5.012	0.029	13.004	12.029	L1	A
19464	5.011	0.03	13.588	12.027	L1	A
19564	5.011	0.03	13.588	12.027	L1	A
19664	5.011	0.031	13.88	12.027	L1	A
19764	5.011	0.032	14.609	12.027	L1	A
19864	5.011	0.032	14.317	12.027	L1	A
19964	5.012	0.033	15.047	12.03	L1	A
20064	5.012	0.033	14.901	12.029	L1	A
20165	5.011	0.033	15.047	12.027	L1	A
20265	5.011	0.034	15.485	12.027	L1	A
20365	5.011	0.035	15.922	12.027	L1	A
20465	5.011	0.036	16.506	12.027	L1	A
20565	5.011	0.037	16.652	12.027	L1	A
20666	5.011	0.037	16.943	12.027	L1	A
20766	5.011	0.038	17.381	12.027	L1	A
20866	5.011	0.039	17.527	12.027	L1	A
20966	5.012	0.039	17.673	12.03	L1	A
21066	5.012	0.04	17.965	12.029	L1	A
21166	5.011	0.041	18.694	12.027	L1	A
21266	5.012	0.042	18.986	12.029	L1	A
21367	5.011	0.041	18.402	12.027	L1	A
21467	5.011	0.042	19.132	12.027	L1	A
21567	5.011	0.043	19.424	12.027	L1	A
21667	5.012	0.044	19.861	12.029	L1	A
21768	5.011	0.044	20.007	12.027	L1	A
21868	5.011	0.046	20.737	12.027	L1	A
21968	5.012	0.046	20.737	12.028	L1	A
22068	5.012	0.046	20.591	12.028	L1	A
22168	5.012	0.046	20.591	12.028	L1	A
22268	5.011	0.047	21.466	12.027	L1	A
22368	5.012	0.047	21.32	12.03	L1	A
22468	5.011	0.049	22.049	12.027	L1	A
22568	5.012	0.05	22.633	12.028	L1	A
22669	5.012	0.05	22.633	12.028	L1	A
22770	5.012	0.05	22.633	12.029	L1	A
22870	5.012	0.051	22.925	12.028	L1	A
22970	5.011	0.051	23.217	12.027	L1	A
23070	5.011	0.052	23.362	12.027	L1	A
23170	5.011	0.053	24.092	12.026	L1	A
23271	5.012	0.053	23.946	12.028	L1	A
23371	5.011	0.054	24.238	12.027	L1	A
23471	5.012	0.055	24.675	12.029	L1	A
23571	5.012	0.057	25.843	12.028	L1	A
23671	5.012	0.056	25.259	12.029	L1	A
23772	5.011	0.056	25.259	12.027	L1	A
23872	5.011	0.057	25.697	12.027	L1	A
23972	5.012	0.058	26.134	12.029	L1	A
24072	5.011	0.058	26.426	12.027	L1	A
24172	5.011	0.058	26.28	12.027	L1	A
24272	5.012	0.059	26.572	12.028	L1	A
24372	5.012	0.058	26.28	12.029	L1	A
24472	5.011	0.06	27.301	12.026	L1	A
24572	5.012	0.06	27.301	12.03	L1	A
24672	5.011	0.062	27.885	12.027	L1	A
24772	5.011	0.062	27.885	12.027	L1	A
24872	5.012	0.063	28.323	12.028	L1	A
24972	5.012	0.063	28.469	12.028	L1	A
25072	5.011	0.062	28.031	12.027	L1	A
25172	5.012	0.064	29.052	12.029	L1	A
25272	5.011	0.065	29.49	12.027	L1	A
25372	5.011	0.065	29.344	12.027	L1	A
25472	5.011	0.065	29.49	12.027	L1	A
25572	5.012	0.066	29.781	12.028	L1	A
25672	5.011	0.066	29.927	12.027	L1	A
25772	5.012	0.067	30.365	12.028	L1	A
25872	5.012	0.067	30.219	12.028	L1	A
25972	5.011	0.068	30.803	12.027	L1	A
26072	5.012	0.068	30.949	12.028	L1	A
26172	5.012	0.069	31.094	12.028	L1	A
26272	5.012	0.069	31.24	12.028	L1	A
26372	5.012	0.07	31.532	12.029	L1	A
26472	5.011	0.07	31.678	12.027	L1	A
26572	5.013	0.071	31.97	12.03	L1	A
26672	5.011	0.071	31.97	12.027	L1	A
26772	5.011	0.071	31.97	12.027	L1	A
26872	5.011	0.073	32.845	12.027	L1	A
26972	5.011	0.072	32.407	12.027	L1	A
27072	5.013	0.073	32.991	12.03	L1	A
27173	5.011	0.072	32.699	12.027	L1	A
27273	5.012	0.074	33.283	12.03	L1	A
27373	5.011	0.074	33.283	12.027	L1	A
27473	5.011	0.074	33.575	12.027	L1	A
27573	5.011	0.075	33.72	12.027	L1	A
27674	5.011	0.076	34.304	12.026	L1	A
27774	5.012	0.076	34.158	12.029	L1	A
27875	5.011	0.075	33.72	12.027	L1	A
27975	5.011	0.076	34.304	12.027	L1	A
28075	5.012	0.076	34.45	12.029	L1	A
28175	5.012	0.077	34.742	12.029	L1	A
28276	5.011	0.078	35.325	12.027	L1	A
28376	5.012	0.078	35.179	12.028	L1	A
28477	5.012	0.077	34.742	12.03	L1	A
28578	5.011	0.078	35.471	12.026	L1	A
28678	5.012	0.08	36.055	12.028	L1	A
28778	5.012	0.079	35.763	12.028	L1	A
28878	5.011	0.08	36.055	12.027	L1	A
28979	5.011	0.081	36.638	12.027	L1	A
29079	5.012	0.081	36.784	12.028	L1	A
29179	5.012	0.082	37.222	12.028	L1	A
29279	5.011	0.08	36.201	12.027	L1	A
29379	5.012	0.083	37.368	12.028	L1	A
29480	5.012	0.083	37.514	12.029	L1	A
29581	5.011	0.083	37.514	12.027	L1	A
29681	5.012	0.084	38.097	12.029	L1	A
29782	5.012	0.085	38.535	12.029	L1	A
29882	5.011	0.085	38.243	12.027	L1	A
29982	5.011	0.086	38.681	12.027	L1	A
30082	5.012	0.086	38.826	12.029	L1	A
30182	5.012	0.087	39.41	12.028	L1	A
30282	5.012	0.086	39.118	12.029	L1	A
30382	5.011	0.086	38.681	12.027	L1	A
30482	5.011	0.088	39.848	12.027	L1	A
30583	5.011	0.088	39.994	12.027	L1	A
30684	5.012	0.089	40.285	12.029	L1	A
30784	5.012	0.089	40.431	12.029	L1	A
30884	5.012	0.09	40.723	12.028	L1	A
30984	5.013	0.09	40.723	12.03	L1	A
31084	5.012	0.09	40.869	12.029	L1	A
31184	5.011	0.091	41.161	12.027	L1	A
31285	5.012	0.091	41.161	12.028	L1	A
31385	5.011	0.091	41.307	12.027	L1	A
31485	5.012	0.091	41.015	12.029	L1	A
31585	5.011	0.092	41.452	12.027	L1	A
31685	5.012	0.093	41.89	12.029	L1	A
31785	5.011	0.092	41.598	12.027	L1	A
31886	5.011	0.094	42.474	12.027	L1	A
31986	5.011	0.094	42.328	12.027	L1	A
32086	5.011	0.095	42.765	12.027	L1	A
32186	5.012	0.096	43.203	12.029	L1	A
32286	5.011	0.096	43.495	12.027	L1	A
32386	5.012	0.096	43.349	12.028	L1	A
32486	5.012	0.096	43.495	12.028	L1	A
32586	5.011	0.097	43.933	12.027	L1	A
32686	5.011	0.097	43.787	12.027	L1	A
32786	5.011	0.097	43.933	12.027	L1	A
32887	5.012	0.098	44.37	12.028	L1	A
32987	5.012	0.1	45.1	12.028	L1	A
33088	5.011	0.1	45.1	12.027	L1	A
33188	5.011	0.101	45.537	12.027	L1	A
33288	5.012	0.1	45.391	12.028	L1	A
33389	5.011	0.101	45.829	12.027	L1	A
33490	5.011	0.101	45.537	12.027	L1	A
33590	5.011	0.102	46.267	12.027	L1	A
33690	5.011	0.103	46.558	12.027	L1	A
33790	5.012	0.104	47.142	12.029	L1	A
33890	5.011	0.105	47.288	12.027	L1	A
33990	5.012	0.106	47.726	12.03	L1	A
34090	5.012	0.105	47.434	12.028	L1	A
34190	5.012	0.106	47.726	12.028	L1	A
34290	5.011	0.106	47.871	12.027	L1	A
34390	5.012	0.106	48.017	12.028	L1	A
34490	5.012	0.107	48.455	12.028	L1	A
34590	5.011	0.107	48.309	12.027	L1	A
34691	5.012	0.108	48.893	12.028	L1	A
34792	5.011	0.108	48.893	12.027	L1	A
34892	5.012	0.108	48.893	12.03	L1	A
34992	5.012	0.109	49.184	12.029	L1	A
35092	5.011	0.109	49.476	12.027	L1	A
35193	5.012	0.11	49.622	12.028	L1	A
35293	5.011	0.111	50.206	12.027	L1	A
35393	5.012	0.11	49.768	12.029	L1	A
35494	5.012	0.111	50.06	12.03	L1	A
35594	5.012	0.111	50.352	12.03	L1	A
35694	5.011	0.113	51.081	12.027	L1	A
35794	5.011	0.112	50.789	12.027	L1	A
35894	5	0.112	50.789	12	L1	A
35994	4.999	0.114	51.519	11.996	L1	A
36094	4.997	0.114	51.665	11.993	L1	A
36194	4.994	0.114	51.373	11.986	L1	A
36294	4.993	0.114	51.373	11.984	L1	A
36394	4.991	0.116	52.54	11.978	L1	A
36494	4.989	0.115	51.956	11.974	L1	A
36594	4.987	0.115	51.956	11.969	L1	A
36694	4.986	0.115	52.102	11.965	L1	A
36794	4.984	0.116	52.686	11.962	L1	A
36894	4.983	0.116	52.394	11.959	L1	A
36994	4.981	0.116	52.54	11.954	L1	A
37094	4.979	0.116	52.686	11.95	L1	A
37194	4.977	0.117	52.978	11.945	L1	A
37294	4.976	0.118	53.269	11.941	L1	A
37394	4.974	0.119	53.707	11.938	L1	A
37494	4.973	0.118	53.269	11.934	L1	A
37594	4.971	0.118	53.269	11.93	L1	A
37694	4.969	0.119	53.853	11.925	L1	A
37794	4.968	0.119	53.999	11.922	L1	A
37895	4.965	0.119	53.999	11.917	L1	A
37995	4.964	0.12	54.436	11.913	L1	A
38095	4.962	0.12	54.436	11.908	L1	A
38196	4.96	0.121	54.582	11.904	L1	A
38296	4.958	0.121	54.728	11.9	L1	A
38396	4.957	0.121	54.874	11.896	L1	A
38496	4.956	0.122	55.166	11.894	L1	A
38596	4.954	0.122	55.312	11.89	L1	A
38696	4.951	0.122	55.312	11.883	L1	A
38796	4.949	0.123	55.603	11.879	L1	A
38896	4.948	0.123	55.749	11.874	L1	A
38996	4.946	0.124	55.895	11.871	L1	A
39097	4.944	0.124	56.041	11.866	L1	A
39197	4.943	0.124	56.187	11.863	L1	A
39297	4.942	0.124	55.895	11.86	L1	A
39397	4.939	0.125	56.333	11.854	L1	A
39497	4.938	0.125	56.479	11.85	L1	A
39597	4.937	0.125	56.771	11.848	L1	A
39698	4.934	0.125	56.479	11.842	L1	A
39798	4.933	0.126	57.062	11.839	L1	A
39899	4.931	0.126	56.916	11.835	L1	A
39999	4.929	0.126	57.062	11.829	L1	A
40100	4.927	0.126	57.062	11.825	L1	A
40200	4.925	0.127	57.5	11.819	L1	A
40300	4.923	0.128	57.792	11.815	L1	A
40400	4.921	0.127	57.5	11.81	L1	A
40500	4.919	0.128	57.938	11.806	L1	A
40601	4.917	0.129	58.229	11.801	L1	A
40701	4.916	0.128	57.792	11.798	L1	A
40802	4.913	0.128	57.938	11.792	L1	A
40902	4.911	0.129	58.229	11.787	L1	A
41004	4.909	0.129	58.229	11.783	L1	A
41105	4.908	0.127	57.5	11.78	L1	A
41205	4.906	0.128	57.938	11.775	L1	A
41305	4.904	0.13	58.667	11.769	L1	A
41405	4.902	0.129	58.229	11.766	L1	A
41506	4.9	0.128	58.084	11.76	L1	A
41606	4.899	0.128	58.084	11.756	L1	A
41706	4.897	0.129	58.375	11.753	L1	A
41806	4.896	0.13	58.667	11.751	L1	A
41906	4.895	0.13	58.813	11.748	L1	A
42006	4.892	0.13	58.667	11.742	L1	A
42106	4.89	0.13	58.959	11.736	L1	A
42207	4.889	0.13	58.667	11.732	L1	A
42307	4.887	0.132	59.542	11.729	L1	A
42408	4.885	0.132	59.542	11.723	L1	A
42508	4.882	0.131	59.397	11.717	L1	A
42608	4.881	0.132	59.542	11.715	L1	A
42708	4.879	0.132	59.542	11.709	L1	A
42808	4.876	0.131	59.251	11.703	L1	A
42908	4.874	0.132	59.542	11.698	L1	A
43008	4.872	0.133	59.98	11.694	L1	A
43108	4.871	0.133	60.272	11.691	L1	A
43208	4.87	0.133	60.126	11.688	L1	A
43308	4.868	0.134	60.418	11.683	L1	A
43408	4.866	0.134	60.564	11.678	L1	A
43508	4.864	0.135	60.855	11.673	L1	A
43608	4.861	0.134	60.71	11.667	L1	A
43709	4.86	0.134	60.418	11.664	L1	A
43809	4.857	0.134	60.71	11.657	L1	A
43909	4.857	0.135	60.855	11.656	L1	A
44009	4.854	0.136	61.585	11.65	L1	A
44109	4.852	0.136	61.439	11.646	L1	A
44209	4.851	0.135	61.001	11.643	L1	A
44310	4.849	0.135	61.293	11.636	L1	A
44410	4.846	0.136	61.439	11.631	L1	A
44510	4.844	0.136	61.731	11.626	L1	A
44610	4.843	0.137	61.877	11.623	L1	A
44710	4.841	0.137	61.877	11.619	L1	A
44810	4.838	0.137	62.168	11.612	L1	A
44910	4.836	0.138	62.314	11.607	L1	A
45010	4.835	0.138	62.606	11.604	L1	A
45111	4.832	0.137	62.168	11.597	L1	A
45211	4.831	0.137	62.168	11.594	L1	A
45311	4.829	0.138	62.46	11.589	L1	A
45412	4.828	0.139	62.898	11.586	L1	A
45512	4.825	0.14	63.335	11.581	L1	A
45613	4.823	0.139	62.898	11.575	L1	A
45714	4.821	0.138	62.606	11.57	L1	A
45814	4.819	0.14	63.19	11.566	L1	A
45914	4.816	0.14	63.19	11.559	L1	A
46014	4.815	0.14	63.19	11.557	L1	A
46116	4.813	0.14	63.481	11.551	L1	A
46216	4.812	0.14	63.19	11.55	L1	A
46316	4.81	0.141	63.773	11.544	L1	A
46416	4.808	0.141	63.627	11.539	L1	A
46516	4.806	0.141	63.773	11.535	L1	A
46616	4.804	0.142	64.211	11.529	L1	A
46716	4.801	0.141	63.919	11.523	L1	A
46816	4.8	0.142	64.357	11.521	L1	A
46917	4.799	0.143	64.648	11.517	L1	A
47018	4.797	0.143	64.503	11.512	L1	A
47118	4.794	0.143	64.794	11.506	L1	A
47219	4.793	0.144	64.94	11.504	L1	A
47320	4.792	0.144	64.94	11.501	L1	A
47420	4.789	0.145	65.378	11.494	L1	A
47520	4.788	0.145	65.67	11.492	L1	A
47620	4.787	0.145	65.378	11.488	L1	A
47720	4.783	0.144	65.232	11.479	L1	A
47820	4.782	0.145	65.524	11.476	L1	A
47921	4.78	0.145	65.524	11.472	L1	A
48021	4.777	0.145	65.816	11.465	L1	A
48121	4.776	0.146	66.107	11.462	L1	A
48222	4.772	0.147	66.545	11.453	L1	A
48323	4.77	0.146	66.253	11.448	L1	A
48424	4.768	0.147	66.399	11.444	L1	A
48525	4.766	0.147	66.399	11.438	L1	A
48625	4.764	0.148	66.837	11.433	L1	A
48726	4.762	0.147	66.691	11.43	L1	A
48827	4.761	0.148	66.837	11.426	L1	A
48927	4.758	0.149	67.274	11.42	L1	A
49028	4.756	0.148	67.129	11.414	L1	A
49128	4.754	0.149	67.274	11.41	L1	A
49228	4.751	0.149	67.42	11.404	L1	A
49328	4.75	0.149	67.274	11.399	L1	A
49428	4.747	0.149	67.566	11.392	L1	A
49528	4.744	0.149	67.566	11.386	L1	A
49628	4.742	0.15	67.712	11.38	L1	A
49728	4.74	0.151	68.442	11.376	L1	A
49828	4.739	0.151	68.442	11.373	L1	A
49928	4.737	0.151	68.296	11.369	L1	A
50029	4.734	0.151	68.296	11.362	L1	A
50130	4.732	0.15	68.004	11.357	L1	A
50231	4.73	0.15	68.004	11.352	L1	A
50332	4.729	0.15	67.858	11.349	L1	A
50432	4.726	0.15	68.004	11.343	L1	A
50532	4.724	0.151	68.442	11.338	L1	A
50632	4.722	0.152	68.733	11.333	L1	A
50733	4.721	0.151	68.296	11.329	L1	A
50833	4.719	0.151	68.442	11.325	L1	A
50933	4.716	0.151	68.296	11.319	L1	A
51034	4.713	0.152	68.879	11.312	L1	A
51134	4.712	0.151	68.442	11.308	L1	A
51234	4.709	0.152	68.733	11.301	L1	A
51334	4.707	0.152	68.733	11.296	L1	A
51434	4.705	0.152	68.879	11.293	L1	A
51534	4.702	0.153	69.317	11.286	L1	A
51634	4.7	0.153	69.171	11.28	L1	A
51735	4.698	0.153	69.025	11.274	L1	A
51836	4.697	0.153	69.317	11.272	L1	A
51936	4.694	0.153	69.171	11.267	L1	A
52036	4.692	0.154	69.755	11.262	L1	A
52136	4.69	0.153	69.171	11.256	L1	A
52236	4.688	0.154	69.463	11.252	L1	A
52336	4.686	0.154	69.609	11.246	L1	A
52436	4.684	0.154	69.609	11.243	L1	A
52536	4.682	0.154	69.755	11.236	L1	A
52637	4.679	0.154	69.463	11.23	L1	A
52738	4.677	0.155	70.192	11.225	L1	A
52838	4.674	0.154	69.463	11.217	L1	A
52938	4.672	0.155	69.9	11.214	L1	A
53038	4.669	0.155	70.338	11.206	L1	A
53138	4.668	0.155	70.046	11.203	L1	A
53238	4.665	0.155	70.046	11.197	L1	A
53338	4.664	0.155	70.192	11.193	L1	A
53438	4.661	0.155	70.338	11.187	L1	A
53539	4.659	0.156	70.484	11.181	L1	A
53640	4.656	0.155	70.192	11.175	L1	A
53741	4.654	0.155	70.046	11.169	L1	A
53842	4.651	0.155	70.338	11.164	L1	A
53942	4.649	0.156	70.484	11.157	L1	A
54042	4.647	0.156	70.63	11.152	L1	A
54142	4.645	0.155	70.046	11.147	L1	A
54242	4.643	0.156	70.776	11.143	L1	A
54342	4.64	0.155	70.338	11.136	L1	A
54442	4.639	0.156	70.63	11.133	L1	A
54542	4.636	0.157	70.922	11.126	L1	A
54643	4.634	0.157	70.922	11.122	L1	A
54744	4.632	0.158	71.359	11.117	L1	A
54844	4.63	0.157	71.067	11.112	L1	A
54945	4.628	0.158	71.651	11.107	L1	A
55045	4.626	0.159	71.943	11.102	L1	A
55145	4.624	0.158	71.651	11.098	L1	A
55246	4.621	0.16	72.235	11.09	L1	A
55346	4.619	0.16	72.235	11.085	L1	A
55446	4.616	0.16	72.38	11.078	L1	A
55546	4.614	0.16	72.235	11.073	L1	A
55646	4.611	0.16	72.235	11.067	L1	A
55746	4.609	0.16	72.38	11.061	L1	A
55847	4.607	0.161	72.672	11.058	L1	A
55948	4.605	0.163	73.693	11.051	L1	A
56049	4.603	0.162	73.256	11.047	L1	A
56149	4.601	0.163	73.548	11.043	L1	A
56250	4.599	0.162	73.402	11.037	L1	A
56351	4.595	0.164	73.985	11.027	L1	A
56452	4.592	0.163	73.548	11.021	L1	A
56552	4.591	0.163	73.839	11.018	L1	A
56652	4.589	0.163	73.693	11.013	L1	A
56752	4.586	0.164	74.277	11.007	L1	A
56852	4.584	0.164	74.277	11.002	L1	A
56952	4.581	0.164	74.277	10.993	L1	A
57052	4.58	0.165	74.569	10.991	L1	A
57152	4.577	0.165	74.715	10.986	L1	A
57253	4.574	0.165	74.861	10.978	L1	A
57354	4.572	0.165	74.569	10.972	L1	A
57455	4.57	0.165	74.861	10.968	L1	A
57555	4.566	0.166	75.152	10.959	L1	A
57655	4.565	0.166	75.006	10.955	L1	A
57756	4.562	0.165	74.861	10.949	L1	A
57856	4.561	0.165	74.715	10.947	L1	A
57956	4.559	0.166	75.298	10.941	L1	A
58056	4.556	0.166	75.152	10.934	L1	A
58156	4.553	0.167	75.444	10.927	L1	A
58256	4.55	0.165	74.861	10.921	L1	A
58356	4.548	0.167	75.59	10.916	L1	A
58456	4.546	0.167	75.444	10.911	L1	A
58556	4.545	0.167	75.736	10.907	L1	A
58656	4.542	0.167	75.444	10.901	L1	A
58756	4.539	0.168	75.882	10.894	L1	A
58856	4.537	0.169	76.319	10.89	L1	A
58957	4.535	0.169	76.319	10.885	L1	A
59057	4.533	0.168	76.174	10.879	L1	A
59157	4.53	0.17	76.903	10.873	L1	A
59257	4.529	0.169	76.611	10.869	L1	A
59357	4.526	0.17	76.903	10.862	L1	A
59457	4.524	0.171	77.487	10.857	L1	A
59558	4.521	0.171	77.195	10.851	L1	A
59659	4.519	0.17	76.903	10.845	L1	A
59760	4.517	0.17	76.903	10.841	L1	A
59860	4.514	0.171	77.195	10.834	L1	A
59961	4.511	0.169	76.319	10.826	L1	A
60061	4.51	0.17	76.757	10.823	L1	A
60162	4.506	0.17	76.903	10.814	L1	A
60262	4.502	0.169	76.611	10.806	L1	A
60362	4.5	0.17	76.903	10.799	L1	A
60462	4.496	0.17	76.757	10.791	L1	A
60563	4.494	0.169	76.611	10.787	L1	A
60664	4.492	0.169	76.611	10.78	L1	A
60764	4.489	0.17	76.757	10.773	L1	A
60864	4.486	0.171	77.195	10.767	L1	A
60964	4.484	0.171	77.195	10.763	L1	A
61064	4.482	0.17	77.049	10.757	L1	A
61164	4.481	0.171	77.487	10.753	L1	A
61265	4.477	0.17	77.049	10.745	L1	A
61366	4.474	0.171	77.341	10.738	L1	A
61467	4.473	0.17	77.049	10.735	L1	A
61567	4.471	0.171	77.341	10.729	L1	A
61667	4.468	0.172	77.632	10.723	L1	A
61767	4.465	0.172	77.778	10.717	L1	A
61868	4.464	0.173	78.07	10.713	L1	A
61968	4.461	0.173	78.216	10.706	L1	A
62068	4.458	0.174	78.508	10.7	L1	A
62169	4.455	0.173	78.07	10.693	L1	A
62269	4.453	0.173	78.362	10.688	L1	A
62369	4.451	0.173	78.216	10.682	L1	A
62470	4.449	0.173	78.216	10.678	L1	A
62570	4.448	0.173	78.07	10.675	L1	A
62670	4.445	0.174	78.654	10.667	L1	A
62771	4.443	0.174	78.654	10.662	L1	A
62872	4.44	0.175	78.945	10.656	L1	A
62972	4.438	0.175	79.091	10.65	L1	A
63072	4.435	0.175	79.237	10.645	L1	A
63172	4.434	0.173	78.216	10.641	L1	A
63272	4.432	0.175	78.945	10.637	L1	A
63372	4.43	0.176	79.529	10.631	L1	A
63472	4.427	0.175	79.383	10.624	L1	A
63572	4.425	0.175	79.383	10.619	L1	A
63672	4.422	0.175	79.237	10.612	L1	A
63772	4.42	0.175	78.945	10.607	L1	A
63872	4.417	0.175	79.237	10.602	L1	A
63972	4.415	0.175	79.383	10.596	L1	A
64072	4.412	0.175	79.383	10.589	L1	A
64173	4.411	0.177	79.967	10.585	L1	A
64273	4.408	0.176	79.529	10.578	L1	A
64374	4.406	0.176	79.821	10.575	L1	A
64474	4.404	0.177	79.967	10.569	L1	A
64575	4.402	0.177	80.112	10.565	L1	A
64675	4.399	0.179	80.842	10.558	L1	A
64775	4.398	0.176	79.821	10.555	L1	A
64875	4.395	0.178	80.404	10.547	L1	A
64976	4.393	0.178	80.404	10.542	L1	A
65077	4.39	0.177	80.258	10.535	L1	A
65178	4.388	0.178	80.404	10.532	L1	A
65278	4.386	0.179	80.842	10.526	L1	A
65378	4.384	0.178	80.696	10.522	L1	A
65478	4.383	0.178	80.55	10.52	L1	A
65578	4.382	0.179	80.842	10.517	L1	A
65678	4.382	0.178	80.404	10.517	L1	A
65778	4.38	0.179	80.988	10.513	L1	A
65878	4.379	0.179	80.842	10.509	L1	A
65978	4.376	0.179	81.134	10.502	L1	A
66078	4.373	0.181	81.717	10.494	L1	A
66179	4.37	0.18	81.571	10.489	L1	A
66280	4.368	0.181	81.717	10.484	L1	A
66381	4.366	0.181	81.717	10.478	L1	A
66482	4.363	0.181	81.863	10.472	L1	A
66582	4.361	0.181	81.863	10.466	L1	A
66683	4.358	0.18	81.571	10.46	L1	A
66783	4.356	0.18	81.571	10.454	L1	A
66883	4.353	0.181	82.009	10.448	L1	A
66983	4.352	0.18	81.28	10.445	L1	A
67084	4.35	0.182	82.155	10.439	L1	A
67185	4.348	0.181	82.009	10.435	L1	A
67286	4.347	0.181	81.863	10.432	L1	A
67386	4.343	0.181	81.863	10.424	L1	A
67486	4.342	0.182	82.447	10.421	L1	A
67587	4.341	0.182	82.155	10.417	L1	A
67688	4.338	0.183	82.593	10.41	L1	A
67789	4.335	0.181	81.863	10.404	L1	A
67890	4.334	0.182	82.301	10.4	L1	A
67990	4.33	0.181	81.717	10.393	L1	A
68090	4.328	0.183	82.593	10.387	L1	A
68190	4.326	0.183	82.593	10.382	L1	A
68291	4.324	0.182	82.447	10.376	L1	A
68392	4.321	0.182	82.447	10.37	L1	A
68492	4.318	0.183	82.738	10.363	L1	A
68592	4.315	0.185	83.468	10.357	L1	A
68692	4.314	0.183	82.738	10.352	L1	A
68792	4.312	0.184	83.322	10.348	L1	A
68892	4.309	0.184	83.03	10.341	L1	A
68992	4.306	0.185	83.468	10.335	L1	A
69093	4.304	0.185	83.76	10.331	L1	A
69193	4.301	0.184	83.322	10.323	L1	A
69293	4.3	0.184	83.322	10.321	L1	A
69394	4.296	0.185	83.76	10.311	L1	A
69494	4.294	0.185	83.76	10.305	L1	A
69595	4.293	0.184	83.03	10.302	L1	A
69695	4.289	0.184	83.176	10.294	L1	A
69795	4.287	0.185	83.76	10.288	L1	A
69896	4.284	0.186	84.197	10.281	L1	A
69996	4.281	0.187	84.489	10.274	L1	A
70096	4.279	0.184	83.322	10.27	L1	A
70196	4.277	0.186	84.343	10.266	L1	A
70297	4.275	0.187	84.489	10.26	L1	A
70397	4.272	0.187	84.489	10.253	L1	A
70498	4.27	0.187	84.781	10.249	L1	A
70599	4.267	0.188	85.073	10.242	L1	A
70700	4.265	0.188	84.927	10.236	L1	A
70800	4.263	0.189	85.51	10.231	L1	A
70900	4.261	0.187	84.781	10.226	L1	A
71000	4.258	0.19	85.802	10.219	L1	A
71101	4.255	0.19	85.802	10.212	L1	A
71201	4.253	0.19	85.948	10.207	L1	A
71301	4.25	0.191	86.386	10.199	L1	A
71402	4.248	0.191	86.532	10.195	L1	A
71502	4.245	0.191	86.24	10.188	L1	A
71602	4.243	0.19	86.094	10.182	L1	A
71702	4.24	0.19	85.802	10.177	L1	A
71802	4.237	0.191	86.386	10.17	L1	A
71902	4.235	0.192	86.823	10.164	L1	A
72002	4.233	0.191	86.532	10.16	L1	A
72103	4.232	0.192	86.677	10.157	L1	A
72203	4.229	0.193	87.261	10.15	L1	A
72304	4.226	0.193	87.407	10.143	L1	A
72405	4.223	0.193	87.407	10.134	L1	A
72505	4.22	0.192	86.969	10.129	L1	A
72606	4.22	0.193	87.261	10.127	L1	A
72707	4.216	0.193	87.261	10.119	L1	A
72807	4.214	0.192	86.677	10.112	L1	A
72907	4.212	0.194	87.844	10.108	L1	A
73007	4.209	0.195	87.99	10.102	L1	A
73107	4.206	0.194	87.699	10.095	L1	A
73207	4.204	0.192	86.969	10.088	L1	A
73307	4.201	0.194	87.844	10.082	L1	A
73407	4.199	0.194	87.844	10.078	L1	A
73508	4.197	0.195	87.99	10.073	L1	A
73608	4.195	0.195	87.99	10.068	L1	A
73708	4.193	0.195	87.99	10.063	L1	A
73808	4.193	0.195	88.282	10.062	L1	A
73909	4.19	0.194	87.844	10.056	L1	A
74009	4.187	0.195	88.282	10.05	L1	A
74109	4.186	0.195	88.282	10.046	L1	A
74210	4.183	0.195	88.136	10.038	L1	A
74310	4.181	0.195	87.99	10.034	L1	A
74410	4.178	0.196	88.574	10.027	L1	A
74510	4.176	0.196	88.574	10.022	L1	A
74611	4.173	0.195	88.136	10.016	L1	A
74711	4.17	0.195	88.428	10.009	L1	A
74811	4.168	0.195	88.428	10.003	L1	A
74912	4.166	0.195	88.282	9.998	L1	A
75012	4.164	0.195	88.428	9.993	L1	A
75112	4.162	0.196	88.574	9.989	L1	A
75212	4.159	0.196	88.72	9.982	L1	A
75312	4.157	0.196	88.574	9.976	L1	A
75412	4.155	0.195	88.136	9.972	L1	A
75512	4.152	0.196	88.72	9.964	L1	A
75612	4.148	0.196	88.72	9.956	L1	A
75712	4.146	0.196	88.72	9.951	L1	A
75812	4.144	0.196	88.574	9.945	L1	A
75912	4.14	0.196	88.72	9.937	L1	A
76012	4.137	0.196	88.866	9.928	L1	A
76112	4.135	0.196	88.574	9.923	L1	A
76212	4.133	0.196	88.866	9.919	L1	A
76313	4.13	0.196	88.574	9.913	L1	A
76413	4.129	0.196	88.72	9.91	L1	A
76514	4.126	0.194	87.844	9.903	L1	A
76614	4.124	0.196	88.72	9.897	L1	A
76715	4.121	0.196	88.574	9.89	L1	A
76815	4.118	0.196	88.72	9.884	L1	A
76915	4.115	0.196	88.574	9.876	L1	A
77015	4.113	0.196	88.574	9.87	L1	A
77115	4.111	0.196	88.72	9.866	L1	A
77216	4.107	0.196	88.574	9.858	L1	A
77316	4.104	0.197	89.157	9.849	L1	A
77416	4.103	0.195	88.136	9.847	L1	A
77516	4.1	0.196	88.574	9.84	L1	A
77617	4.096	0.197	89.012	9.832	L1	A
77717	4.095	0.195	88.428	9.827	L1	A
77817	4.092	0.195	88.428	9.82	L1	A
77917	4.091	0.195	88.282	9.818	L1	A
78017	4.088	0.196	88.574	9.812	L1	A
78117	4.087	0.195	87.99	9.809	L1	A
78217	4.085	0.195	88.136	9.804	L1	A
78318	4.083	0.195	87.99	9.799	L1	A
78418	4.08	0.195	87.99	9.793	L1	A
78519	4.078	0.195	87.99	9.788	L1	A
78620	4.076	0.194	87.844	9.781	L1	A
78721	4.073	0.194	87.844	9.775	L1	A
78821	4.07	0.193	87.407	9.768	L1	A
78921	4.068	0.194	87.844	9.763	L1	A
79022	4.065	0.194	87.844	9.756	L1	A
79123	4.063	0.194	87.844	9.752	L1	A
79224	4.061	0.195	87.99	9.746	L1	A
79325	4.059	0.194	87.844	9.741	L1	A
79426	4.057	0.195	88.282	9.736	L1	A
79526	4.055	0.195	88.282	9.732	L1	A
79626	4.054	0.196	88.574	9.729	L1	A
79726	4.051	0.195	88.428	9.722	L1	A
79826	4.049	0.195	88.136	9.717	L1	A
79926	4.047	0.194	87.844	9.714	L1	A
80026	4.045	0.196	88.574	9.707	L1	A
80126	4.042	0.195	87.99	9.7	L1	A
80226	4.039	0.195	88.136	9.694	L1	A
80326	4.037	0.194	87.844	9.689	L1	A
80427	4.034	0.195	88.282	9.682	L1	A
80528	4.032	0.195	87.99	9.677	L1	A
80628	4.029	0.195	88.136	9.67	L1	A
80728	4.027	0.195	88.282	9.665	L1	A
80828	4.024	0.195	88.428	9.657	L1	A
80928	4.023	0.195	88.136	9.655	L1	A
81028	4.02	0.195	88.282	9.649	L1	A
81128	4.018	0.195	87.99	9.643	L1	A
81228	4.016	0.194	87.844	9.638	L1	A
81328	4.014	0.196	88.574	9.633	L1	A
81429	4.011	0.195	88.136	9.626	L1	A
81529	4.008	0.195	88.282	9.62	L1	A
81630	4.006	0.195	88.282	9.615	L1	A
81730	4.005	0.195	88.282	9.611	L1	A
81830	4.003	0.195	88.282	9.606	L1	A
81931	4	0.195	88.282	9.599	L1	A
82032	3.999	0.196	88.574	9.597	L1	A
82133	3.995	0.195	88.136	9.588	L1	A
82234	3.992	0.195	88.428	9.582	L1	A
82334	3.99	0.196	88.72	9.575	L1	A
82434	3.989	0.195	88.428	9.574	L1	A
82535	3.986	0.196	88.72	9.566	L1	A
82636	3.984	0.194	87.553	9.561	L1	A
82737	3.981	0.195	88.282	9.554	L1	A
82838	3.978	0.195	87.99	9.547	L1	A
82938	3.976	0.195	88.136	9.541	L1	A
83039	3.973	0.195	87.99	9.534	L1	A
83139	3.971	0.195	88.136	9.53	L1	A
83239	3.969	0.195	88.282	9.527	L1	A
83340	3.967	0.195	88.282	9.521	L1	A
83440	3.964	0.195	88.136	9.514	L1	A
83540	3.962	0.196	88.574	9.509	L1	A
83640	3.96	0.196	88.72	9.505	L1	A
83740	3.958	0.196	88.72	9.5	L1	A
83841	3.957	0.195	88.136	9.496	L1	A
83941	3.953	0.195	88.428	9.488	L1	A
84042	3.951	0.195	88.428	9.483	L1	A
84142	3.948	0.195	88.282	9.476	L1	A
84242	3.946	0.196	88.866	9.47	L1	A
84343	3.944	0.197	89.012	9.465	L1	A
84444	3.94	0.197	89.012	9.457	L1	A
84545	3.938	0.197	89.012	9.451	L1	A
84646	3.937	0.197	89.303	9.448	L1	A
84746	3.935	0.197	89.303	9.443	L1	A
84847	3.932	0.197	89.303	9.436	L1	A
84948	3.929	0.198	89.595	9.43	L1	A
85048	3.927	0.198	89.741	9.425	L1	A
85149	3.926	0.199	90.033	9.421	L1	A
85250	3.923	0.2	90.325	9.416	L1	A
85350	3.922	0.2	90.325	9.412	L1	A
85450	3.919	0.2	90.325	9.407	L1	A
85550	3.917	0.2	90.325	9.4	L1	A
85651	3.914	0.201	90.762	9.393	L1	A
85752	3.911	0.201	90.908	9.386	L1	A
85852	3.908	0.202	91.2	9.379	L1	A
85952	3.907	0.201	90.908	9.376	L1	A
86052	3.905	0.201	90.908	9.372	L1	A
86152	3.903	0.202	91.346	9.367	L1	A
86253	3.9	0.202	91.346	9.36	L1	A
86354	3.898	0.202	91.492	9.356	L1	A
86454	3.896	0.202	91.492	9.35	L1	A
86554	3.895	0.203	91.638	9.348	L1	A
86654	3.891	0.203	91.783	9.338	L1	A
86755	3.889	0.202	91.492	9.333	L1	A
86856	3.887	0.203	91.783	9.328	L1	A
86956	3.884	0.204	92.075	9.321	L1	A
87056	3.882	0.203	91.929	9.316	L1	A
87156	3.879	0.203	91.783	9.31	L1	A
87256	3.877	0.202	91.346	9.306	L1	A
87357	3.875	0.205	92.513	9.3	L1	A
87457	3.873	0.204	92.221	9.294	L1	A
87557	3.87	0.204	92.221	9.289	L1	A
87657	3.868	0.204	92.367	9.284	L1	A
87757	3.866	0.204	92.221	9.278	L1	A
87858	3.864	0.204	92.075	9.274	L1	A
87958	3.863	0.204	92.221	9.271	L1	A
88058	3.86	0.205	92.513	9.265	L1	A
88159	3.859	0.204	92.367	9.261	L1	A
88259	3.856	0.205	92.513	9.255	L1	A
88359	3.856	0.204	92.367	9.253	L1	A
88460	3.854	0.205	92.513	9.249	L1	A
88560	3.852	0.204	92.075	9.245	L1	A
88660	3.849	0.204	92.075	9.239	L1	A
88760	3.847	0.204	92.221	9.232	L1	A
88860	3.844	0.205	92.659	9.225	L1	A
88961	3.842	0.204	92.367	9.221	L1	A
89061	3.84	0.204	92.367	9.217	L1	A
89162	3.838	0.205	92.513	9.211	L1	A
89262	3.836	0.205	92.659	9.206	L1	A
89362	3.834	0.203	91.929	9.201	L1	A
89462	3.831	0.206	93.096	9.195	L1	A
89562	3.829	0.206	93.242	9.191	L1	A
89662	3.827	0.206	93.242	9.185	L1	A
89762	3.825	0.205	92.951	9.179	L1	A
89862	3.823	0.206	93.242	9.174	L1	A
89962	3.821	0.206	93.388	9.17	L1	A
90063	3.818	0.206	93.388	9.163	L1	A
90164	3.815	0.206	93.388	9.157	L1	A
90264	3.813	0.207	93.534	9.152	L1	A
90364	3.811	0.206	93.242	9.147	L1	A
90464	3.809	0.206	93.388	9.142	L1	A
90564	3.807	0.206	93.388	9.136	L1	A
90665	3.805	0.206	93.242	9.131	L1	A
90765	3.802	0.206	93.242	9.126	L1	A
90865	3.8	0.206	93.096	9.119	L1	A
90965	3.797	0.207	93.534	9.112	L1	A
91065	3.794	0.207	93.826	9.105	L1	A
91165	3.792	0.207	93.68	9.1	L1	A
91265	3.791	0.207	93.68	9.098	L1	A
91366	3.788	0.207	93.826	9.091	L1	A
91466	3.786	0.207	93.826	9.087	L1	A
91566	3.784	0.209	94.409	9.081	L1	A
91666	3.782	0.207	93.826	9.078	L1	A
91766	3.779	0.209	94.409	9.071	L1	A
91866	3.777	0.207	93.826	9.064	L1	A
91966	3.773	0.209	94.409	9.056	L1	A
92066	3.772	0.209	94.409	9.053	L1	A
92166	3.769	0.208	94.264	9.046	L1	A
92266	3.767	0.209	94.701	9.041	L1	A
92366	3.766	0.21	94.847	9.038	L1	A
92467	3.763	0.21	94.993	9.032	L1	A
92567	3.762	0.209	94.555	9.03	L1	A
92668	3.759	0.209	94.409	9.021	L1	A
92768	3.756	0.21	94.847	9.014	L1	A
92868	3.753	0.209	94.555	9.008	L1	A
92968	3.751	0.21	94.993	9.003	L1	A
93068	3.748	0.21	94.847	8.996	L1	A
93168	3.746	0.211	95.285	8.991	L1	A
93268	3.745	0.21	94.993	8.987	L1	A
93368	3.743	0.21	95.139	8.984	L1	A
93469	3.741	0.211	95.285	8.979	L1	A
93569	3.739	0.211	95.431	8.974	L1	A
93670	3.736	0.211	95.285	8.966	L1	A
93770	3.733	0.21	94.993	8.96	L1	A
93870	3.731	0.212	95.722	8.955	L1	A
93970	3.73	0.212	95.868	8.953	L1	A
94070	3.729	0.21	95.139	8.95	L1	A
94171	3.726	0.212	95.868	8.943	L1	A
94271	3.725	0.211	95.577	8.94	L1	A
94372	3.722	0.212	95.868	8.933	L1	A
94472	3.72	0.212	95.722	8.929	L1	A
94572	3.717	0.212	96.014	8.921	L1	A
94673	3.714	0.212	96.014	8.914	L1	A
94773	3.712	0.213	96.306	8.91	L1	A
94874	3.71	0.213	96.452	8.903	L1	A
94975	3.708	0.214	96.598	8.899	L1	A
95075	3.706	0.214	96.598	8.894	L1	A
95176	3.703	0.214	96.744	8.888	L1	A
95276	3.701	0.213	96.16	8.882	L1	A
95377	3.699	0.215	97.327	8.879	L1	A
95478	3.698	0.215	97.327	8.874	L1	A
95579	3.695	0.216	97.619	8.867	L1	A
95679	3.693	0.215	97.181	8.864	L1	A
95780	3.692	0.215	97.473	8.86	L1	A
95880	3.69	0.216	97.619	8.855	L1	A
95980	3.688	0.215	97.327	8.85	L1	A
96080	3.685	0.216	97.765	8.845	L1	A
96180	3.682	0.216	97.765	8.837	L1	A
96280	3.681	0.216	97.619	8.835	L1	A
96381	3.678	0.216	97.765	8.828	L1	A
96482	3.675	0.217	98.057	8.82	L1	A
96582	3.673	0.217	98.202	8.816	L1	A
96682	3.671	0.216	97.765	8.811	L1	A
96782	3.669	0.216	97.911	8.806	L1	A
96882	3.667	0.216	97.619	8.8	L1	A
96982	3.665	0.216	97.911	8.795	L1	A
97082	3.664	0.218	98.494	8.794	L1	A
97182	3.661	0.217	98.202	8.787	L1	A
97283	3.66	0.217	98.202	8.784	L1	A
97383	3.657	0.218	98.64	8.777	L1	A
97484	3.655	0.217	98.057	8.773	L1	A
97584	3.654	0.217	98.348	8.769	L1	A
97685	3.651	0.217	98.348	8.763	L1	A
97785	3.648	0.216	97.765	8.756	L1	A
97885	3.647	0.218	98.494	8.753	L1	A
97985	3.644	0.217	98.348	8.746	L1	A
98086	3.642	0.217	98.202	8.741	L1	A
98187	3.64	0.217	98.057	8.736	L1	A
98287	3.639	0.216	97.765	8.733	L1	A
98387	3.636	0.217	98.057	8.725	L1	A
98487	3.633	0.216	97.765	8.72	L1	A
98588	3.63	0.217	98.348	8.713	L1	A
98688	3.629	0.216	97.765	8.708	L1	A
98789	3.627	0.216	97.765	8.704	L1	A
98889	3.625	0.218	98.494	8.701	L1	A
98989	3.622	0.216	97.911	8.693	L1	A
99089	3.621	0.217	98.057	8.691	L1	A
99189	3.619	0.218	98.494	8.686	L1	A
99290	3.616	0.217	98.057	8.679	L1	A
99390	3.615	0.217	98.057	8.675	L1	A
99491	3.613	0.217	98.057	8.671	L1	A
99591	3.61	0.215	97.473	8.665	L1	A
99691	3.608	0.217	98.057	8.659	L1	A
99792	3.606	0.216	97.911	8.654	L1	A
99892	3.605	0.216	97.619	8.652	L1	A
99993	3.605	0.217	98.057	8.651	L1	A
100093	3.602	0.216	97.765	8.646	L1	A
100193	3.599	0.217	98.202	8.637	L1	A
100293	3.598	0.217	98.202	8.635	L1	A
100394	3.595	0.217	98.057	8.629	L1	A
100495	3.594	0.216	97.765	8.626	L1	A
100595	3.591	0.216	97.911	8.619	L1	A
100695	3.59	0.216	97.911	8.616	L1	A
100796	3.588	0.215	97.473	8.61	L1	A
100896	3.585	0.216	97.765	8.605	L1	A
100996	3.583	0.215	97.327	8.599	L1	A
101096	3.58	0.215	97.473	8.592	L1	A
101196	3.579	0.215	97.327	8.589	L1	A
101296	3.576	0.215	97.035	8.582	L1	A
101396	3.574	0.215	97.035	8.578	L1	A
101496	3.571	0.215	97.327	8.571	L1	A
101596	3.57	0.215	97.327	8.568	L1	A
101697	3.569	0.215	97.327	8.564	L1	A
101798	3.565	0.216	97.911	8.556	L1	A
101898	3.564	0.216	97.619	8.554	L1	A
101998	3.561	0.215	97.473	8.547	L1	A
102098	3.559	0.215	97.473	8.541	L1	A
102198	3.556	0.215	97.327	8.535	L1	A
102299	3.555	0.216	97.911	8.533	L1	A
102399	3.553	0.215	97.473	8.527	L1	A
102499	3.55	0.215	97.473	8.52	L1	A
102599	3.548	0.215	97.327	8.516	L1	A
102700	3.546	0.217	98.057	8.51	L1	A
102800	3.546	0.215	97.181	8.51	L1	A
102900	3.542	0.215	97.181	8.502	L1	A
103001	3.541	0.216	97.619	8.499	L1	A
103102	3.539	0.216	97.911	8.492	L1	A
103202	3.536	0.216	97.619	8.487	L1	A
103303	3.534	0.216	97.765	8.482	L1	A
103403	3.532	0.216	97.911	8.478	L1	A
103503	3.53	0.216	97.911	8.472	L1	A
103604	3.529	0.216	97.765	8.468	L1	A
103704	3.527	0.217	98.057	8.465	L1	A
103804	3.525	0.217	98.057	8.459	L1	A
103905	3.522	0.217	98.202	8.453	L1	A
104006	3.521	0.217	98.202	8.451	L1	A
104106	3.519	0.217	98.348	8.444	L1	A
104207	3.516	0.218	98.494	8.438	L1	A
104307	3.515	0.217	98.348	8.435	L1	A
104407	3.511	0.217	98.202	8.427	L1	A
104507	3.51	0.217	98.202	8.424	L1	A
104608	3.509	0.217	98.202	8.422	L1	A
104709	3.507	0.217	98.057	8.416	L1	A
104809	3.504	0.216	97.911	8.409	L1	A
104909	3.501	0.215	97.473	8.403	L1	A
105009	3.5	0.217	98.057	8.4	L1	A
105110	3.498	0.215	97.327	8.394	L1	A
105210	3.494	0.215	97.473	8.386	L1	A
105310	3.492	0.215	97.035	8.38	L1	A
105410	3.489	0.214	96.744	8.374	L1	A
105510	3.489	0.213	96.452	8.373	L1	A
105611	3.487	0.214	96.598	8.368	L1	A
105712	3.485	0.211	95.577	8.364	L1	A
105812	3.482	0.212	95.868	8.358	L1	A
105912	3.479	0.212	95.868	8.35	L1	A
106012	3.478	0.211	95.577	8.346	L1	A
106112	3.476	0.211	95.431	8.342	L1	A
106212	3.474	0.211	95.285	8.338	L1	A
106312	3.471	0.21	95.139	8.331	L1	A
106412	3.469	0.211	95.431	8.326	L1	A
106512	3.467	0.21	95.139	8.321	L1	A
106612	3.464	0.211	95.285	8.314	L1	A
106713	3.463	0.211	95.431	8.312	L1	A
106813	3.461	0.211	95.577	8.307	L1	A
106914	3.46	0.211	95.431	8.304	L1	A
107015	3.458	0.21	94.847	8.298	L1	A
107116	3.456	0.21	94.993	8.295	L1	A
107216	3.454	0.21	95.139	8.29	L1	A
107316	3.451	0.21	94.993	8.284	L1	A
107416	3.45	0.211	95.577	8.279	L1	A
107517	3.447	0.21	94.993	8.273	L1	A
107618	3.445	0.21	94.847	8.267	L1	A
107718	3.442	0.211	95.285	8.261	L1	A
107818	3.439	0.211	95.577	8.253	L1	A
107918	3.439	0.211	95.431	8.253	L1	A
108019	3.435	0.21	94.993	8.245	L1	A
108119	3.435	0.212	95.722	8.243	L1	A
108220	3.433	0.211	95.577	8.239	L1	A
108320	3.431	0.212	96.014	8.235	L1	A
108421	3.428	0.213	96.452	8.227	L1	A
108522	3.426	0.212	96.014	8.222	L1	A
108622	3.424	0.213	96.16	8.218	L1	A
108722	3.421	0.212	95.868	8.212	L1	A
108822	3.42	0.213	96.306	8.208	L1	A
108922	3.417	0.213	96.452	8.201	L1	A
109022	3.416	0.213	96.452	8.198	L1	A
109122	3.414	0.213	96.16	8.193	L1	A
109222	3.412	0.213	96.16	8.188	L1	A
109322	3.41	0.213	96.452	8.183	L1	A
109422	3.407	0.213	96.16	8.177	L1	A
109522	3.406	0.213	96.16	8.175	L1	A
109622	3.402	0.213	96.16	8.165	L1	A
109722	3.401	0.213	96.452	8.161	L1	A
109822	3.399	0.212	95.868	8.157	L1	A
109922	3.397	0.213	96.452	8.152	L1	A
110022	3.395	0.212	95.868	8.147	L1	A
110122	3.392	0.213	96.452	8.142	L1	A
110222	3.391	0.213	96.452	8.137	L1	A
110322	3.388	0.213	96.16	8.132	L1	A
110422	3.386	0.212	96.014	8.127	L1	A
110522	3.384	0.212	96.014	8.121	L1	A
110622	3.381	0.212	96.014	8.116	L1	A
110723	3.38	0.213	96.452	8.111	L1	A
110823	3.378	0.213	96.306	8.106	L1	A
110924	3.374	0.213	96.452	8.099	L1	A
111024	3.373	0.213	96.16	8.095	L1	A
111124	3.371	0.213	96.306	8.09	L1	A
111225	3.369	0.213	96.16	8.086	L1	A
111326	3.367	0.214	96.889	8.081	L1	A
111426	3.366	0.213	96.16	8.078	L1	A
111527	3.362	0.214	96.744	8.07	L1	A
111628	3.36	0.214	96.744	8.064	L1	A
111728	3.358	0.215	97.035	8.06	L1	A
111828	3.356	0.214	96.598	8.055	L1	A
111928	3.355	0.213	96.452	8.051	L1	A
112028	3.353	0.213	96.16	8.047	L1	A
112128	3.35	0.213	96.306	8.039	L1	A
112228	3.348	0.211	95.285	8.036	L1	A
112329	3.345	0.212	96.014	8.028	L1	A
112429	3.343	0.213	96.306	8.023	L1	A
112529	3.341	0.212	95.868	8.019	L1	A
112630	3.34	0.212	95.722	8.015	L1	A
112730	3.337	0.212	96.014	8.009	L1	A
112830	3.334	0.212	95.868	8.003	L1	A
112930	3.332	0.212	95.868	7.998	L1	A
113030	3.33	0.212	95.722	7.991	L1	A
113130	3.328	0.211	95.431	7.987	L1	A
113231	3.326	0.211	95.285	7.982	L1	A
113331	3.324	0.211	95.285	7.978	L1	A
113431	3.322	0.211	95.431	7.972	L1	A
113532	3.321	0.211	95.285	7.969	L1	A
113632	3.318	0.21	95.139	7.962	L1	A
113732	3.316	0.211	95.285	7.958	L1	A
113832	3.313	0.21	94.993	7.952	L1	A
113932	3.312	0.211	95.577	7.948	L1	A
114032	3.31	0.211	95.577	7.944	L1	A
114132	3.308	0.209	94.701	7.939	L1	A
114232	3.306	0.211	95.577	7.934	L1	A
114332	3.304	0.21	95.139	7.93	L1	A
114433	3.301	0.209	94.701	7.924	L1	A
114534	3.3	0.21	94.993	7.919	L1	A
114634	3.297	0.21	95.139	7.913	L1	A
114734	3.294	0.209	94.701	7.906	L1	A
114834	3.292	0.21	94.993	7.902	L1	A
114935	3.29	0.211	95.285	7.896	L1	A
115036	3.289	0.21	94.847	7.893	L1	A
115136	3.287	0.21	94.993	7.89	L1	A
115236	3.284	0.211	95.431	7.883	L1	A
115336	3.281	0.21	94.993	7.875	L1	A
115437	3.28	0.21	95.139	7.872	L1	A
115538	3.277	0.21	94.993	7.865	L1	A
115638	3.274	0.21	94.847	7.859	L1	A
115738	3.273	0.21	95.139	7.855	L1	A
115838	3.271	0.21	94.847	7.85	L1	A
115938	3.27	0.21	94.847	7.847	L1	A
116039	3.267	0.208	94.264	7.842	L1	A
116140	3.265	0.208	94.264	7.835	L1	A
116240	3.263	0.209	94.409	7.832	L1	A
116340	3.261	0.209	94.555	7.825	L1	A
116441	3.258	0.207	93.534	7.82	L1	A
116541	3.256	0.207	93.826	7.815	L1	A
116641	3.254	0.209	94.409	7.81	L1	A
116742	3.252	0.208	94.118	7.804	L1	A
116842	3.249	0.207	93.826	7.798	L1	A
116942	3.248	0.207	93.68	7.794	L1	A
117042	3.244	0.208	94.118	7.787	L1	A
117142	3.243	0.207	93.826	7.783	L1	A
117242	3.241	0.208	94.118	7.778	L1	A
117342	3.238	0.207	93.826	7.772	L1	A
117442	3.237	0.207	93.826	7.769	L1	A
117542	3.234	0.207	93.534	7.763	L1	A
117642	3.232	0.208	94.118	7.757	L1	A
117743	3.23	0.208	93.972	7.752	L1	A
117844	3.228	0.207	93.534	7.748	L1	A
117944	3.227	0.206	93.388	7.745	L1	A
118045	3.226	0.207	93.826	7.742	L1	A
118146	3.223	0.208	93.972	7.735	L1	A
118246	3.22	0.206	93.096	7.729	L1	A
118346	3.218	0.207	93.68	7.723	L1	A
118446	3.214	0.206	93.096	7.715	L1	A
118546	3.214	0.205	92.951	7.715	L1	A
118646	3.212	0.207	93.534	7.708	L1	A
118746	3.21	0.206	93.242	7.705	L1	A
118846	3.208	0.206	93.096	7.7	L1	A
118946	3.206	0.207	93.68	7.694	L1	A
119047	3.205	0.206	93.388	7.692	L1	A
119148	3.201	0.207	93.826	7.683	L1	A
119248	3.2	0.207	93.68	7.679	L1	A
119348	3.198	0.208	94.118	7.674	L1	A
119448	3.195	0.208	93.972	7.669	L1	A
119549	3.193	0.207	93.826	7.664	L1	A
119650	3.19	0.209	94.555	7.655	L1	A
119750	3.188	0.209	94.555	7.651	L1	A
119850	3.185	0.208	94.264	7.645	L1	A
119951	3.182	0.212	95.722	7.636	L1	A
120051	3.181	0.209	94.701	7.633	L1	A
120151	3.18	0.21	95.139	7.631	L1	A
120251	3.176	0.211	95.577	7.622	L1	A
120352	3.173	0.211	95.285	7.615	L1	A
120452	3.171	0.21	95.139	7.611	L1	A
120553	3.17	0.212	95.722	7.607	L1	A
120654	3.167	0.212	95.868	7.6	L1	A
120755	3.165	0.213	96.16	7.595	L1	A
120855	3.163	0.213	96.16	7.592	L1	A
120956	3.161	0.214	96.744	7.585	L1	A
121056	3.159	0.214	96.598	7.581	L1	A
121156	3.157	0.214	96.598	7.577	L1	A
121256	3.154	0.214	96.889	7.57	L1	A
121356	3.153	0.214	96.598	7.566	L1	A
121457	3.151	0.214	96.598	7.561	L1	A
121558	3.148	0.214	96.889	7.555	L1	A
121658	3.147	0.214	96.889	7.553	L1	A
121759	3.144	0.215	97.181	7.547	L1	A
121859	3.143	0.215	97.181	7.542	L1	A
121959	3.14	0.215	97.035	7.536	L1	A
122060	3.137	0.215	97.327	7.53	L1	A
122161	3.135	0.215	97.327	7.524	L1	A
122262	3.134	0.214	96.889	7.521	L1	A
122362	3.132	0.215	97.035	7.517	L1	A
122462	3.13	0.215	97.473	7.512	L1	A
122562	3.128	0.215	97.181	7.508	L1	A
122662	3.126	0.214	96.889	7.502	L1	A
122762	3.124	0.215	97.327	7.497	L1	A
122862	3.122	0.216	97.619	7.492	L1	A
122962	3.119	0.216	97.619	7.485	L1	A
123062	3.116	0.216	97.911	7.479	L1	A
123162	3.114	0.216	97.619	7.475	L1	A
123262	3.113	0.216	97.911	7.472	L1	A
123362	3.111	0.216	97.911	7.466	L1	A
123462	3.109	0.216	97.911	7.461	L1	A
123562	3.106	0.217	98.202	7.454	L1	A
123663	3.104	0.217	98.057	7.45	L1	A
123763	3.102	0.216	97.911	7.444	L1	A
123863	3.1	0.217	98.057	7.439	L1	A
123964	3.097	0.216	97.911	7.434	L1	A
124064	3.096	0.216	97.619	7.43	L1	A
124164	3.093	0.216	97.765	7.422	L1	A
124264	3.09	0.216	97.911	7.416	L1	A
124364	3.087	0.218	98.494	7.41	L1	A
124464	3.086	0.216	97.911	7.406	L1	A
124564	3.083	0.217	98.202	7.399	L1	A
124664	3.08	0.218	98.64	7.391	L1	A
124764	3.078	0.216	97.911	7.387	L1	A
124864	3.076	0.219	99.078	7.383	L1	A
124965	3.074	0.218	98.494	7.378	L1	A
125065	3.072	0.219	98.932	7.373	L1	A
125165	3.07	0.219	98.932	7.367	L1	A
125266	3.067	0.219	98.932	7.361	L1	A
125366	3.066	0.218	98.786	7.358	L1	A
125466	3.063	0.219	98.932	7.351	L1	A
125566	3.061	0.219	99.078	7.346	L1	A
125667	3.059	0.218	98.786	7.341	L1	A
125767	3.056	0.218	98.786	7.335	L1	A
125867	3.054	0.22	99.515	7.33	L1	A
125968	3.052	0.219	98.932	7.324	L1	A
126068	3.05	0.22	99.37	7.321	L1	A
126169	3.048	0.219	99.078	7.314	L1	A
126269	3.045	0.219	99.224	7.308	L1	A
126370	3.044	0.219	99.224	7.305	L1	A
126470	3.041	0.219	98.932	7.299	L1	A
126570	3.039	0.22	99.515	7.294	L1	A
126670	3.037	0.22	99.661	7.288	L1	A
126770	3.035	0.22	99.661	7.283	L1	A
126870	3.031	0.221	99.953	7.275	L1	A
126971	3.029	0.22	99.661	7.27	L1	A
127071	3.027	0.22	99.661	7.265	L1	A
127172	3.025	0.221	99.807	7.259	L1	A
127272	3.024	0.22	99.515	7.256	L1	A
127372	3.021	0.22	99.661	7.251	L1	A
127472	3.019	0.221	99.953	7.246	L1	A
127572	3.016	0.221	99.807	7.239	L1	A
127672	3.014	0.221	99.807	7.234	L1	A
127772	3.013	0.221	99.807	7.23	L1	A
127872	3.01	0.22	99.515	7.224	L1	A
127972	3.009	0.22	99.661	7.221	L1	A
128072	3.006	0.22	99.515	7.215	L1	A
128172	3.003	0.219	99.224	7.208	L1	A
128272	3.002	0.219	99.078	7.204	L1	A
128373	2.999	0.22	99.515	7.197	L1	A
128474	2.996	0.22	99.37	7.19	L1	A
128574	2.994	0.22	99.661	7.186	L1	A
128675	2.992	0.22	99.37	7.181	L1	A
128776	2.991	0.22	99.515	7.177	L1	A
128876	2.988	0.22	99.661	7.171	L1	A
128976	2.985	0.221	99.807	7.164	L1	A
129076	2.983	0.22	99.661	7.159	L1	A
129176	2.981	0.221	99.953	7.154	L1	A
129277	2.979	0.222	100.245	7.149	L1	A
129377	2.977	0.221	99.807	7.144	L1	A
129477	2.975	0.221	99.807	7.14	L1	A
129577	2.973	0.221	99.807	7.134	L1	A
129677	2.97	0.22	99.661	7.129	L1	A
129778	2.968	0.221	99.953	7.124	L1	A
129878	2.966	0.221	99.807	7.119	L1	A
129978	2.964	0.221	99.807	7.113	L1	A
130079	2.964	0.22	99.515	7.112	L1	A
130179	2.961	0.221	99.953	7.105	L1	A
130280	2.959	0.22	99.515	7.101	L1	A
130380	2.957	0.219	99.078	7.096	L1	A
130481	2.956	0.221	99.807	7.094	L1	A
130582	2.952	0.221	99.807	7.085	L1	A
130682	2.949	0.221	99.953	7.078	L1	A
130782	2.947	0.221	99.953	7.073	L1	A
130882	2.945	0.221	99.807	7.068	L1	A
130982	2.943	0.221	99.807	7.062	L1	A
131082	2.941	0.221	100.099	7.057	L1	A
131182	2.939	0.221	99.953	7.053	L1	A
131282	2.936	0.221	99.953	7.047	L1	A
131382	2.934	0.22	99.661	7.043	L1	A
131483	2.931	0.221	100.099	7.034	L1	A
131584	2.929	0.221	100.099	7.03	L1	A
131685	2.928	0.219	99.224	7.027	L1	A
131785	2.925	0.22	99.515	7.02	L1	A
131886	2.923	0.22	99.515	7.015	L1	A
131986	2.921	0.22	99.37	7.009	L1	A
132086	2.918	0.22	99.37	7.004	L1	A
132186	2.916	0.22	99.661	6.998	L1	A
132286	2.914	0.22	99.515	6.993	L1	A
132386	2.911	0.22	99.37	6.987	L1	A
132486	2.909	0.22	99.661	6.982	L1	A
132586	2.907	0.22	99.661	6.977	L1	A
132687	2.905	0.22	99.661	6.972	L1	A
132787	2.903	0.22	99.515	6.966	L1	A
132888	2.9	0.22	99.661	6.959	L1	A
132988	2.898	0.217	98.202	6.955	L1	A
133089	2.896	0.219	99.078	6.951	L1	A
133190	2.892	0.218	98.64	6.941	L1	A
133290	2.89	0.219	99.078	6.936	L1	A
133390	2.888	0.217	98.348	6.931	L1	A
133490	2.886	0.217	98.348	6.926	L1	A
133591	2.885	0.217	98.202	6.923	L1	A
133692	2.883	0.216	97.911	6.918	L1	A
133792	2.881	0.218	98.494	6.914	L1	A
133892	2.878	0.218	98.64	6.908	L1	A
133992	2.876	0.218	98.494	6.903	L1	A
134092	2.873	0.217	98.348	6.895	L1	A
134192	2.871	0.216	97.911	6.891	L1	A
134292	2.869	0.217	98.202	6.885	L1	A
134393	2.865	0.217	98.202	6.877	L1	A
134493	2.863	0.217	98.057	6.871	L1	A
134594	2.861	0.217	98.202	6.867	L1	A
134694	2.859	0.217	98.057	6.862	L1	A
134794	2.857	0.217	98.202	6.856	L1	A
134894	2.855	0.216	97.619	6.852	L1	A
134994	2.853	0.218	98.494	6.847	L1	A
135094	2.851	0.216	97.911	6.842	L1	A
135194	2.847	0.216	97.765	6.833	L1	A
135294	2.846	0.216	97.765	6.83	L1	A
135395	2.842	0.215	97.327	6.821	L1	A
135495	2.84	0.215	97.181	6.817	L1	A
135595	2.838	0.214	96.889	6.811	L1	A
135695	2.835	0.213	96.452	6.803	L1	A
135795	2.832	0.212	95.722	6.797	L1	A
135896	2.83	0.212	96.014	6.793	L1	A
135996	2.827	0.211	95.285	6.786	L1	A
136096	2.826	0.211	95.285	6.782	L1	A
136196	2.824	0.21	94.847	6.777	L1	A
136296	2.822	0.211	95.285	6.773	L1	A
136396	2.82	0.21	95.139	6.767	L1	A
136496	2.817	0.21	95.139	6.761	L1	A
136596	2.815	0.21	95.139	6.756	L1	A
136696	2.812	0.21	94.993	6.748	L1	A
136797	2.81	0.211	95.431	6.744	L1	A
136898	2.807	0.211	95.285	6.737	L1	A
136998	2.805	0.211	95.431	6.732	L1	A
137099	2.802	0.212	95.868	6.725	L1	A
137200	2.8	0.212	95.722	6.721	L1	A
137301	2.798	0.212	95.722	6.715	L1	A
137402	2.796	0.212	96.014	6.71	L1	A
137503	2.794	0.212	96.014	6.706	L1	A
137604	2.791	0.213	96.16	6.699	L1	A
137704	2.789	0.212	95.868	6.693	L1	A
137804	2.786	0.212	96.014	6.688	L1	A
137904	2.785	0.212	95.722	6.683	L1	A
138005	2.783	0.212	95.722	6.679	L1	A
138105	2.781	0.21	94.993	6.674	L1	A
138206	2.778	0.21	94.847	6.668	L1	A
138307	2.775	0.212	95.868	6.661	L1	A
138408	2.774	0.212	95.722	6.657	L1	A
138508	2.771	0.211	95.431	6.65	L1	A
138608	2.769	0.212	95.722	6.646	L1	A
138708	2.767	0.21	95.139	6.642	L1	A
138808	2.764	0.21	95.139	6.634	L1	A
138908	2.762	0.212	95.722	6.629	L1	A
139008	2.759	0.21	94.847	6.622	L1	A
139109	2.757	0.21	95.139	6.616	L1	A
139210	2.755	0.21	94.993	6.611	L1	A
139310	2.751	0.211	95.285	6.603	L1	A
139410	2.749	0.211	95.285	6.597	L1	A
139510	2.747	0.21	95.139	6.593	L1	A
139610	2.746	0.21	95.139	6.589	L1	A
139710	2.743	0.21	95.139	6.583	L1	A
139810	2.74	0.211	95.431	6.575	L1	A
139910	2.736	0.211	95.431	6.568	L1	A
140010	2.736	0.209	94.701	6.565	L1	A
140110	2.733	0.21	95.139	6.559	L1	A
140210	2.73	0.209	94.701	6.552	L1	A
140310	2.728	0.21	95.139	6.547	L1	A
140410	2.725	0.209	94.701	6.54	L1	A
140510	2.723	0.21	94.993	6.535	L1	A
140610	2.721	0.209	94.409	6.53	L1	A
140710	2.719	0.21	95.139	6.526	L1	A
140811	2.715	0.209	94.701	6.516	L1	A
140912	2.713	0.207	93.534	6.512	L1	A
141012	2.711	0.209	94.701	6.506	L1	A
141112	2.708	0.208	93.972	6.499	L1	A
141212	2.706	0.207	93.826	6.496	L1	A
141312	2.704	0.208	94.118	6.489	L1	A
141412	2.701	0.207	93.826	6.482	L1	A
141512	2.698	0.208	94.118	6.475	L1	A
141613	2.696	0.207	93.826	6.471	L1	A
141714	2.694	0.207	93.68	6.465	L1	A
141814	2.691	0.207	93.534	6.458	L1	A
141915	2.688	0.207	93.534	6.452	L1	A
142016	2.686	0.206	93.096	6.445	L1	A
142116	2.684	0.206	93.096	6.441	L1	A
142216	2.681	0.206	93.096	6.435	L1	A
142316	2.679	0.205	92.659	6.431	L1	A
142416	2.677	0.206	93.242	6.424	L1	A
142516	2.674	0.205	92.659	6.418	L1	A
142616	2.671	0.205	92.513	6.411	L1	A
142716	2.67	0.204	92.367	6.407	L1	A
142816	2.666	0.203	91.783	6.399	L1	A
142916	2.665	0.203	91.638	6.395	L1	A
143017	2.661	0.202	91.492	6.387	L1	A
143117	2.66	0.202	91.492	6.383	L1	A
143218	2.658	0.201	90.908	6.379	L1	A
143319	2.655	0.201	90.908	6.371	L1	A
143420	2.652	0.2	90.47	6.366	L1	A
143521	2.649	0.2	90.47	6.359	L1	A
143621	2.647	0.2	90.616	6.354	L1	A
143722	2.646	0.199	90.033	6.351	L1	A
143822	2.643	0.199	90.179	6.342	L1	A
143922	2.641	0.197	89.157	6.338	L1	A
144022	2.637	0.199	90.179	6.33	L1	A
144123	2.636	0.199	89.887	6.325	L1	A
144224	2.633	0.199	90.033	6.318	L1	A
144324	2.63	0.199	90.179	6.311	L1	A
144425	2.627	0.199	90.179	6.306	L1	A
144525	2.626	0.198	89.741	6.301	L1	A
144626	2.623	0.199	90.033	6.294	L1	A
144726	2.62	0.199	90.179	6.287	L1	A
144826	2.617	0.199	90.033	6.281	L1	A
144926	2.614	0.199	89.887	6.273	L1	A
145026	2.612	0.199	90.179	6.268	L1	A
145126	2.609	0.199	89.887	6.263	L1	A
145227	2.607	0.199	89.887	6.256	L1	A
145327	2.605	0.198	89.449	6.251	L1	A
145427	2.602	0.194	87.699	6.246	L1	A
145527	2.599	0.198	89.595	6.239	L1	A
145628	2.598	0.198	89.449	6.235	L1	A
145728	2.595	0.198	89.741	6.229	L1	A
145829	2.593	0.197	89.303	6.222	L1	A
145929	2.591	0.197	89.157	6.218	L1	A
146030	2.588	0.197	89.157	6.211	L1	A
146130	2.586	0.197	89.157	6.207	L1	A
146230	2.584	0.195	88.428	6.201	L1	A
146330	2.58	0.196	88.574	6.193	L1	A
146430	2.578	0.195	88.136	6.188	L1	A
146530	2.576	0.197	89.012	6.183	L1	A
146630	2.575	0.196	88.72	6.179	L1	A
146731	2.572	0.196	88.574	6.174	L1	A
146832	2.57	0.196	88.574	6.167	L1	A
146932	2.567	0.196	88.574	6.162	L1	A
147032	2.564	0.195	88.428	6.154	L1	A
147133	2.562	0.196	88.574	6.149	L1	A
147234	2.559	0.195	88.282	6.143	L1	A
147335	2.557	0.195	87.99	6.137	L1	A
147435	2.555	0.194	87.844	6.132	L1	A
147535	2.552	0.194	87.553	6.125	L1	A
147636	2.55	0.193	87.407	6.12	L1	A
147736	2.547	0.194	87.553	6.114	L1	A
147836	2.546	0.194	87.844	6.11	L1	A
147936	2.544	0.194	87.699	6.105	L1	A
148036	2.541	0.194	87.553	6.099	L1	A
148136	2.538	0.194	87.844	6.092	L1	A
148236	2.537	0.193	87.407	6.088	L1	A
148336	2.534	0.194	87.844	6.081	L1	A
148436	2.531	0.193	87.115	6.075	L1	A
148536	2.529	0.193	87.261	6.07	L1	A
148636	2.527	0.193	87.261	6.064	L1	A
148736	2.524	0.193	87.407	6.057	L1	A
148837	2.523	0.193	87.115	6.054	L1	A
148937	2.52	0.191	86.532	6.047	L1	A
149037	2.518	0.192	86.823	6.043	L1	A
149138	2.515	0.191	86.24	6.035	L1	A
149238	2.512	0.191	86.386	6.028	L1	A
149338	2.51	0.192	86.969	6.025	L1	A
149438	2.507	0.193	87.407	6.016	L1	A
149538	2.505	0.193	87.407	6.012	L1	A
149638	2.503	0.193	87.261	6.006	L1	A
149738	2.501	0.192	86.969	6.003	L1	A
149838	2.498	0.193	87.261	5.996	L1	A
149938	2.495	0.193	87.115	5.989	L1	A
150038	2.493	0.194	87.844	5.982	L1	A
150139	2.491	0.193	87.261	5.978	L1	A
150239	2.489	0.193	87.261	5.973	L1	A
150339	2.487	0.193	87.115	5.968	L1	A
150439	2.484	0.193	87.261	5.961	L1	A
150539	2.481	0.193	87.115	5.955	L1	A
150639	2.479	0.193	87.407	5.95	L1	A
150739	2.477	0.193	87.115	5.945	L1	A
150839	2.475	0.192	86.823	5.94	L1	A
150939	2.472	0.191	86.24	5.933	L1	A
151039	2.47	0.193	87.407	5.927	L1	A
151139	2.467	0.193	87.407	5.921	L1	A
151239	2.464	0.194	87.699	5.914	L1	A
151340	2.462	0.193	87.407	5.909	L1	A
151440	2.46	0.192	86.969	5.904	L1	A
151540	2.458	0.192	86.969	5.899	L1	A
151640	2.455	0.193	87.407	5.893	L1	A
151741	2.452	0.191	86.532	5.885	L1	A
151842	2.45	0.191	86.532	5.879	L1	A
151942	2.447	0.191	86.532	5.873	L1	A
152042	2.445	0.192	86.677	5.868	L1	A
152143	2.442	0.191	86.24	5.86	L1	A
152243	2.439	0.192	86.677	5.855	L1	A
152344	2.437	0.191	86.24	5.848	L1	A
152444	2.435	0.191	86.532	5.845	L1	A
152544	2.431	0.191	86.24	5.835	L1	A
152645	2.429	0.189	85.656	5.829	L1	A
152745	2.426	0.19	86.094	5.823	L1	A
152845	2.423	0.19	85.948	5.816	L1	A
152946	2.423	0.189	85.656	5.814	L1	A
153047	2.42	0.19	85.802	5.809	L1	A
153148	2.418	0.191	86.24	5.804	L1	A
153248	2.416	0.19	86.094	5.798	L1	A
153348	2.414	0.189	85.656	5.794	L1	A
153448	2.413	0.189	85.51	5.79	L1	A
153549	2.409	0.188	85.073	5.781	L1	A
153649	2.406	0.188	85.073	5.775	L1	A
153749	2.405	0.187	84.635	5.773	L1	A
153849	2.403	0.187	84.489	5.766	L1	A
153950	2.4	0.187	84.489	5.759	L1	A
154050	2.398	0.186	84.343	5.754	L1	A
154150	2.395	0.187	84.635	5.749	L1	A
154250	2.393	0.187	84.635	5.744	L1	A
154350	2.391	0.186	84.343	5.739	L1	A
154450	2.388	0.186	84.343	5.73	L1	A
154550	2.385	0.185	83.614	5.724	L1	A
154650	2.382	0.185	83.468	5.716	L1	A
154750	2.381	0.183	82.738	5.715	L1	A
154850	2.378	0.183	82.738	5.706	L1	A
154950	2.376	0.182	82.301	5.701	L1	A
155050	2.373	0.182	82.301	5.696	L1	A
155150	2.37	0.181	81.863	5.689	L1	A
155250	2.369	0.181	81.717	5.686	L1	A
155351	2.366	0.18	81.571	5.679	L1	A
155452	2.364	0.179	81.134	5.673	L1	A
155552	2.361	0.176	79.821	5.667	L1	A
155653	2.36	0.176	79.529	5.663	L1	A
155754	2.356	0.175	79.383	5.654	L1	A
155854	2.353	0.174	78.508	5.648	L1	A
155954	2.351	0.174	78.654	5.643	L1	A
156054	2.35	0.174	78.8	5.64	L1	A
156155	2.347	0.175	78.945	5.633	L1	A
156255	2.343	0.174	78.508	5.624	L1	A
156356	2.341	0.174	78.508	5.619	L1	A
156456	2.339	0.174	78.8	5.612	L1	A
156556	2.336	0.173	78.216	5.606	L1	A
156656	2.334	0.174	78.508	5.602	L1	A
156756	2.331	0.173	78.362	5.594	L1	A
156856	2.329	0.173	78.362	5.588	L1	A
156956	2.327	0.174	78.8	5.585	L1	A
157056	2.325	0.175	78.945	5.58	L1	A
157157	2.321	0.175	78.945	5.571	L1	A
157258	2.319	0.175	78.945	5.567	L1	A
157358	2.317	0.175	79.091	5.561	L1	A
157459	2.316	0.175	79.383	5.559	L1	A
157560	2.313	0.174	78.8	5.552	L1	A
157661	2.311	0.174	78.8	5.546	L1	A
157762	2.308	0.175	78.945	5.54	L1	A
157862	2.306	0.174	78.8	5.533	L1	A
157962	2.304	0.175	79.383	5.529	L1	A
158062	2.301	0.175	79.237	5.522	L1	A
158163	2.298	0.175	79.237	5.514	L1	A
158263	2.296	0.175	78.945	5.51	L1	A
158364	2.294	0.175	79.091	5.505	L1	A
158464	2.292	0.174	78.8	5.5	L1	A
158564	2.289	0.175	78.945	5.494	L1	A
158664	2.287	0.174	78.8	5.489	L1	A
158764	2.284	0.174	78.8	5.482	L1	A
158864	2.283	0.178	80.404	5.479	L1	A
158964	2.279	0.175	79.383	5.471	L1	A
159064	2.278	0.175	78.945	5.468	L1	A
159165	2.276	0.174	78.654	5.462	L1	A
159265	2.274	0.175	78.945	5.458	L1	A
159365	2.271	0.174	78.8	5.451	L1	A
159466	2.269	0.173	78.362	5.445	L1	A
159566	2.266	0.174	78.508	5.439	L1	A
159666	2.265	0.173	78.07	5.436	L1	A
159766	2.261	0.173	78.362	5.427	L1	A
159866	2.26	0.173	78.362	5.424	L1	A
159966	2.257	0.174	78.508	5.417	L1	A
160066	2.255	0.173	78.216	5.413	L1	A
160166	2.252	0.174	78.508	5.406	L1	A
160266	2.25	0.173	78.362	5.401	L1	A
160366	2.248	0.173	78.362	5.394	L1	A
160466	2.246	0.174	78.8	5.39	L1	A
160566	2.242	0.174	78.508	5.382	L1	A
160666	2.24	0.173	78.216	5.376	L1	A
160766	2.238	0.174	78.508	5.37	L1	A
160866	2.235	0.174	78.654	5.365	L1	A
160966	2.233	0.173	78.362	5.359	L1	A
161066	2.23	0.174	78.508	5.352	L1	A
161166	2.228	0.175	78.945	5.347	L1	A
161266	2.225	0.175	79.091	5.34	L1	A
161366	2.223	0.175	79.237	5.335	L1	A
161466	2.221	0.175	79.237	5.33	L1	A
161567	2.218	0.175	78.945	5.323	L1	A
161667	2.216	0.175	79.383	5.318	L1	A
161768	2.215	0.174	78.508	5.315	L1	A
161868	2.212	0.175	79.091	5.308	L1	A
161968	2.21	0.176	79.529	5.303	L1	A
162068	2.206	0.176	79.821	5.294	L1	A
162169	2.204	0.176	79.821	5.29	L1	A
162270	2.202	0.176	79.821	5.285	L1	A
162370	2.199	0.176	79.821	5.278	L1	A
162470	2.197	0.177	79.967	5.273	L1	A
162570	2.195	0.177	79.967	5.268	L1	A
162670	2.193	0.176	79.821	5.263	L1	A
162770	2.19	0.177	80.112	5.256	L1	A
162870	2.188	0.178	80.55	5.252	L1	A
162970	2.185	0.178	80.55	5.245	L1	A
163070	2.184	0.178	80.55	5.242	L1	A
163170	2.181	0.177	80.258	5.235	L1	A
163271	2.179	0.179	80.842	5.23	L1	A
163371	2.177	0.179	80.988	5.225	L1	A
163471	2.175	0.179	80.842	5.219	L1	A
163571	2.172	0.179	80.988	5.213	L1	A
163672	2.169	0.179	80.988	5.205	L1	A
163772	2.167	0.18	81.28	5.201	L1	A
163872	2.164	0.18	81.571	5.194	L1	A
163972	2.163	0.18	81.425	5.191	L1	A
164072	2.16	0.179	81.134	5.184	L1	A
164173	2.158	0.18	81.571	5.18	L1	A
164274	2.156	0.181	81.717	5.174	L1	A
164374	2.153	0.181	81.863	5.167	L1	A
164474	2.151	0.182	82.301	5.163	L1	A
164575	2.15	0.182	82.447	5.159	L1	A
164676	2.147	0.182	82.447	5.152	L1	A
164776	2.144	0.182	82.447	5.145	L1	A
164876	2.142	0.183	82.738	5.142	L1	A
164976	2.14	0.183	82.738	5.136	L1	A
165076	2.138	0.182	82.301	5.131	L1	A
165176	2.135	0.183	82.738	5.123	L1	A
165276	2.132	0.183	82.884	5.117	L1	A
165376	2.13	0.183	82.884	5.113	L1	A
165476	2.128	0.184	83.03	5.107	L1	A
165576	2.126	0.183	82.738	5.102	L1	A
165676	2.123	0.184	83.322	5.095	L1	A
165776	2.12	0.184	83.176	5.088	L1	A
165876	2.118	0.183	82.884	5.083	L1	A
165977	2.115	0.183	82.884	5.077	L1	A
166077	2.114	0.185	83.76	5.074	L1	A
166178	2.111	0.185	83.614	5.066	L1	A
166278	2.11	0.185	83.76	5.063	L1	A
166379	2.107	0.184	83.322	5.056	L1	A
166480	2.104	0.186	84.051	5.05	L1	A
166580	2.101	0.185	83.614	5.044	L1	A
166680	2.099	0.186	84.051	5.037	L1	A
166780	2.096	0.185	83.906	5.031	L1	A
166880	2.094	0.186	84.051	5.026	L1	A
166980	2.091	0.186	84.343	5.018	L1	A
167080	2.088	0.187	84.489	5.012	L1	A
167180	2.087	0.187	84.489	5.008	L1	A
167280	2.085	0.186	84.197	5.003	L1	A
167380	2.083	0.187	84.635	4.999	L1	A
167480	2.081	0.186	84.343	4.995	L1	A
167580	2.079	0.186	84.197	4.99	L1	A
167680	2.076	0.188	85.073	4.983	L1	A
167780	2.074	0.188	85.219	4.979	L1	A
167881	2.073	0.187	84.781	4.975	L1	A
167982	2.07	0.187	84.489	4.968	L1	A
168082	2.068	0.189	85.51	4.964	L1	A
168182	2.066	0.188	84.927	4.959	L1	A
168282	2.064	0.187	84.781	4.955	L1	A
168382	2.063	0.187	84.781	4.951	L1	A
168482	2.061	0.187	84.635	4.946	L1	A
168583	2.058	0.188	85.073	4.938	L1	A
168683	2.057	0.188	85.073	4.936	L1	A
168784	2.055	0.187	84.489	4.932	L1	A
168884	2.053	0.186	84.343	4.927	L1	A
168984	2.051	0.186	84.197	4.924	L1	A
169084	2.05	0.187	84.781	4.919	L1	A
169185	2.048	0.187	84.489	4.914	L1	A
169286	2.045	0.187	84.489	4.909	L1	A
169386	2.042	0.187	84.635	4.901	L1	A
169486	2.04	0.187	84.489	4.896	L1	A
169586	2.037	0.187	84.635	4.889	L1	A
169686	2.035	0.187	84.781	4.884	L1	A
169786	2.032	0.187	84.781	4.876	L1	A
169886	2.03	0.187	84.781	4.871	L1	A
169986	2.028	0.187	84.781	4.866	L1	A
170087	2.026	0.186	84.197	4.862	L1	A
170187	2.023	0.186	84.343	4.856	L1	A
170287	2.02	0.186	84.343	4.848	L1	A
170387	2.019	0.186	84.051	4.845	L1	A
170487	2.017	0.186	84.197	4.84	L1	A
170587	2.014	0.185	83.614	4.834	L1	A
170687	2.012	0.185	83.906	4.828	L1	A
170787	2.01	0.186	84.343	4.824	L1	A
170887	2.008	0.188	84.927	4.819	L1	A
170988	2.005	0.187	84.635	4.813	L1	A
171089	2.003	0.187	84.489	4.807	L1	A
171190	2	0.187	84.489	4.8	L1	A
171291	1.998	0.187	84.635	4.796	L1	A
171392	1.995	0.186	84.343	4.789	L1	A
171492	1.994	0.187	84.635	4.785	L1	A
171592	1.992	0.186	84.197	4.78	L1	A
171692	1.99	0.185	83.76	4.776	L1	A
171793	1.987	0.185	83.906	4.769	L1	A
171893	1.984	0.185	83.76	4.763	L1	A
171993	1.982	0.185	83.906	4.758	L1	A
172093	1.98	0.185	83.76	4.751	L1	A
172194	1.977	0.185	83.906	4.745	L1	A
172294	1.975	0.185	83.76	4.74	L1	A
172394	1.973	0.185	83.906	4.735	L1	A
172494	1.971	0.186	84.343	4.729	L1	A
172594	1.968	0.185	83.468	4.724	L1	A
172695	1.965	0.186	84.197	4.717	L1	A
172796	1.963	0.185	83.614	4.711	L1	A
172897	1.962	0.186	84.197	4.708	L1	A
172997	1.96	0.186	84.051	4.703	L1	A
173098	1.957	0.186	84.343	4.697	L1	A
173198	1.955	0.186	84.051	4.692	L1	A
173298	1.952	0.186	84.197	4.686	L1	A
173398	1.951	0.186	84.051	4.682	L1	A
173498	1.948	0.187	84.489	4.676	L1	A
173598	1.946	0.185	83.906	4.671	L1	A
173699	1.943	0.186	84.343	4.663	L1	A
173800	1.941	0.186	84.051	4.658	L1	A
173900	1.938	0.187	84.489	4.65	L1	A
174000	1.936	0.185	83.76	4.647	L1	A
174100	1.935	0.186	84.051	4.643	L1	A
174200	1.932	0.186	84.197	4.637	L1	A
174300	1.93	0.185	83.614	4.631	L1	A
174400	1.927	0.185	83.76	4.626	L1	A
174501	1.925	0.185	83.906	4.619	L1	A
174601	1.923	0.185	83.76	4.615	L1	A
174701	1.921	0.185	83.906	4.609	L1	A
174801	1.918	0.185	83.468	4.602	L1	A
174902	1.915	0.185	83.468	4.597	L1	A
175002	1.913	0.185	83.468	4.591	L1	A
175103	1.911	0.185	83.76	4.587	L1	A
175203	1.908	0.186	84.051	4.579	L1	A
175304	1.907	0.185	83.468	4.576	L1	A
175405	1.903	0.184	83.322	4.568	L1	A
175505	1.902	0.185	83.468	4.564	L1	A
175606	1.898	0.184	83.03	4.556	L1	A
175706	1.897	0.183	82.884	4.554	L1	A
175806	1.895	0.184	83.176	4.547	L1	A
175906	1.892	0.183	82.884	4.54	L1	A
176006	1.89	0.182	82.301	4.535	L1	A
176106	1.888	0.182	82.155	4.53	L1	A
176207	1.885	0.181	82.009	4.524	L1	A
176307	1.882	0.182	82.301	4.517	L1	A
176407	1.88	0.181	82.009	4.513	L1	A
176507	1.877	0.181	82.009	4.506	L1	A
176608	1.874	0.18	81.571	4.499	L1	A
176708	1.872	0.181	81.717	4.492	L1	A
176808	1.869	0.181	81.863	4.485	L1	A
176908	1.867	0.18	81.425	4.482	L1	A
177008	1.865	0.18	81.571	4.477	L1	A
177108	1.863	0.18	81.571	4.472	L1	A
177208	1.862	0.18	81.28	4.47	L1	A
177308	1.859	0.18	81.28	4.462	L1	A
177408	1.857	0.18	81.425	4.458	L1	A
177508	1.855	0.181	81.717	4.451	L1	A
177609	1.852	0.179	80.988	4.445	L1	A
177710	1.85	0.179	81.134	4.44	L1	A
177810	1.848	0.18	81.571	4.435	L1	A
177910	1.846	0.18	81.28	4.43	L1	A
178010	1.842	0.181	81.717	4.422	L1	A
178111	1.842	0.179	81.134	4.42	L1	A
178211	1.839	0.18	81.28	4.413	L1	A
178311	1.836	0.179	81.134	4.406	L1	A
178412	1.833	0.177	80.258	4.4	L1	A
178513	1.831	0.179	80.988	4.394	L1	A
178613	1.828	0.179	81.134	4.388	L1	A
178714	1.826	0.178	80.404	4.383	L1	A
178814	1.824	0.179	80.842	4.378	L1	A
178914	1.822	0.179	80.988	4.373	L1	A
179014	1.82	0.179	80.988	4.367	L1	A
179114	1.816	0.179	81.134	4.359	L1	A
179214	1.814	0.18	81.425	4.354	L1	A
179315	1.813	0.179	80.842	4.351	L1	A
179415	1.809	0.178	80.696	4.342	L1	A
179516	1.807	0.178	80.696	4.337	L1	A
179616	1.805	0.18	81.28	4.332	L1	A
179716	1.801	0.18	81.28	4.323	L1	A
179816	1.799	0.18	81.28	4.318	L1	A
179916	1.797	0.178	80.696	4.313	L1	A
180016	1.794	0.179	80.988	4.307	L1	A
180117	1.793	0.177	80.112	4.303	L1	A
180217	1.79	0.179	81.134	4.297	L1	A
180317	1.788	0.18	81.28	4.291	L1	A
180418	1.785	0.178	80.404	4.285	L1	A
180518	1.783	0.178	80.696	4.278	L1	A
180618	1.781	0.178	80.55	4.273	L1	A
180719	1.777	0.179	80.842	4.266	L1	A
180819	1.775	0.178	80.696	4.26	L1	A
180919	1.772	0.178	80.404	4.253	L1	A
181020	1.771	0.177	79.967	4.249	L1	A
181121	1.769	0.178	80.696	4.246	L1	A
181221	1.767	0.178	80.404	4.24	L1	A
181321	1.764	0.178	80.696	4.234	L1	A
181421	1.762	0.178	80.404	4.229	L1	A
181521	1.759	0.178	80.404	4.222	L1	A
181621	1.757	0.177	80.258	4.217	L1	A
181721	1.754	0.176	79.529	4.211	L1	A
181822	1.753	0.177	79.967	4.206	L1	A
181922	1.75	0.177	80.112	4.2	L1	A
182023	1.747	0.177	80.258	4.192	L1	A
182124	1.744	0.178	80.55	4.187	L1	A
182224	1.742	0.177	80.258	4.181	L1	A
182324	1.74	0.177	79.967	4.175	L1	A
182424	1.737	0.177	79.967	4.17	L1	A
182525	1.736	0.177	80.112	4.166	L1	A
182625	1.733	0.176	79.529	4.159	L1	A
182726	1.73	0.178	80.55	4.153	L1	A
182826	1.728	0.177	80.258	4.147	L1	A
182926	1.726	0.177	80.112	4.143	L1	A
183027	1.723	0.178	80.404	4.135	L1	A
183128	1.721	0.177	80.258	4.13	L1	A
183228	1.717	0.177	79.967	4.122	L1	A
183329	1.716	0.176	79.821	4.119	L1	A
183429	1.714	0.176	79.821	4.113	L1	A
183529	1.713	0.176	79.675	4.11	L1	A
183629	1.709	0.175	79.383	4.102	L1	A
183730	1.707	0.175	79.383	4.097	L1	A
183830	1.706	0.176	79.529	4.094	L1	A
183930	1.704	0.175	79.091	4.088	L1	A
184030	1.701	0.173	78.362	4.083	L1	A
184130	1.699	0.174	78.508	4.077	L1	A
184230	1.697	0.173	78.362	4.073	L1	A
184330	1.694	0.173	78.216	4.065	L1	A
184431	1.691	0.173	78.07	4.059	L1	A
184531	1.688	0.173	78.07	4.05	L1	A
184631	1.687	0.171	77.487	4.048	L1	A
184731	1.684	0.171	77.487	4.042	L1	A
184832	1.682	0.171	77.341	4.037	L1	A
184932	1.681	0.169	76.611	4.035	L1	A
185032	1.679	0.17	76.757	4.03	L1	A
185132	1.677	0.169	76.465	4.025	L1	A
185232	1.674	0.169	76.465	4.018	L1	A
185332	1.671	0.168	76.028	4.011	L1	A
185432	1.67	0.169	76.319	4.007	L1	A
185533	1.666	0.167	75.444	3.999	L1	A
185633	1.664	0.167	75.736	3.993	L1	A
185733	1.661	0.165	74.423	3.986	L1	A
185834	1.659	0.165	74.861	3.982	L1	A
185934	1.655	0.165	74.569	3.972	L1	A
186035	1.654	0.165	74.423	3.971	L1	A
186136	1.653	0.163	73.693	3.966	L1	A
186236	1.651	0.163	73.693	3.961	L1	A
186336	1.648	0.162	73.402	3.956	L1	A
186436	1.646	0.162	73.402	3.95	L1	A
186536	1.644	0.163	73.693	3.945	L1	A
186637	1.643	0.162	73.256	3.942	L1	A
186738	1.639	0.162	73.256	3.934	L1	A
186838	1.635	0.162	73.256	3.925	L1	A
186938	1.634	0.161	72.818	3.921	L1	A
187038	1.631	0.16	72.38	3.914	L1	A
187138	1.629	0.161	72.672	3.909	L1	A
187238	1.627	0.16	72.526	3.904	L1	A
187339	1.624	0.158	71.651	3.896	L1	A
187440	1.622	0.158	71.359	3.893	L1	A
187540	1.62	0.159	71.943	3.887	L1	A
187640	1.616	0.156	70.776	3.879	L1	A
187740	1.614	0.158	71.505	3.873	L1	A
187841	1.612	0.158	71.505	3.869	L1	A
187942	1.609	0.157	71.067	3.862	L1	A
188042	1.607	0.155	70.192	3.858	L1	A
188143	1.605	0.157	70.922	3.853	L1	A
188243	1.604	0.156	70.484	3.85	L1	A
188343	1.6	0.157	70.922	3.841	L1	A
188444	1.598	0.156	70.776	3.835	L1	A
188544	1.595	0.155	70.192	3.828	L1	A
188644	1.593	0.155	70.046	3.824	L1	A
188744	1.591	0.155	70.192	3.817	L1	A
188844	1.588	0.155	70.046	3.811	L1	A
188944	1.585	0.155	70.046	3.805	L1	A
189044	1.583	0.155	69.9	3.798	L1	A
189144	1.58	0.155	70.046	3.791	L1	A
189244	1.577	0.153	69.317	3.784	L1	A
189344	1.575	0.154	69.609	3.781	L1	A
189444	1.573	0.154	69.609	3.776	L1	A
189544	1.57	0.154	69.755	3.768	L1	A
189645	1.569	0.154	69.463	3.766	L1	A
189745	1.566	0.153	69.317	3.759	L1	A
189846	1.564	0.154	69.609	3.753	L1	A
189946	1.561	0.155	69.9	3.746	L1	A
190046	1.559	0.154	69.755	3.741	L1	A
190146	1.556	0.153	69.317	3.735	L1	A
190246	1.554	0.153	69.171	3.73	L1	A
190346	1.552	0.153	69.171	3.724	L1	A
190446	1.55	0.153	69.317	3.721	L1	A
190546	1.549	0.152	68.879	3.717	L1	A
190646	1.546	0.153	69.171	3.711	L1	A
190746	1.545	0.152	68.879	3.708	L1	A
190846	1.542	0.153	69.025	3.7	L1	A
190946	1.539	0.151	68.442	3.694	L1	A
191046	1.536	0.151	68.442	3.687	L1	A
191147	1.534	0.152	68.879	3.682	L1	A
191248	1.532	0.153	69.025	3.676	L1	A
191349	1.529	0.152	68.733	3.669	L1	A
191450	1.527	0.152	68.733	3.665	L1	A
191550	1.525	0.152	68.733	3.66	L1	A
191651	1.523	0.151	68.15	3.654	L1	A
191751	1.521	0.151	68.15	3.651	L1	A
191852	1.518	0.15	67.712	3.643	L1	A
191952	1.516	0.15	67.712	3.638	L1	A
192052	1.514	0.148	66.837	3.633	L1	A
192152	1.511	0.148	66.983	3.626	L1	A
192252	1.508	0.148	67.129	3.619	L1	A
192352	1.506	0.148	66.983	3.615	L1	A
192452	1.503	0.147	66.691	3.608	L1	A
192552	1.501	0.146	66.253	3.602	L1	A
192653	1.498	0.146	66.107	3.596	L1	A
192754	1.496	0.145	65.816	3.59	L1	A
192854	1.495	0.145	65.67	3.588	L1	A
192954	1.491	0.144	65.232	3.578	L1	A
193054	1.489	0.144	64.94	3.573	L1	A
193154	1.486	0.144	64.94	3.567	L1	A
193254	1.484	0.144	65.086	3.562	L1	A
193355	1.482	0.143	64.503	3.556	L1	A
193456	1.48	0.142	64.357	3.551	L1	A
193556	1.476	0.142	64.357	3.544	L1	A
193656	1.475	0.142	64.211	3.541	L1	A
193756	1.473	0.142	64.065	3.536	L1	A
193856	1.47	0.142	64.211	3.528	L1	A
193957	1.468	0.142	64.065	3.524	L1	A
194057	1.465	0.142	64.065	3.517	L1	A
194158	1.464	0.14	63.481	3.513	L1	A
194259	1.462	0.14	63.335	3.508	L1	A
194360	1.459	0.14	63.481	3.502	L1	A
194460	1.455	0.14	63.335	3.493	L1	A
194560	1.454	0.139	63.044	3.489	L1	A
194661	1.452	0.139	62.752	3.485	L1	A
194761	1.45	0.138	62.314	3.481	L1	A
194862	1.448	0.138	62.606	3.475	L1	A
194962	1.445	0.138	62.606	3.468	L1	A
195063	1.442	0.139	62.898	3.46	L1	A
195164	1.44	0.139	62.898	3.457	L1	A
195265	1.437	0.139	63.044	3.45	L1	A
195366	1.436	0.139	62.752	3.446	L1	A
195466	1.433	0.139	62.898	3.439	L1	A
195566	1.43	0.139	62.752	3.432	L1	A
195666	1.428	0.138	62.46	3.428	L1	A
195766	1.426	0.139	62.752	3.424	L1	A
195866	1.424	0.138	62.314	3.417	L1	A
195966	1.422	0.139	62.752	3.413	L1	A
196066	1.42	0.137	62.168	3.409	L1	A
196167	1.418	0.138	62.606	3.403	L1	A
196268	1.414	0.139	63.044	3.394	L1	A
196368	1.412	0.139	62.752	3.389	L1	A
196468	1.409	0.138	62.606	3.383	L1	A
196568	1.406	0.139	62.752	3.376	L1	A
196669	1.405	0.139	62.898	3.371	L1	A
196769	1.402	0.139	63.044	3.365	L1	A
196870	1.399	0.14	63.19	3.358	L1	A
196971	1.397	0.139	63.044	3.352	L1	A
197071	1.394	0.138	62.606	3.345	L1	A
197171	1.392	0.141	63.627	3.341	L1	A
197272	1.39	0.141	63.627	3.336	L1	A
197373	1.386	0.14	63.19	3.327	L1	A
197473	1.383	0.141	63.773	3.32	L1	A
197573	1.38	0.141	63.773	3.313	L1	A
197673	1.378	0.141	63.627	3.307	L1	A
197773	1.376	0.141	63.627	3.302	L1	A
197873	1.372	0.14	63.335	3.293	L1	A
197974	1.369	0.14	63.481	3.286	L1	A
198074	1.367	0.14	63.19	3.282	L1	A
198174	1.364	0.14	63.335	3.273	L1	A
198274	1.362	0.14	63.335	3.269	L1	A
198374	1.36	0.139	63.044	3.263	L1	A
198474	1.356	0.14	63.335	3.255	L1	A
198574	1.354	0.14	63.335	3.25	L1	A
198675	1.352	0.14	63.19	3.245	L1	A
198775	1.35	0.139	63.044	3.239	L1	A
198875	1.346	0.139	62.898	3.23	L1	A
198975	1.344	0.14	63.335	3.226	L1	A
199075	1.342	0.139	62.898	3.222	L1	A
199175	1.34	0.138	62.606	3.216	L1	A
199276	1.337	0.139	63.044	3.21	L1	A
199376	1.335	0.139	62.752	3.204	L1	A
199476	1.332	0.139	62.898	3.198	L1	A
199576	1.33	0.139	63.044	3.192	L1	A
199676	1.328	0.138	62.606	3.187	L1	A
199776	1.326	0.14	63.19	3.182	L1	A
199876	1.324	0.14	63.19	3.177	L1	A
199976	1.321	0.139	62.898	3.17	L1	A
200076	1.319	0.139	62.752	3.165	L1	A
200176	1.316	0.14	63.335	3.158	L1	A
200276	1.313	0.139	63.044	3.15	L1	A
200376	1.312	0.14	63.19	3.148	L1	A
[truncated: 3,442 more rows]

## Sheet: L1_B
Time [msec]	Potentiometer [V]	Force sensor [V]	Pull-out force [N]	Pull-out distance [mm]	Vertebra	Orientation
0	5.011	0.021	9.357	12.027	L1	B
100	5.011	0.02	9.211	12.027	L1	B
200	5.012	0.02	9.211	12.029	L1	B
300	5.011	0.021	9.357	12.027	L1	B
401	5.012	0.02	9.066	12.029	L1	B
502	5.011	0.02	9.066	12.027	L1	B
602	5.012	0.02	9.066	12.028	L1	B
702	5.011	0.021	9.357	12.027	L1	B
802	5.011	0.021	9.357	12.027	L1	B
902	5.012	0.021	9.357	12.029	L1	B
1003	5.012	0.02	9.066	12.028	L1	B
1103	5.012	0.021	9.357	12.03	L1	B
1203	5.011	0.022	9.795	12.027	L1	B
1304	5.012	0.02	9.211	12.029	L1	B
1405	5.012	0.021	9.357	12.028	L1	B
1506	5.011	0.02	9.066	12.027	L1	B
1606	5.012	0.02	9.066	12.028	L1	B
1706	5.012	0.021	9.357	12.029	L1	B
1806	5.012	0.02	8.92	12.028	L1	B
1906	5.012	0.021	9.649	12.028	L1	B
2006	5.011	0.02	8.92	12.027	L1	B
2106	5.011	0.021	9.649	12.027	L1	B
2207	5.011	0.02	8.92	12.027	L1	B
2308	5.012	0.019	8.774	12.029	L1	B
2409	5.011	0.02	9.211	12.026	L1	B
2510	5.012	0.019	8.628	12.029	L1	B
2610	5.011	0.02	9.211	12.027	L1	B
2711	5.011	0.018	8.336	12.027	L1	B
2812	5.012	0.019	8.482	12.03	L1	B
2912	5.012	0.018	8.044	12.029	L1	B
3012	5.011	0.02	9.066	12.027	L1	B
3112	5.012	0.018	8.19	12.028	L1	B
3212	5.012	0.018	8.19	12.028	L1	B
3312	5.011	0.018	8.19	12.027	L1	B
3413	5.011	0.018	8.19	12.027	L1	B
3513	5.012	0.019	8.482	12.029	L1	B
3613	5.011	0.018	8.336	12.027	L1	B
3714	5.011	0.019	8.482	12.026	L1	B
3815	5.012	0.018	8.044	12.028	L1	B
3915	5.012	0.018	8.336	12.029	L1	B
4015	5.012	0.018	8.19	12.029	L1	B
4115	5.012	0.019	8.482	12.028	L1	B
4215	5.012	0.019	8.628	12.029	L1	B
4316	5.012	0.018	8.044	12.028	L1	B
4416	5.011	0.018	8.19	12.027	L1	B
4516	5.012	0.018	8.044	12.029	L1	B
4616	5.011	0.019	8.628	12.027	L1	B
4716	5.011	0.018	8.336	12.027	L1	B
4816	5.012	0.018	8.044	12.028	L1	B
4917	5.012	0.018	8.336	12.028	L1	B
5018	5.011	0.018	8.336	12.027	L1	B
5118	5.012	0.019	8.482	12.03	L1	B
5218	5.011	0.018	8.336	12.027	L1	B
5319	5.012	0.02	8.92	12.029	L1	B
5419	5.012	0.018	8.336	12.028	L1	B
5519	5.012	0.019	8.482	12.029	L1	B
5619	5.011	0.019	8.482	12.027	L1	B
5720	5.012	0.019	8.628	12.028	L1	B
5820	5.011	0.019	8.628	12.027	L1	B
5920	5.011	0.02	8.92	12.027	L1	B
6020	5.011	0.02	8.92	12.027	L1	B
6121	5.012	0.019	8.774	12.029	L1	B
6222	5.011	0.019	8.774	12.027	L1	B
6322	5.011	0.019	8.774	12.027	L1	B
6423	5.012	0.021	9.357	12.028	L1	B
6523	5.012	0.02	9.211	12.028	L1	B
6623	5.012	0.02	9.066	12.028	L1	B
6723	5.011	0.02	8.92	12.027	L1	B
6823	5.011	0.019	8.482	12.027	L1	B
6924	5.011	0.019	8.628	12.027	L1	B
7024	5.011	0.021	9.503	12.027	L1	B
7124	5.012	0.02	8.92	12.028	L1	B
7225	5.012	0.021	9.503	12.028	L1	B
7326	5.011	0.021	9.357	12.027	L1	B
7426	5.012	0.021	9.503	12.029	L1	B
7526	5.011	0.02	9.211	12.026	L1	B
7627	5.012	0.02	9.211	12.028	L1	B
7727	5.012	0.02	9.211	12.03	L1	B
7828	5.012	0.021	9.503	12.03	L1	B
7928	5.011	0.021	9.503	12.027	L1	B
8028	5.011	0.021	9.357	12.027	L1	B
8128	5.012	0.021	9.357	12.028	L1	B
8228	5.012	0.021	9.649	12.028	L1	B
8328	5.013	0.02	9.066	12.03	L1	B
8429	5.011	0.02	9.211	12.027	L1	B
8530	5.012	0.02	9.066	12.029	L1	B
8630	5.011	0.02	9.211	12.027	L1	B
8730	5.011	0.02	9.066	12.027	L1	B
8831	5.011	0.02	9.066	12.027	L1	B
8931	5.011	0.02	9.066	12.027	L1	B
9031	5.011	0.02	9.066	12.027	L1	B
9132	5.013	0.019	8.628	12.03	L1	B
9232	5.012	0.019	8.628	12.028	L1	B
9332	5.012	0.019	8.774	12.029	L1	B
9432	5.011	0.02	9.211	12.027	L1	B
9532	5.011	0.02	8.92	12.027	L1	B
9632	5.012	0.019	8.774	12.028	L1	B
9733	5.011	0.019	8.774	12.027	L1	B
9833	5.011	0.018	8.336	12.027	L1	B
9934	5.012	0.019	8.482	12.028	L1	B
10034	5.012	0.019	8.482	12.028	L1	B
10134	5.011	0.017	7.898	12.027	L1	B
10234	5.012	0.019	8.774	12.028	L1	B
10334	5.011	0.018	8.336	12.027	L1	B
10434	5.012	0.018	8.044	12.029	L1	B
10534	5.011	0.019	8.482	12.027	L1	B
10634	5.012	0.019	8.628	12.03	L1	B
10735	5.011	0.018	8.336	12.027	L1	B
10835	5.011	0.018	8.336	12.027	L1	B
10936	5.012	0.018	8.336	12.03	L1	B
11036	5.012	0.018	8.336	12.029	L1	B
11136	5.013	0.018	8.19	12.03	L1	B
11236	5.011	0.018	8.336	12.027	L1	B
11336	5.012	0.018	8.19	12.028	L1	B
11436	5.011	0.018	8.19	12.027	L1	B
11536	5.012	0.018	8.044	12.028	L1	B
11636	5.011	0.018	8.19	12.027	L1	B
11737	5.012	0.018	8.336	12.028	L1	B
11837	5.012	0.018	8.044	12.03	L1	B
11937	5.012	0.018	8.19	12.028	L1	B
12037	5.013	0.018	8.044	12.03	L1	B
12137	5.012	0.018	8.336	12.028	L1	B
12238	5.011	0.018	8.336	12.027	L1	B
12338	5.011	0.019	8.482	12.027	L1	B
12439	5.012	0.018	8.044	12.03	L1	B
12540	5.012	0.018	8.336	12.028	L1	B
12640	5.011	0.018	8.19	12.027	L1	B
12741	5.011	0.019	8.482	12.027	L1	B
12842	5.012	0.019	8.774	12.028	L1	B
12942	5.012	0.019	8.628	12.029	L1	B
13042	5.012	0.018	8.336	12.028	L1	B
13142	5.011	0.019	8.628	12.027	L1	B
13242	5.011	0.018	8.19	12.027	L1	B
13342	5.012	0.019	8.628	12.03	L1	B
13443	5.012	0.018	8.336	12.029	L1	B
13544	5.011	0.02	8.92	12.027	L1	B
13644	5.011	0.021	9.357	12.027	L1	B
13745	5.011	0.02	9.211	12.027	L1	B
13845	5.011	0.02	9.211	12.027	L1	B
13946	5.012	0.021	9.503	12.028	L1	B
14047	5.011	0.021	9.357	12.027	L1	B
14148	5.012	0.022	10.087	12.03	L1	B
14248	5.011	0.023	10.379	12.027	L1	B
14350	5.011	0.023	10.379	12.027	L1	B
14450	5.012	0.024	10.67	12.029	L1	B
14551	5.012	0.025	11.254	12.03	L1	B
14651	5.012	0.026	11.692	12.03	L1	B
14752	5.011	0.026	11.546	12.027	L1	B
14852	5.012	0.026	11.837	12.028	L1	B
14953	5.012	0.027	12.421	12.028	L1	B
15053	5.012	0.028	12.859	12.028	L1	B
15154	5.012	0.028	12.713	12.028	L1	B
15255	5.011	0.028	12.859	12.027	L1	B
15355	5.012	0.03	13.442	12.028	L1	B
15456	5.012	0.03	13.588	12.028	L1	B
15556	5.012	0.031	14.026	12.029	L1	B
15656	5.011	0.032	14.463	12.027	L1	B
15756	5.011	0.032	14.609	12.027	L1	B
15856	5.012	0.033	15.047	12.029	L1	B
15956	5.012	0.035	15.63	12.029	L1	B
16056	5.011	0.035	15.63	12.027	L1	B
16157	5.012	0.036	16.214	12.029	L1	B
16257	5.012	0.036	16.068	12.03	L1	B
16357	5.011	0.036	16.068	12.027	L1	B
16458	5.012	0.036	16.506	12.028	L1	B
16558	5.011	0.037	16.798	12.027	L1	B
16658	5.012	0.039	17.527	12.029	L1	B
16759	5.012	0.039	17.819	12.028	L1	B
16859	5.011	0.04	17.965	12.027	L1	B
16960	5.011	0.039	17.819	12.027	L1	B
17060	5.011	0.041	18.548	12.027	L1	B
17160	5.001	0.041	18.548	12.002	L1	B
17261	5	0.041	18.694	12	L1	B
17362	4.999	0.042	19.132	11.996	L1	B
17462	4.998	0.043	19.278	11.994	L1	B
17563	4.996	0.044	19.715	11.991	L1	B
17664	4.995	0.044	19.715	11.987	L1	B
17764	4.993	0.045	20.299	11.983	L1	B
17864	4.991	0.047	21.174	11.979	L1	B
17964	4.989	0.046	20.737	11.974	L1	B
18065	4.988	0.047	21.174	11.972	L1	B
18165	4.986	0.048	21.612	11.967	L1	B
18265	4.984	0.048	21.758	11.962	L1	B
18365	4.982	0.049	22.341	11.957	L1	B
18466	4.981	0.049	22.341	11.954	L1	B
18566	4.978	0.05	22.633	11.948	L1	B
18666	4.977	0.05	22.487	11.945	L1	B
18767	4.975	0.052	23.508	11.941	L1	B
18867	4.974	0.052	23.362	11.938	L1	B
18968	4.972	0.054	24.53	11.934	L1	B
19069	4.97	0.055	24.675	11.929	L1	B
19170	4.969	0.055	24.675	11.926	L1	B
19270	4.967	0.055	24.967	11.921	L1	B
19371	4.965	0.056	25.405	11.916	L1	B
19472	4.963	0.056	25.259	11.912	L1	B
19572	4.962	0.057	25.697	11.908	L1	B
19672	4.96	0.057	25.988	11.905	L1	B
19772	4.958	0.059	26.572	11.9	L1	B
19872	4.957	0.057	25.988	11.897	L1	B
19972	4.956	0.059	26.572	11.894	L1	B
20072	4.952	0.059	26.864	11.886	L1	B
20173	4.952	0.06	27.01	11.884	L1	B
20274	4.95	0.061	27.593	11.88	L1	B
20375	4.947	0.061	27.447	11.873	L1	B
20475	4.946	0.061	27.447	11.87	L1	B
20576	4.944	0.062	27.885	11.866	L1	B
20676	4.943	0.061	27.739	11.863	L1	B
20776	4.941	0.062	28.177	11.859	L1	B
20877	4.939	0.062	28.177	11.853	L1	B
20977	4.937	0.063	28.614	11.848	L1	B
21077	4.935	0.064	28.76	11.845	L1	B
21178	4.933	0.063	28.614	11.839	L1	B
21278	4.931	0.064	28.906	11.835	L1	B
21378	4.93	0.065	29.49	11.832	L1	B
21479	4.928	0.064	28.906	11.828	L1	B
21579	4.925	0.066	29.636	11.821	L1	B
21680	4.924	0.066	29.636	11.817	L1	B
21780	4.922	0.066	29.927	11.812	L1	B
21880	4.921	0.067	30.219	11.81	L1	B
21980	4.918	0.067	30.219	11.803	L1	B
22080	4.917	0.067	30.511	11.8	L1	B
22180	4.914	0.068	30.803	11.793	L1	B
22280	4.912	0.067	30.365	11.789	L1	B
22380	4.91	0.069	31.24	11.784	L1	B
22480	4.909	0.07	31.532	11.78	L1	B
22580	4.906	0.07	31.678	11.773	L1	B
22680	4.904	0.071	32.116	11.769	L1	B
22780	4.902	0.072	32.553	11.764	L1	B
22881	4.899	0.071	32.116	11.759	L1	B
22982	4.899	0.072	32.407	11.756	L1	B
23083	4.897	0.072	32.699	11.752	L1	B
23183	4.896	0.074	33.283	11.749	L1	B
23284	4.895	0.074	33.283	11.748	L1	B
23384	4.892	0.074	33.429	11.742	L1	B
23484	4.889	0.075	33.866	11.735	L1	B
23584	4.887	0.074	33.575	11.729	L1	B
23684	4.886	0.076	34.304	11.726	L1	B
23784	4.883	0.076	34.158	11.72	L1	B
23885	4.882	0.077	34.742	11.716	L1	B
23986	4.88	0.078	35.179	11.712	L1	B
24086	4.878	0.078	35.179	11.707	L1	B
24186	4.875	0.079	35.763	11.701	L1	B
24287	4.873	0.079	35.909	11.695	L1	B
24387	4.871	0.08	36.201	11.691	L1	B
24487	4.87	0.081	36.492	11.688	L1	B
24587	4.868	0.08	36.201	11.683	L1	B
24688	4.866	0.082	37.222	11.678	L1	B
24789	4.864	0.082	37.076	11.673	L1	B
24889	4.861	0.083	37.368	11.667	L1	B
24989	4.86	0.083	37.659	11.663	L1	B
25089	4.858	0.084	37.951	11.659	L1	B
25189	4.855	0.084	38.097	11.653	L1	B
25290	4.854	0.086	38.681	11.65	L1	B
25390	4.851	0.086	38.826	11.643	L1	B
25490	4.85	0.085	38.535	11.64	L1	B
25590	4.848	0.086	39.118	11.635	L1	B
25690	4.845	0.086	38.972	11.629	L1	B
25790	4.843	0.087	39.556	11.624	L1	B
25890	4.841	0.088	39.702	11.619	L1	B
25990	4.84	0.088	39.994	11.616	L1	B
26090	4.837	0.089	40.139	11.608	L1	B
26190	4.834	0.089	40.285	11.602	L1	B
26290	4.832	0.089	40.431	11.598	L1	B
26390	4.831	0.088	39.994	11.595	L1	B
26490	4.829	0.089	40.431	11.59	L1	B
26590	4.827	0.091	41.307	11.584	L1	B
26690	4.825	0.091	41.015	11.58	L1	B
26790	4.824	0.091	41.161	11.577	L1	B
26890	4.821	0.093	41.89	11.57	L1	B
26990	4.819	0.092	41.744	11.566	L1	B
27090	4.816	0.093	42.182	11.559	L1	B
27190	4.814	0.093	42.036	11.554	L1	B
27290	4.812	0.095	42.765	11.55	L1	B
27390	4.81	0.094	42.62	11.544	L1	B
27490	4.809	0.095	42.765	11.541	L1	B
27590	4.807	0.095	42.765	11.536	L1	B
27690	4.804	0.095	43.057	11.53	L1	B
27790	4.802	0.096	43.349	11.525	L1	B
27890	4.8	0.097	43.933	11.52	L1	B
27990	4.799	0.097	43.933	11.517	L1	B
28090	4.798	0.097	44.078	11.515	L1	B
28190	4.796	0.098	44.37	11.51	L1	B
28291	4.793	0.098	44.516	11.504	L1	B
28392	4.792	0.099	44.808	11.5	L1	B
28492	4.79	0.1	45.1	11.497	L1	B
28592	4.789	0.1	45.246	11.493	L1	B
28692	4.786	0.1	45.1	11.486	L1	B
28792	4.783	0.101	45.683	11.479	L1	B
28892	4.782	0.101	45.683	11.476	L1	B
28992	4.779	0.101	45.829	11.469	L1	B
29092	4.777	0.102	46.121	11.464	L1	B
29192	4.775	0.102	46.267	11.459	L1	B
29292	4.773	0.102	46.121	11.455	L1	B
29392	4.771	0.104	46.996	11.45	L1	B
29492	4.769	0.104	46.996	11.445	L1	B
29592	4.765	0.104	46.996	11.437	L1	B
29692	4.765	0.105	47.288	11.435	L1	B
29792	4.762	0.104	47.142	11.429	L1	B
29893	4.76	0.105	47.288	11.425	L1	B
29993	4.757	0.105	47.58	11.417	L1	B
30094	4.756	0.106	48.017	11.414	L1	B
30194	4.754	0.106	48.017	11.41	L1	B
30294	4.751	0.106	48.163	11.403	L1	B
30394	4.748	0.106	48.163	11.396	L1	B
30494	4.746	0.107	48.455	11.39	L1	B
30594	4.744	0.106	48.017	11.386	L1	B
30694	4.741	0.107	48.601	11.38	L1	B
30794	4.74	0.108	48.893	11.376	L1	B
30895	4.739	0.108	48.893	11.373	L1	B
30995	4.736	0.109	49.476	11.366	L1	B
31095	4.733	0.109	49.33	11.36	L1	B
31195	4.731	0.109	49.476	11.355	L1	B
31296	4.729	0.109	49.476	11.35	L1	B
31396	4.728	0.111	50.206	11.346	L1	B
31496	4.725	0.11	49.914	11.341	L1	B
31596	4.724	0.111	50.352	11.338	L1	B
31697	4.722	0.111	50.206	11.332	L1	B
31798	4.719	0.111	50.06	11.326	L1	B
31898	4.717	0.111	50.206	11.321	L1	B
31998	4.715	0.111	50.352	11.317	L1	B
32098	4.713	0.112	50.643	11.311	L1	B
32198	4.71	0.113	50.935	11.304	L1	B
32298	4.708	0.113	50.935	11.3	L1	B
32398	4.705	0.113	51.227	11.293	L1	B
32498	4.704	0.114	51.519	11.289	L1	B
32598	4.701	0.115	52.102	11.284	L1	B
32698	4.7	0.113	51.081	11.28	L1	B
32798	4.697	0.114	51.665	11.273	L1	B
32898	4.695	0.115	52.102	11.267	L1	B
32998	4.693	0.116	52.394	11.264	L1	B
33098	4.69	0.116	52.394	11.256	L1	B
33198	4.688	0.116	52.686	11.252	L1	B
33298	4.686	0.116	52.54	11.246	L1	B
33399	4.684	0.117	52.978	11.243	L1	B
33500	4.682	0.116	52.686	11.236	L1	B
33600	4.681	0.117	52.978	11.233	L1	B
33700	4.677	0.118	53.415	11.225	L1	B
33800	4.675	0.119	53.853	11.22	L1	B
33900	4.673	0.118	53.415	11.215	L1	B
34000	4.671	0.118	53.561	11.209	L1	B
34100	4.668	0.118	53.269	11.202	L1	B
34200	4.666	0.119	53.707	11.198	L1	B
34300	4.664	0.12	54.291	11.195	L1	B
34400	4.663	0.119	53.999	11.191	L1	B
34500	4.659	0.121	54.582	11.182	L1	B
34600	4.657	0.121	54.728	11.178	L1	B
34700	4.654	0.121	54.874	11.171	L1	B
34800	4.652	0.122	55.02	11.165	L1	B
34901	4.651	0.122	55.166	11.162	L1	B
35001	4.648	0.121	54.874	11.156	L1	B
35102	4.645	0.122	55.166	11.148	L1	B
35203	4.644	0.122	55.02	11.145	L1	B
35303	4.641	0.123	55.749	11.138	L1	B
35404	4.639	0.122	55.312	11.133	L1	B
35504	4.637	0.123	55.603	11.129	L1	B
35604	4.634	0.124	55.895	11.122	L1	B
35705	4.632	0.124	56.187	11.117	L1	B
35805	4.631	0.123	55.749	11.116	L1	B
35905	4.629	0.125	56.479	11.109	L1	B
36005	4.627	0.125	56.625	11.104	L1	B
36106	4.624	0.125	56.625	11.098	L1	B
36207	4.621	0.126	56.916	11.092	L1	B
36307	4.62	0.126	57.208	11.088	L1	B
36407	4.617	0.127	57.5	11.08	L1	B
36507	4.614	0.127	57.646	11.075	L1	B
36608	4.611	0.127	57.5	11.068	L1	B
36709	4.609	0.128	57.938	11.061	L1	B
36810	4.607	0.13	58.667	11.056	L1	B
36911	4.605	0.13	58.667	11.052	L1	B
37011	4.602	0.131	59.251	11.045	L1	B
37112	4.599	0.131	59.397	11.038	L1	B
37212	4.597	0.131	59.397	11.033	L1	B
37312	4.594	0.132	59.688	11.026	L1	B
37412	4.592	0.132	59.688	11.02	L1	B
37512	4.589	0.133	59.98	11.013	L1	B
37613	4.587	0.133	60.272	11.009	L1	B
37714	4.583	0.134	60.71	10.999	L1	B
37814	4.581	0.135	60.855	10.995	L1	B
37914	4.578	0.135	61.147	10.988	L1	B
38014	4.576	0.135	60.855	10.982	L1	B
38114	4.573	0.136	61.585	10.975	L1	B
38214	4.57	0.136	61.585	10.968	L1	B
38314	4.568	0.137	61.877	10.963	L1	B
38414	4.566	0.136	61.731	10.958	L1	B
38515	4.563	0.137	62.023	10.951	L1	B
38615	4.562	0.137	62.168	10.948	L1	B
38716	4.559	0.138	62.606	10.941	L1	B
38816	4.557	0.138	62.606	10.937	L1	B
38916	4.555	0.138	62.46	10.931	L1	B
39016	4.552	0.139	62.752	10.925	L1	B
39116	4.55	0.138	62.606	10.919	L1	B
39216	4.548	0.138	62.606	10.914	L1	B
39316	4.546	0.138	62.606	10.91	L1	B
39416	4.544	0.139	63.044	10.905	L1	B
39516	4.541	0.14	63.335	10.898	L1	B
39616	4.539	0.14	63.481	10.893	L1	B
39716	4.537	0.139	63.044	10.889	L1	B
39816	4.534	0.14	63.481	10.882	L1	B
39916	4.532	0.141	63.627	10.878	L1	B
40017	4.53	0.141	63.627	10.872	L1	B
40118	4.528	0.141	63.919	10.868	L1	B
40218	4.526	0.142	64.065	10.863	L1	B
40318	4.524	0.142	64.065	10.858	L1	B
40418	4.521	0.142	64.065	10.851	L1	B
40518	4.52	0.142	64.357	10.847	L1	B
40618	4.517	0.143	64.503	10.842	L1	B
40719	4.514	0.143	64.503	10.833	L1	B
40819	4.512	0.144	64.94	10.83	L1	B
40919	4.51	0.142	64.357	10.823	L1	B
41019	4.508	0.145	65.378	10.819	L1	B
41120	4.505	0.144	65.086	10.812	L1	B
41221	4.502	0.145	65.524	10.805	L1	B
41322	4.499	0.144	65.232	10.797	L1	B
41422	4.496	0.144	65.086	10.791	L1	B
41522	4.494	0.144	65.086	10.786	L1	B
41622	4.492	0.144	65.086	10.781	L1	B
41722	4.488	0.145	65.378	10.771	L1	B
41822	4.487	0.145	65.524	10.768	L1	B
41922	4.485	0.145	65.524	10.764	L1	B
42022	4.482	0.145	65.67	10.758	L1	B
42122	4.48	0.146	65.961	10.751	L1	B
42223	4.477	0.146	66.107	10.744	L1	B
42323	4.474	0.145	65.816	10.739	L1	B
42424	4.473	0.145	65.816	10.735	L1	B
42524	4.471	0.146	66.107	10.731	L1	B
42624	4.468	0.147	66.545	10.723	L1	B
42724	4.465	0.146	66.253	10.717	L1	B
42824	4.463	0.146	66.107	10.711	L1	B
42924	4.46	0.146	65.961	10.703	L1	B
43024	4.457	0.147	66.545	10.697	L1	B
43124	4.455	0.146	66.253	10.692	L1	B
43225	4.451	0.147	66.691	10.683	L1	B
43326	4.449	0.147	66.691	10.678	L1	B
43426	4.447	0.147	66.545	10.673	L1	B
43526	4.445	0.147	66.691	10.669	L1	B
43626	4.442	0.148	66.983	10.66	L1	B
43726	4.44	0.148	66.983	10.656	L1	B
43826	4.437	0.148	67.129	10.649	L1	B
43926	4.434	0.15	67.712	10.641	L1	B
44026	4.433	0.148	66.983	10.638	L1	B
44126	4.43	0.15	67.712	10.632	L1	B
44226	4.428	0.15	67.858	10.626	L1	B
44326	4.424	0.15	67.858	10.618	L1	B
44427	4.421	0.149	67.566	10.61	L1	B
44528	4.419	0.148	66.983	10.606	L1	B
44628	4.417	0.151	68.15	10.6	L1	B
44728	4.414	0.151	68.296	10.595	L1	B
44829	4.412	0.151	68.442	10.589	L1	B
44930	4.409	0.151	68.296	10.582	L1	B
45030	4.406	0.151	68.442	10.575	L1	B
45130	4.404	0.151	68.15	10.57	L1	B
45230	4.402	0.151	68.296	10.565	L1	B
45330	4.399	0.152	68.733	10.558	L1	B
45431	4.397	0.152	68.587	10.554	L1	B
45532	4.394	0.153	69.171	10.546	L1	B
45633	4.392	0.154	69.463	10.541	L1	B
45733	4.389	0.154	69.609	10.534	L1	B
45834	4.386	0.154	69.755	10.527	L1	B
45934	4.384	0.154	69.463	10.521	L1	B
46034	4.382	0.154	69.609	10.517	L1	B
46135	4.381	0.155	70.338	10.513	L1	B
46235	4.378	0.155	70.046	10.508	L1	B
46335	4.376	0.155	70.046	10.502	L1	B
46435	4.372	0.155	70.338	10.493	L1	B
46535	4.37	0.156	70.484	10.488	L1	B
46636	4.367	0.156	70.776	10.482	L1	B
46736	4.366	0.157	71.067	10.479	L1	B
46837	4.362	0.157	71.213	10.469	L1	B
46938	4.36	0.157	71.067	10.464	L1	B
47038	4.357	0.158	71.651	10.457	L1	B
47139	4.356	0.159	71.943	10.454	L1	B
47240	4.353	0.158	71.651	10.448	L1	B
47340	4.351	0.16	72.235	10.442	L1	B
47441	4.349	0.159	72.089	10.437	L1	B
47541	4.348	0.16	72.235	10.434	L1	B
47642	4.345	0.16	72.235	10.427	L1	B
47743	4.343	0.16	72.38	10.422	L1	B
47843	4.341	0.16	72.526	10.417	L1	B
47943	4.339	0.16	72.38	10.413	L1	B
48043	4.336	0.162	73.256	10.406	L1	B
48144	4.333	0.161	72.964	10.4	L1	B
48244	4.331	0.162	73.11	10.395	L1	B
48344	4.329	0.161	72.964	10.39	L1	B
48445	4.326	0.161	72.964	10.383	L1	B
48545	4.324	0.161	72.964	10.379	L1	B
48646	4.323	0.162	73.402	10.374	L1	B
48746	4.321	0.161	72.818	10.369	L1	B
48846	4.319	0.16	72.526	10.365	L1	B
48947	4.316	0.161	72.818	10.359	L1	B
49047	4.315	0.16	72.235	10.356	L1	B
49148	4.314	0.159	72.089	10.355	L1	B
49248	4.313	0.161	72.672	10.351	L1	B
49348	4.31	0.161	72.672	10.343	L1	B
49448	4.308	0.161	72.964	10.338	L1	B
49548	4.306	0.162	73.256	10.334	L1	B
49648	4.303	0.161	72.964	10.327	L1	B
49748	4.3	0.161	72.818	10.321	L1	B
49848	4.298	0.162	73.256	10.314	L1	B
49948	4.296	0.163	73.548	10.31	L1	B
50048	4.294	0.163	73.548	10.304	L1	B
50148	4.291	0.163	73.839	10.298	L1	B
50248	4.287	0.165	74.715	10.29	L1	B
50349	4.286	0.164	74.131	10.286	L1	B
50449	4.283	0.165	74.423	10.278	L1	B
50549	4.281	0.165	74.569	10.273	L1	B
50650	4.278	0.165	74.715	10.268	L1	B
50750	4.276	0.164	74.131	10.263	L1	B
50850	4.274	0.165	74.861	10.257	L1	B
50950	4.272	0.165	74.569	10.253	L1	B
51050	4.269	0.166	75.298	10.246	L1	B
51151	4.267	0.167	75.736	10.241	L1	B
51252	4.265	0.167	75.444	10.236	L1	B
51352	4.263	0.167	75.736	10.23	L1	B
51452	4.26	0.168	76.174	10.223	L1	B
51552	4.257	0.167	75.736	10.218	L1	B
51654	4.255	0.168	75.882	10.212	L1	B
51754	4.253	0.169	76.319	10.206	L1	B
51854	4.249	0.17	76.757	10.198	L1	B
51954	4.246	0.168	76.174	10.191	L1	B
52054	4.243	0.169	76.611	10.183	L1	B
52155	4.241	0.168	76.028	10.178	L1	B
52255	4.238	0.169	76.611	10.171	L1	B
52356	4.236	0.17	76.903	10.166	L1	B
52456	4.234	0.171	77.487	10.163	L1	B
52556	4.232	0.171	77.195	10.157	L1	B
52656	4.229	0.17	76.903	10.149	L1	B
52756	4.228	0.171	77.487	10.147	L1	B
52856	4.224	0.171	77.487	10.138	L1	B
52956	4.222	0.172	77.632	10.133	L1	B
53056	4.218	0.172	77.924	10.123	L1	B
53156	4.216	0.173	78.362	10.119	L1	B
53256	4.214	0.173	78.07	10.113	L1	B
53357	4.211	0.173	78.07	10.106	L1	B
53457	4.209	0.172	77.778	10.101	L1	B
53557	4.206	0.174	78.654	10.095	L1	B
53658	4.203	0.174	78.8	10.088	L1	B
53758	4.202	0.175	79.383	10.084	L1	B
53859	4.198	0.176	79.675	10.076	L1	B
53959	4.197	0.175	79.383	10.072	L1	B
54059	4.194	0.177	80.258	10.066	L1	B
54160	4.193	0.177	80.258	10.062	L1	B
54261	4.191	0.177	80.112	10.058	L1	B
54362	4.189	0.178	80.55	10.053	L1	B
54462	4.186	0.178	80.55	10.047	L1	B
54562	4.185	0.179	80.988	10.044	L1	B
54662	4.182	0.178	80.404	10.036	L1	B
54762	4.179	0.179	81.134	10.029	L1	B
54862	4.176	0.18	81.28	10.023	L1	B
54962	4.174	0.179	81.134	10.017	L1	B
55062	4.172	0.179	81.134	10.013	L1	B
55162	4.169	0.18	81.28	10.005	L1	B
55262	4.166	0.18	81.425	9.999	L1	B
55362	4.164	0.18	81.28	9.993	L1	B
55462	4.163	0.18	81.571	9.99	L1	B
55562	4.159	0.181	82.009	9.982	L1	B
55662	4.156	0.18	81.425	9.975	L1	B
55762	4.154	0.18	81.28	9.969	L1	B
55862	4.151	0.181	81.717	9.962	L1	B
55962	4.149	0.181	81.717	9.958	L1	B
56062	4.147	0.181	81.863	9.952	L1	B
56163	4.145	0.181	81.863	9.947	L1	B
56264	4.14	0.182	82.301	9.936	L1	B
56364	4.137	0.182	82.155	9.928	L1	B
56464	4.135	0.182	82.301	9.924	L1	B
56565	4.133	0.182	82.447	9.918	L1	B
56665	4.131	0.184	83.03	9.914	L1	B
56766	4.129	0.184	83.176	9.909	L1	B
56867	4.126	0.183	82.738	9.902	L1	B
56967	4.124	0.183	82.738	9.898	L1	B
57067	4.122	0.183	82.738	9.892	L1	B
57167	4.118	0.184	83.176	9.884	L1	B
57268	4.116	0.182	82.447	9.88	L1	B
57368	4.113	0.185	83.468	9.872	L1	B
57468	4.111	0.185	83.468	9.866	L1	B
57568	4.108	0.184	83.322	9.86	L1	B
57669	4.105	0.184	83.322	9.852	L1	B
57769	4.103	0.185	83.614	9.847	L1	B
57870	4.1	0.184	83.322	9.84	L1	B
57970	4.098	0.185	83.468	9.835	L1	B
58070	4.095	0.186	84.051	9.827	L1	B
58170	4.093	0.185	83.906	9.822	L1	B
58271	4.091	0.185	83.614	9.818	L1	B
58371	4.089	0.185	83.468	9.813	L1	B
58471	4.088	0.185	83.906	9.811	L1	B
58572	4.085	0.186	84.051	9.805	L1	B
58672	4.084	0.186	84.051	9.801	L1	B
58772	4.081	0.186	84.197	9.795	L1	B
58872	4.079	0.187	84.781	9.79	L1	B
58972	4.076	0.186	84.343	9.782	L1	B
59073	4.073	0.186	84.051	9.774	L1	B
59174	4.07	0.186	84.197	9.769	L1	B
59274	4.069	0.187	84.635	9.766	L1	B
59374	4.066	0.187	84.635	9.759	L1	B
59474	4.064	0.187	84.781	9.753	L1	B
59574	4.062	0.186	84.197	9.749	L1	B
59675	4.059	0.187	84.781	9.742	L1	B
59775	4.056	0.187	84.489	9.735	L1	B
59875	4.055	0.187	84.781	9.732	L1	B
59975	4.053	0.188	85.073	9.728	L1	B
60075	4.05	0.187	84.635	9.721	L1	B
60175	4.048	0.189	85.51	9.715	L1	B
60275	4.044	0.189	85.364	9.705	L1	B
60375	4.042	0.189	85.364	9.701	L1	B
60475	4.04	0.189	85.364	9.695	L1	B
60575	4.037	0.189	85.51	9.69	L1	B
60676	4.035	0.189	85.51	9.684	L1	B
60776	4.033	0.19	85.802	9.678	L1	B
60876	4.03	0.19	86.094	9.671	L1	B
60977	4.027	0.19	85.948	9.664	L1	B
61077	4.025	0.191	86.532	9.659	L1	B
61178	4.022	0.191	86.386	9.653	L1	B
61278	4.02	0.191	86.532	9.648	L1	B
61378	4.017	0.192	86.823	9.641	L1	B
61479	4.015	0.192	86.823	9.636	L1	B
61579	4.013	0.192	86.969	9.63	L1	B
61680	4.01	0.193	87.115	9.624	L1	B
61780	4.008	0.194	87.844	9.619	L1	B
61881	4.006	0.194	87.844	9.613	L1	B
61981	4.004	0.194	87.844	9.609	L1	B
62081	4.001	0.195	87.99	9.603	L1	B
62182	3.999	0.195	88.282	9.597	L1	B
62282	3.996	0.195	88.428	9.591	L1	B
62382	3.993	0.195	88.282	9.584	L1	B
62482	3.991	0.196	88.72	9.578	L1	B
62582	3.988	0.196	88.866	9.571	L1	B
62682	3.986	0.197	89.157	9.567	L1	B
62782	3.983	0.196	88.72	9.56	L1	B
62882	3.981	0.197	89.157	9.554	L1	B
62982	3.978	0.197	89.012	9.547	L1	B
63082	3.976	0.199	89.887	9.542	L1	B
63182	3.973	0.198	89.449	9.536	L1	B
63282	3.972	0.199	89.887	9.533	L1	B
63382	3.969	0.199	89.887	9.525	L1	B
63482	3.966	0.198	89.741	9.518	L1	B
63582	3.965	0.2	90.325	9.515	L1	B
63683	3.962	0.199	90.179	9.51	L1	B
63784	3.958	0.199	90.033	9.499	L1	B
63884	3.955	0.2	90.616	9.493	L1	B
63985	3.953	0.201	90.908	9.488	L1	B
64086	3.95	0.201	90.908	9.48	L1	B
64186	3.949	0.201	90.762	9.478	L1	B
64286	3.946	0.201	91.054	9.47	L1	B
64386	3.944	0.202	91.2	9.465	L1	B
64486	3.941	0.202	91.2	9.458	L1	B
64586	3.939	0.202	91.492	9.453	L1	B
64687	3.936	0.202	91.346	9.445	L1	B
64788	3.934	0.202	91.346	9.441	L1	B
64888	3.931	0.204	92.075	9.434	L1	B
64988	3.929	0.204	92.075	9.43	L1	B
65088	3.927	0.203	91.929	9.424	L1	B
65188	3.926	0.204	92.221	9.421	L1	B
65288	3.923	0.204	92.221	9.415	L1	B
65388	3.921	0.205	92.659	9.41	L1	B
65489	3.918	0.205	92.659	9.403	L1	B
65589	3.915	0.205	92.805	9.396	L1	B
65690	3.913	0.206	93.096	9.39	L1	B
65790	3.91	0.205	92.951	9.383	L1	B
65890	3.907	0.206	93.242	9.378	L1	B
65990	3.906	0.206	93.242	9.373	L1	B
66090	3.903	0.207	93.68	9.366	L1	B
66191	3.9	0.206	93.096	9.361	L1	B
66291	3.899	0.207	93.534	9.357	L1	B
66392	3.897	0.206	93.242	9.352	L1	B
66493	3.893	0.207	93.68	9.344	L1	B
66594	3.89	0.208	93.972	9.336	L1	B
66694	3.889	0.207	93.68	9.334	L1	B
66794	3.886	0.207	93.826	9.326	L1	B
66894	3.883	0.209	94.555	9.319	L1	B
66994	3.88	0.209	94.409	9.313	L1	B
67095	3.879	0.209	94.409	9.309	L1	B
67196	3.876	0.208	94.264	9.301	L1	B
67296	3.873	0.209	94.409	9.294	L1	B
67396	3.871	0.208	94.264	9.29	L1	B
67496	3.868	0.209	94.701	9.284	L1	B
67596	3.866	0.209	94.409	9.278	L1	B
67696	3.864	0.21	94.847	9.273	L1	B
67796	3.862	0.209	94.701	9.268	L1	B
67896	3.859	0.21	94.847	9.262	L1	B
67996	3.857	0.209	94.555	9.257	L1	B
68096	3.856	0.211	95.285	9.255	L1	B
68197	3.854	0.209	94.409	9.249	L1	B
68298	3.851	0.21	95.139	9.242	L1	B
68399	3.849	0.211	95.431	9.238	L1	B
68500	3.846	0.212	95.722	9.23	L1	B
68600	3.844	0.212	95.868	9.225	L1	B
68700	3.842	0.211	95.285	9.22	L1	B
68801	3.841	0.212	96.014	9.219	L1	B
68901	3.838	0.213	96.16	9.211	L1	B
69001	3.836	0.213	96.306	9.206	L1	B
69101	3.833	0.213	96.16	9.199	L1	B
69202	3.83	0.215	97.035	9.193	L1	B
69302	3.829	0.214	96.889	9.189	L1	B
69402	3.826	0.214	96.744	9.183	L1	B
69502	3.825	0.214	96.744	9.179	L1	B
69602	3.822	0.215	97.181	9.174	L1	B
69703	3.82	0.215	97.473	9.167	L1	B
69803	3.818	0.216	97.765	9.162	L1	B
69904	3.814	0.217	98.057	9.153	L1	B
70005	3.812	0.217	98.348	9.15	L1	B
70105	3.811	0.218	98.494	9.146	L1	B
70206	3.808	0.218	98.64	9.139	L1	B
70306	3.806	0.218	98.64	9.135	L1	B
70406	3.803	0.218	98.494	9.127	L1	B
70506	3.801	0.218	98.64	9.123	L1	B
70606	3.799	0.217	98.202	9.118	L1	B
70706	3.797	0.219	99.224	9.112	L1	B
70806	3.795	0.219	99.078	9.107	L1	B
70906	3.792	0.219	99.078	9.1	L1	B
71006	3.788	0.22	99.37	9.092	L1	B
71107	3.786	0.22	99.661	9.087	L1	B
71207	3.785	0.22	99.661	9.084	L1	B
71307	3.783	0.22	99.661	9.08	L1	B
71407	3.78	0.221	99.953	9.072	L1	B
71508	3.778	0.22	99.515	9.066	L1	B
71609	3.774	0.221	99.953	9.058	L1	B
71709	3.77	0.22	99.37	9.049	L1	B
71809	3.768	0.22	99.515	9.044	L1	B
71910	3.767	0.22	99.661	9.04	L1	B
72010	3.763	0.221	99.807	9.032	L1	B
72110	3.761	0.22	99.661	9.027	L1	B
72210	3.758	0.22	99.661	9.02	L1	B
72310	3.756	0.221	99.953	9.014	L1	B
72411	3.753	0.222	100.391	9.007	L1	B
72511	3.749	0.221	99.807	8.999	L1	B
72611	3.748	0.222	100.537	8.994	L1	B
72711	3.745	0.222	100.391	8.988	L1	B
72811	3.744	0.223	100.828	8.986	L1	B
72911	3.742	0.223	100.828	8.981	L1	B
73012	3.74	0.223	100.683	8.977	L1	B
73113	3.738	0.223	100.974	8.97	L1	B
73214	3.735	0.222	100.391	8.963	L1	B
73314	3.733	0.223	100.828	8.958	L1	B
73414	3.731	0.223	100.828	8.954	L1	B
73514	3.728	0.223	100.828	8.946	L1	B
73614	3.727	0.223	100.828	8.945	L1	B
73714	3.724	0.224	101.266	8.938	L1	B
73815	3.721	0.223	100.828	8.931	L1	B
73916	3.718	0.223	100.974	8.924	L1	B
74016	3.715	0.223	100.828	8.917	L1	B
74116	3.713	0.223	100.974	8.912	L1	B
74216	3.711	0.222	100.537	8.907	L1	B
74317	3.711	0.223	100.974	8.906	L1	B
74417	3.706	0.224	101.266	8.895	L1	B
74517	3.704	0.224	101.12	8.89	L1	B
74617	3.702	0.224	101.266	8.884	L1	B
74717	3.7	0.224	101.412	8.879	L1	B
74817	3.698	0.224	101.266	8.876	L1	B
74917	3.695	0.224	101.412	8.868	L1	B
75017	3.693	0.224	101.412	8.864	L1	B
75117	3.691	0.225	101.558	8.858	L1	B
75218	3.69	0.225	101.558	8.855	L1	B
75318	3.687	0.225	101.704	8.849	L1	B
75419	3.684	0.225	101.996	8.842	L1	B
75519	3.682	0.225	101.996	8.837	L1	B
75619	3.68	0.226	102.287	8.832	L1	B
75719	3.677	0.225	101.85	8.825	L1	B
75819	3.675	0.225	101.996	8.821	L1	B
75919	3.672	0.225	101.996	8.813	L1	B
76019	3.67	0.226	102.433	8.808	L1	B
76120	3.668	0.225	101.996	8.802	L1	B
76220	3.666	0.226	102.141	8.799	L1	B
76321	3.663	0.225	101.558	8.792	L1	B
76421	3.662	0.226	102.141	8.788	L1	B
76521	3.659	0.226	102.287	8.783	L1	B
76621	3.657	0.226	102.287	8.777	L1	B
76721	3.656	0.226	102.433	8.773	L1	B
76821	3.653	0.227	102.725	8.767	L1	B
76921	3.651	0.227	102.725	8.762	L1	B
77021	3.649	0.227	102.725	8.757	L1	B
77122	3.646	0.226	102.287	8.75	L1	B
77222	3.644	0.228	103.017	8.746	L1	B
77323	3.642	0.227	102.871	8.742	L1	B
77423	3.639	0.226	102.433	8.735	L1	B
77524	3.639	0.228	103.309	8.733	L1	B
77624	3.635	0.226	102.287	8.723	L1	B
77724	3.633	0.226	102.433	8.718	L1	B
77825	3.63	0.225	101.996	8.712	L1	B
77925	3.627	0.227	102.871	8.704	L1	B
78025	3.625	0.227	102.725	8.699	L1	B
78125	3.623	0.227	102.871	8.695	L1	B
78225	3.62	0.228	103.309	8.688	L1	B
78326	3.618	0.229	103.454	8.683	L1	B
78427	3.617	0.229	103.6	8.681	L1	B
78528	3.614	0.23	103.892	8.674	L1	B
78628	3.611	0.23	104.038	8.666	L1	B
78728	3.607	0.231	104.33	8.657	L1	B
78829	3.606	0.231	104.476	8.655	L1	B
78929	3.605	0.23	104.184	8.651	L1	B
79029	3.602	0.231	104.476	8.646	L1	B
79130	3.6	0.231	104.621	8.64	L1	B
79231	3.599	0.232	104.913	8.636	L1	B
79331	3.595	0.232	105.059	8.629	L1	B
79432	3.594	0.233	105.497	8.626	L1	B
79533	3.592	0.232	104.913	8.621	L1	B
79633	3.589	0.234	105.934	8.615	L1	B
79734	3.587	0.234	105.643	8.609	L1	B
79834	3.585	0.234	105.643	8.604	L1	B
79934	3.584	0.235	106.08	8.601	L1	B
80034	3.581	0.235	106.08	8.594	L1	B
80135	3.578	0.234	105.934	8.588	L1	B
80236	3.576	0.234	105.934	8.583	L1	B
80336	3.574	0.233	105.497	8.577	L1	B
80436	3.571	0.235	106.08	8.571	L1	B
80536	3.569	0.235	106.372	8.564	L1	B
80637	3.567	0.235	106.08	8.561	L1	B
80738	3.566	0.235	106.518	8.558	L1	B
80839	3.562	0.234	105.934	8.55	L1	B
80940	3.56	0.235	106.08	8.545	L1	B
81040	3.558	0.235	106.226	8.54	L1	B
81140	3.556	0.236	106.81	8.535	L1	B
81240	3.554	0.235	106.372	8.53	L1	B
81340	3.551	0.236	106.664	8.523	L1	B
81440	3.549	0.236	106.81	8.518	L1	B
81540	3.546	0.237	107.247	8.511	L1	B
81640	3.545	0.236	106.81	8.509	L1	B
81740	3.543	0.236	106.956	8.503	L1	B
81841	3.541	0.236	106.956	8.499	L1	B
81941	3.54	0.236	106.81	8.495	L1	B
82042	3.537	0.237	107.102	8.489	L1	B
82142	3.534	0.236	106.956	8.482	L1	B
82242	3.533	0.236	106.81	8.479	L1	B
82342	3.531	0.237	107.393	8.474	L1	B
82442	3.528	0.237	107.393	8.468	L1	B
82542	3.527	0.238	107.685	8.465	L1	B
82642	3.524	0.237	107.393	8.458	L1	B
82743	3.524	0.238	107.539	8.457	L1	B
82843	3.522	0.238	107.685	8.452	L1	B
82944	3.52	0.238	107.685	8.448	L1	B
83044	3.517	0.238	107.539	8.44	L1	B
83144	3.515	0.238	107.685	8.435	L1	B
83245	3.513	0.239	108.269	8.431	L1	B
83345	3.51	0.237	107.102	8.424	L1	B
83446	3.507	0.236	106.81	8.416	L1	B
83546	3.505	0.237	107.247	8.411	L1	B
83646	3.503	0.238	107.539	8.407	L1	B
83746	3.501	0.237	107.393	8.402	L1	B
83846	3.499	0.237	107.102	8.397	L1	B
83946	3.496	0.237	107.247	8.39	L1	B
84046	3.493	0.238	107.685	8.384	L1	B
84147	3.491	0.238	107.831	8.379	L1	B
84248	3.489	0.238	107.539	8.374	L1	B
84348	3.487	0.239	108.123	8.368	L1	B
84449	3.484	0.239	108.123	8.362	L1	B
84550	3.481	0.24	108.706	8.355	L1	B
84650	3.48	0.239	108.269	8.352	L1	B
84750	3.478	0.24	108.415	8.347	L1	B
84850	3.475	0.241	108.852	8.34	L1	B
84950	3.474	0.24	108.706	8.337	L1	B
85050	3.47	0.24	108.706	8.328	L1	B
85150	3.468	0.241	108.852	8.324	L1	B
85250	3.466	0.24	108.56	8.318	L1	B
85350	3.465	0.24	108.415	8.315	L1	B
85450	3.463	0.24	108.706	8.312	L1	B
85550	3.461	0.241	108.998	8.307	L1	B
85651	3.459	0.241	109.144	8.302	L1	B
85751	3.456	0.239	108.269	8.295	L1	B
85851	3.454	0.242	109.29	8.29	L1	B
85951	3.452	0.242	109.29	8.286	L1	B
86051	3.45	0.241	108.998	8.28	L1	B
86152	3.448	0.242	109.582	8.274	L1	B
86252	3.445	0.242	109.582	8.269	L1	B
86352	3.443	0.242	109.29	8.264	L1	B
86452	3.441	0.242	109.582	8.259	L1	B
86552	3.439	0.242	109.436	8.254	L1	B
86653	3.437	0.242	109.436	8.249	L1	B
86754	3.435	0.242	109.582	8.244	L1	B
86854	3.433	0.242	109.29	8.239	L1	B
86954	3.43	0.241	108.998	8.233	L1	B
87054	3.429	0.242	109.29	8.229	L1	B
87154	3.426	0.242	109.29	8.223	L1	B
87255	3.423	0.242	109.582	8.215	L1	B
87355	3.42	0.243	109.728	8.208	L1	B
87455	3.419	0.242	109.436	8.206	L1	B
87555	3.417	0.242	109.436	8.201	L1	B
87655	3.415	0.242	109.582	8.195	L1	B
87756	3.412	0.242	109.436	8.189	L1	B
87856	3.411	0.241	108.998	8.185	L1	B
87956	3.409	0.242	109.436	8.182	L1	B
88056	3.406	0.242	109.436	8.174	L1	B
88156	3.404	0.241	109.144	8.171	L1	B
88256	3.402	0.242	109.29	8.165	L1	B
88357	3.4	0.241	108.852	8.159	L1	B
88457	3.397	0.24	108.56	8.153	L1	B
88557	3.396	0.241	108.852	8.15	L1	B
88658	3.393	0.24	108.706	8.144	L1	B
88758	3.391	0.24	108.56	8.139	L1	B
88858	3.389	0.239	108.269	8.134	L1	B
88959	3.386	0.24	108.415	8.127	L1	B
89059	3.384	0.239	108.269	8.123	L1	B
89159	3.381	0.239	108.123	8.113	L1	B
89260	3.38	0.238	107.539	8.112	L1	B
89360	3.376	0.238	107.539	8.103	L1	B
89461	3.375	0.236	106.664	8.101	L1	B
89562	3.372	0.235	106.518	8.092	L1	B
89662	3.371	0.235	106.226	8.09	L1	B
89762	3.369	0.234	105.934	8.085	L1	B
89862	3.367	0.235	106.08	8.08	L1	B
89962	3.365	0.233	105.497	8.075	L1	B
90062	3.362	0.234	105.643	8.07	L1	B
90162	3.36	0.232	104.767	8.064	L1	B
90263	3.358	0.232	104.913	8.059	L1	B
90364	3.356	0.23	104.184	8.054	L1	B
90465	3.353	0.229	103.746	8.048	L1	B
90566	3.351	0.229	103.746	8.041	L1	B
90667	3.349	0.23	104.184	8.037	L1	B
90767	3.346	0.23	103.892	8.03	L1	B
90867	3.344	0.23	104.038	8.026	L1	B
90967	3.341	0.23	103.892	8.02	L1	B
91068	3.34	0.23	103.892	8.016	L1	B
91168	3.338	0.229	103.454	8.01	L1	B
91269	3.335	0.23	104.038	8.005	L1	B
91369	3.334	0.23	103.892	8.001	L1	B
91469	3.33	0.228	103.017	7.992	L1	B
91569	3.329	0.229	103.454	7.989	L1	B
91670	3.326	0.229	103.454	7.982	L1	B
91771	3.323	0.23	104.038	7.975	L1	B
91871	3.321	0.228	103.309	7.972	L1	B
91972	3.319	0.229	103.6	7.965	L1	B
92072	3.318	0.23	103.892	7.963	L1	B
92172	3.316	0.23	103.892	7.958	L1	B
92272	3.314	0.229	103.746	7.953	L1	B
92372	3.312	0.23	104.038	7.948	L1	B
92472	3.309	0.23	103.892	7.941	L1	B
92572	3.307	0.23	104.038	7.938	L1	B
92672	3.305	0.229	103.454	7.932	L1	B
92772	3.302	0.23	104.038	7.926	L1	B
92873	3.3	0.229	103.746	7.92	L1	B
92974	3.297	0.229	103.746	7.914	L1	B
93074	3.295	0.229	103.6	7.907	L1	B
93174	3.292	0.228	103.163	7.902	L1	B
93274	3.291	0.229	103.6	7.899	L1	B
93375	3.289	0.228	103.163	7.893	L1	B
93476	3.286	0.229	103.746	7.887	L1	B
93576	3.284	0.23	103.892	7.882	L1	B
93676	3.282	0.229	103.746	7.876	L1	B
93776	3.279	0.229	103.746	7.869	L1	B
93876	3.277	0.229	103.6	7.865	L1	B
93977	3.274	0.229	103.746	7.858	L1	B
94077	3.272	0.23	103.892	7.852	L1	B
94177	3.271	0.23	103.892	7.85	L1	B
94277	3.269	0.23	103.892	7.845	L1	B
94378	3.267	0.228	103.163	7.841	L1	B
94478	3.264	0.23	103.892	7.834	L1	B
94578	3.262	0.227	102.871	7.83	L1	B
94678	3.26	0.229	103.6	7.823	L1	B
94779	3.257	0.228	103.309	7.816	L1	B
94880	3.256	0.228	103.017	7.814	L1	B
94980	3.253	0.228	103.309	7.807	L1	B
95080	3.25	0.229	103.454	7.799	L1	B
95180	3.248	0.229	103.6	7.795	L1	B
95281	3.246	0.228	103.309	7.79	L1	B
95382	3.243	0.228	103.163	7.784	L1	B
95482	3.241	0.227	102.871	7.777	L1	B
95582	3.239	0.229	103.6	7.773	L1	B
95682	3.237	0.229	103.454	7.768	L1	B
95782	3.235	0.229	103.6	7.765	L1	B
95882	3.232	0.228	103.309	7.757	L1	B
95982	3.23	0.229	103.6	7.753	L1	B
96082	3.229	0.228	103.309	7.75	L1	B
96182	3.227	0.229	103.746	7.744	L1	B
96282	3.225	0.229	103.454	7.739	L1	B
96382	3.222	0.231	104.33	7.734	L1	B
96482	3.219	0.23	104.038	7.726	L1	B
96582	3.218	0.23	103.892	7.722	L1	B
96682	3.216	0.23	104.184	7.718	L1	B
96782	3.214	0.23	104.184	7.713	L1	B
96882	3.212	0.23	104.038	7.708	L1	B
96982	3.21	0.231	104.621	7.705	L1	B
97082	3.208	0.231	104.476	7.699	L1	B
97182	3.206	0.231	104.33	7.694	L1	B
97282	3.204	0.229	103.746	7.689	L1	B
97383	3.201	0.231	104.33	7.682	L1	B
97483	3.2	0.23	104.184	7.68	L1	B
97583	3.196	0.23	104.184	7.671	L1	B
97684	3.194	0.23	103.892	7.667	L1	B
97785	3.192	0.23	103.892	7.66	L1	B
97885	3.19	0.23	104.184	7.657	L1	B
97985	3.186	0.23	103.892	7.647	L1	B
98085	3.184	0.23	104.184	7.643	L1	B
98186	3.182	0.229	103.746	7.636	L1	B
98286	3.18	0.229	103.6	7.631	L1	B
98387	3.177	0.23	103.892	7.626	L1	B
98488	3.176	0.229	103.746	7.623	L1	B
98588	3.173	0.229	103.746	7.616	L1	B
98688	3.171	0.23	103.892	7.61	L1	B
98788	3.169	0.23	103.892	7.605	L1	B
98888	3.165	0.23	104.184	7.597	L1	B
98988	3.164	0.231	104.621	7.594	L1	B
99088	3.162	0.231	104.476	7.589	L1	B
99188	3.159	0.232	105.059	7.582	L1	B
99288	3.157	0.23	104.184	7.577	L1	B
99388	3.155	0.231	104.476	7.571	L1	B
99488	3.153	0.231	104.621	7.566	L1	B
99588	3.15	0.231	104.476	7.56	L1	B
99689	3.149	0.232	104.913	7.557	L1	B
99789	3.147	0.233	105.351	7.553	L1	B
99890	3.145	0.233	105.351	7.547	L1	B
99990	3.143	0.233	105.205	7.544	L1	B
100090	3.141	0.233	105.497	7.537	L1	B
100191	3.138	0.233	105.497	7.532	L1	B
100292	3.135	0.234	105.789	7.525	L1	B
100392	3.133	0.234	105.934	7.52	L1	B
100492	3.131	0.235	106.518	7.514	L1	B
100592	3.129	0.235	106.372	7.509	L1	B
100692	3.127	0.235	106.226	7.506	L1	B
100792	3.125	0.235	106.372	7.501	L1	B
100892	3.122	0.235	106.08	7.493	L1	B
100992	3.12	0.235	106.372	7.489	L1	B
101092	3.118	0.235	106.08	7.484	L1	B
101193	3.116	0.237	107.102	7.479	L1	B
101294	3.114	0.237	107.393	7.474	L1	B
101394	3.111	0.238	107.685	7.466	L1	B
101495	3.108	0.238	107.831	7.46	L1	B
101595	3.107	0.237	107.102	7.456	L1	B
101696	3.104	0.238	107.831	7.449	L1	B
101796	3.102	0.238	107.831	7.444	L1	B
101896	3.101	0.239	108.269	7.441	L1	B
101996	3.098	0.24	108.56	7.435	L1	B
102097	3.097	0.238	107.685	7.433	L1	B
102198	3.093	0.239	108.123	7.424	L1	B
102299	3.091	0.24	108.56	7.417	L1	B
102400	3.09	0.24	108.415	7.416	L1	B
102501	3.086	0.239	108.269	7.406	L1	B
102601	3.082	0.239	107.977	7.396	L1	B
102702	3.08	0.239	108.123	7.392	L1	B
102802	3.079	0.24	108.706	7.389	L1	B
102902	3.076	0.241	109.144	7.382	L1	B
103002	3.074	0.241	108.852	7.378	L1	B
103102	3.073	0.242	109.29	7.376	L1	B
103203	3.07	0.242	109.29	7.369	L1	B
103303	3.068	0.241	108.998	7.362	L1	B
103405	3.065	0.241	108.998	7.357	L1	B
103505	3.064	0.241	108.998	7.353	L1	B
103605	3.062	0.242	109.436	7.349	L1	B
103706	3.06	0.242	109.436	7.343	L1	B
103806	3.057	0.243	109.873	7.337	L1	B
103906	3.055	0.243	109.728	7.333	L1	B
104006	3.052	0.243	109.873	7.325	L1	B
104106	3.051	0.243	109.728	7.322	L1	B
104206	3.047	0.243	109.873	7.314	L1	B
104306	3.046	0.244	110.165	7.311	L1	B
104406	3.044	0.244	110.165	7.307	L1	B
104506	3.042	0.244	110.165	7.301	L1	B
104607	3.041	0.245	110.749	7.297	L1	B
104708	3.037	0.245	110.749	7.288	L1	B
104808	3.035	0.245	110.603	7.284	L1	B
104908	3.032	0.246	111.186	7.277	L1	B
105009	3.029	0.246	111.186	7.269	L1	B
105109	3.026	0.244	110.457	7.263	L1	B
105210	3.024	0.246	111.478	7.259	L1	B
105310	3.023	0.247	111.77	7.254	L1	B
105410	3.02	0.248	112.062	7.248	L1	B
105510	3.019	0.246	111.478	7.245	L1	B
105611	3.016	0.247	111.916	7.239	L1	B
105712	3.014	0.249	112.499	7.234	L1	B
105812	3.013	0.248	112.354	7.23	L1	B
105912	3.01	0.249	112.645	7.225	L1	B
106012	3.008	0.249	112.499	7.218	L1	B
106112	3.005	0.249	112.791	7.213	L1	B
106212	3.002	0.25	113.229	7.205	L1	B
106312	3.001	0.25	113.083	7.201	L1	B
106412	2.998	0.251	113.375	7.196	L1	B
106512	2.995	0.25	113.083	7.188	L1	B
106612	2.994	0.25	113.083	7.186	L1	B
106713	2.991	0.251	113.375	7.179	L1	B
106814	2.99	0.252	113.958	7.176	L1	B
106914	2.986	0.251	113.375	7.167	L1	B
107014	2.985	0.252	114.104	7.164	L1	B
107114	2.983	0.253	114.25	7.158	L1	B
107215	2.98	0.253	114.25	7.152	L1	B
107315	2.978	0.253	114.542	7.147	L1	B
107415	2.976	0.253	114.542	7.142	L1	B
107516	2.974	0.253	114.396	7.136	L1	B
107617	2.972	0.254	115.125	7.133	L1	B
107717	2.97	0.254	114.979	7.127	L1	B
107817	2.967	0.255	115.271	7.121	L1	B
107918	2.965	0.255	115.563	7.117	L1	B
108018	2.963	0.256	115.709	7.11	L1	B
108118	2.961	0.255	115.563	7.105	L1	B
108219	2.959	0.255	115.271	7.102	L1	B
108319	2.957	0.255	115.563	7.098	L1	B
108420	2.955	0.255	115.563	7.092	L1	B
108521	2.953	0.255	115.271	7.086	L1	B
108621	2.951	0.255	115.417	7.081	L1	B
108721	2.949	0.256	115.709	7.077	L1	B
108821	2.945	0.255	115.417	7.068	L1	B
108921	2.943	0.256	115.855	7.062	L1	B
109021	2.942	0.256	116.001	7.06	L1	B
109121	2.939	0.256	115.855	7.053	L1	B
109221	2.937	0.257	116.147	7.048	L1	B
109322	2.935	0.256	115.855	7.044	L1	B
109422	2.933	0.256	115.709	7.038	L1	B
109522	2.93	0.256	116.001	7.032	L1	B
109622	2.928	0.256	115.855	7.027	L1	B
109723	2.926	0.257	116.147	7.022	L1	B
109824	2.923	0.257	116.292	7.016	L1	B
109924	2.922	0.256	115.855	7.012	L1	B
110024	2.92	0.256	115.855	7.008	L1	B
110124	2.917	0.257	116.147	7.001	L1	B
110224	2.915	0.257	116.147	6.996	L1	B
110324	2.913	0.256	115.709	6.991	L1	B
110424	2.911	0.256	115.709	6.985	L1	B
110524	2.908	0.257	116.147	6.979	L1	B
110624	2.905	0.258	116.73	6.972	L1	B
110724	2.902	0.257	116.147	6.965	L1	B
110824	2.901	0.257	116.147	6.962	L1	B
110924	2.898	0.258	116.73	6.955	L1	B
111024	2.897	0.258	116.876	6.954	L1	B
111124	2.894	0.257	116.292	6.947	L1	B
111225	2.892	0.258	116.584	6.94	L1	B
111325	2.889	0.258	116.876	6.934	L1	B
111425	2.887	0.258	116.584	6.928	L1	B
111525	2.885	0.257	116.438	6.924	L1	B
111626	2.883	0.257	116.438	6.918	L1	B
111726	2.881	0.258	116.73	6.915	L1	B
111826	2.879	0.258	116.584	6.91	L1	B
111926	2.876	0.257	116.292	6.903	L1	B
112026	2.874	0.258	116.73	6.898	L1	B
112126	2.872	0.259	117.022	6.892	L1	B
112226	2.868	0.258	116.73	6.884	L1	B
112326	2.867	0.258	116.876	6.882	L1	B
112426	2.864	0.259	117.022	6.873	L1	B
112526	2.862	0.258	116.584	6.869	L1	B
112626	2.86	0.258	116.73	6.863	L1	B
112727	2.858	0.258	116.584	6.859	L1	B
112827	2.855	0.258	116.73	6.852	L1	B
112928	2.853	0.258	116.73	6.846	L1	B
113028	2.85	0.259	117.168	6.841	L1	B
113129	2.848	0.258	116.584	6.835	L1	B
113229	2.846	0.259	117.022	6.83	L1	B
113329	2.843	0.259	117.168	6.824	L1	B
113430	2.84	0.259	117.314	6.817	L1	B
113530	2.838	0.259	117.168	6.812	L1	B
113630	2.835	0.26	117.46	6.804	L1	B
113730	2.834	0.259	117.314	6.801	L1	B
113830	2.831	0.258	116.584	6.795	L1	B
113930	2.829	0.26	117.605	6.79	L1	B
114030	2.828	0.259	117.168	6.787	L1	B
114130	2.826	0.26	117.46	6.782	L1	B
114230	2.824	0.259	117.022	6.778	L1	B
114330	2.822	0.259	117.168	6.772	L1	B
114430	2.819	0.259	117.168	6.766	L1	B
114532	2.817	0.259	117.168	6.761	L1	B
114632	2.815	0.261	117.897	6.756	L1	B
114732	2.813	0.26	117.605	6.751	L1	B
114832	2.811	0.26	117.751	6.746	L1	B
114932	2.809	0.261	118.043	6.742	L1	B
115032	2.806	0.26	117.751	6.734	L1	B
115133	2.805	0.26	117.46	6.731	L1	B
115233	2.802	0.261	118.189	6.725	L1	B
115334	2.802	0.261	118.189	6.724	L1	B
115434	2.797	0.262	118.481	6.713	L1	B
115534	2.795	0.261	118.043	6.709	L1	B
115635	2.794	0.263	118.773	6.705	L1	B
115736	2.791	0.263	118.773	6.698	L1	B
115836	2.789	0.263	119.064	6.694	L1	B
115936	2.787	0.263	119.064	6.688	L1	B
116036	2.785	0.264	119.21	6.683	L1	B
116136	2.783	0.263	118.918	6.678	L1	B
116236	2.781	0.264	119.648	6.674	L1	B
116337	2.778	0.263	118.918	6.667	L1	B
116437	2.776	0.264	119.21	6.663	L1	B
116537	2.774	0.263	118.918	6.657	L1	B
116638	2.772	0.264	119.356	6.652	L1	B
116738	2.77	0.263	118.773	6.649	L1	B
116838	2.767	0.263	119.064	6.642	L1	B
116938	2.766	0.263	118.918	6.638	L1	B
117038	2.763	0.263	118.773	6.632	L1	B
117138	2.761	0.263	118.773	6.626	L1	B
117238	2.759	0.263	119.064	6.621	L1	B
117338	2.756	0.264	119.21	6.615	L1	B
117438	2.754	0.263	119.064	6.609	L1	B
117538	2.753	0.263	118.918	6.606	L1	B
117638	2.749	0.263	119.064	6.598	L1	B
117738	2.748	0.264	119.356	6.595	L1	B
117838	2.746	0.264	119.356	6.589	L1	B
117938	2.744	0.264	119.21	6.585	L1	B
118038	2.741	0.264	119.356	6.578	L1	B
118139	2.738	0.264	119.502	6.571	L1	B
118240	2.736	0.264	119.502	6.566	L1	B
118340	2.734	0.264	119.21	6.561	L1	B
118440	2.732	0.265	119.94	6.557	L1	B
118540	2.729	0.263	118.773	6.551	L1	B
118640	2.726	0.264	119.648	6.544	L1	B
118741	2.724	0.264	119.356	6.538	L1	B
118841	2.723	0.263	118.918	6.534	L1	B
118942	2.719	0.264	119.21	6.525	L1	B
119042	2.718	0.264	119.502	6.524	L1	B
119142	2.714	0.264	119.21	6.514	L1	B
119242	2.712	0.264	119.502	6.509	L1	B
119342	2.711	0.264	119.21	6.506	L1	B
119443	2.708	0.262	118.627	6.499	L1	B
119544	2.705	0.263	118.918	6.492	L1	B
119644	2.703	0.263	118.773	6.488	L1	B
119744	2.702	0.262	118.481	6.484	L1	B
119845	2.7	0.263	118.773	6.479	L1	B
119945	2.698	0.263	118.918	6.475	L1	B
120046	2.695	0.262	118.627	6.468	L1	B
120147	2.693	0.262	118.335	6.463	L1	B
120248	2.689	0.262	118.481	6.453	L1	B
120348	2.688	0.263	118.918	6.452	L1	B
120448	2.686	0.262	118.627	6.445	L1	B
120548	2.684	0.262	118.627	6.441	L1	B
120649	2.681	0.262	118.481	6.435	L1	B
120750	2.68	0.262	118.481	6.431	L1	B
120851	2.677	0.262	118.335	6.426	L1	B
120952	2.674	0.262	118.481	6.417	L1	B
121052	2.672	0.263	118.773	6.412	L1	B
121153	2.668	0.263	118.773	6.404	L1	B
121254	2.666	0.263	118.918	6.399	L1	B
121354	2.664	0.263	118.773	6.394	L1	B
121454	2.662	0.262	118.627	6.39	L1	B
121554	2.66	0.263	118.773	6.383	L1	B
121654	2.657	0.263	119.064	6.376	L1	B
121755	2.655	0.264	119.356	6.372	L1	B
121855	2.653	0.263	118.918	6.366	L1	B
121956	2.65	0.263	119.064	6.361	L1	B
122056	2.648	0.264	119.21	6.355	L1	B
122156	2.646	0.263	118.918	6.35	L1	B
122257	2.643	0.264	119.356	6.344	L1	B
122357	2.641	0.264	119.502	6.339	L1	B
122458	2.638	0.264	119.21	6.332	L1	B
122558	2.636	0.264	119.502	6.325	L1	B
122658	2.634	0.263	118.918	6.321	L1	B
122758	2.631	0.264	119.356	6.315	L1	B
122858	2.629	0.264	119.21	6.31	L1	B
122959	2.627	0.265	119.794	6.304	L1	B
123059	2.624	0.264	119.356	6.298	L1	B
123159	2.621	0.264	119.356	6.291	L1	B
123260	2.619	0.262	118.627	6.287	L1	B
123360	2.617	0.264	119.356	6.28	L1	B
123461	2.615	0.265	119.794	6.276	L1	B
123561	2.612	0.264	119.648	6.269	L1	B
123662	2.61	0.263	118.918	6.264	L1	B
123762	2.607	0.263	119.064	6.257	L1	B
123862	2.604	0.264	119.21	6.25	L1	B
123962	2.602	0.261	118.189	6.246	L1	B
124062	2.6	0.263	119.064	6.241	L1	B
124162	2.598	0.263	118.918	6.235	L1	B
124262	2.595	0.263	119.064	6.229	L1	B
124363	2.594	0.262	118.627	6.226	L1	B
124464	2.592	0.262	118.627	6.221	L1	B
124564	2.59	0.262	118.335	6.217	L1	B
124664	2.587	0.26	117.46	6.208	L1	B
124764	2.584	0.262	118.335	6.202	L1	B
124864	2.582	0.262	118.335	6.197	L1	B
124964	2.579	0.26	117.605	6.191	L1	B
125064	2.577	0.26	117.751	6.184	L1	B
125164	2.575	0.26	117.46	6.179	L1	B
125264	2.573	0.26	117.46	6.175	L1	B
125364	2.57	0.258	116.876	6.169	L1	B
125464	2.568	0.257	116.438	6.164	L1	B
125565	2.565	0.256	116.001	6.157	L1	B
125665	2.564	0.257	116.147	6.153	L1	B
125766	2.561	0.255	115.271	6.147	L1	B
125866	2.558	0.255	115.271	6.14	L1	B
125966	2.557	0.254	114.979	6.136	L1	B
126066	2.554	0.253	114.542	6.129	L1	B
126166	2.551	0.254	114.979	6.122	L1	B
126266	2.548	0.253	114.25	6.116	L1	B
126366	2.547	0.253	114.25	6.112	L1	B
126466	2.544	0.252	113.958	6.106	L1	B
126566	2.542	0.251	113.666	6.102	L1	B
126667	2.539	0.251	113.666	6.095	L1	B
126767	2.536	0.25	113.229	6.087	L1	B
126867	2.534	0.25	113.229	6.082	L1	B
126968	2.533	0.25	112.937	6.078	L1	B
127068	2.53	0.249	112.791	6.072	L1	B
127168	2.528	0.249	112.645	6.068	L1	B
127268	2.525	0.249	112.791	6.059	L1	B
127368	2.523	0.248	112.354	6.055	L1	B
127468	2.52	0.248	112.354	6.048	L1	B
127568	2.518	0.248	112.062	6.043	L1	B
127668	2.516	0.248	112.208	6.037	L1	B
127768	2.512	0.248	112.208	6.03	L1	B
127868	2.51	0.247	111.624	6.023	L1	B
127968	2.508	0.249	112.791	6.02	L1	B
128068	2.506	0.246	111.478	6.014	L1	B
128169	2.504	0.248	112.208	6.009	L1	B
128270	2.502	0.247	111.77	6.005	L1	B
128370	2.499	0.246	111.186	5.998	L1	B
128471	2.497	0.246	111.478	5.992	L1	B
128571	2.493	0.246	111.186	5.984	L1	B
128671	2.491	0.247	111.624	5.979	L1	B
128771	2.489	0.245	111.041	5.975	L1	B
128872	2.487	0.246	111.478	5.969	L1	B
128972	2.484	0.245	110.603	5.962	L1	B
129072	2.482	0.245	110.749	5.957	L1	B
129172	2.48	0.246	111.478	5.951	L1	B
129272	2.477	0.245	111.041	5.944	L1	B
129372	2.474	0.245	110.603	5.938	L1	B
129472	2.472	0.243	110.019	5.934	L1	B
129572	2.47	0.244	110.311	5.929	L1	B
129672	2.467	0.243	109.873	5.921	L1	B
129772	2.465	0.242	109.29	5.917	L1	B
129872	2.462	0.242	109.436	5.91	L1	B
129972	2.46	0.242	109.436	5.905	L1	B
130072	2.458	0.242	109.582	5.899	L1	B
130172	2.455	0.24	108.706	5.893	L1	B
130272	2.453	0.242	109.436	5.886	L1	B
130372	2.451	0.241	108.998	5.882	L1	B
130472	2.448	0.241	108.998	5.876	L1	B
130572	2.445	0.242	109.436	5.869	L1	B
130672	2.442	0.241	109.144	5.862	L1	B
130772	2.44	0.24	108.56	5.856	L1	B
130872	2.437	0.24	108.415	5.849	L1	B
130972	2.435	0.239	108.123	5.844	L1	B
131072	2.432	0.238	107.831	5.838	L1	B
131172	2.43	0.238	107.539	5.831	L1	B
131274	2.427	0.237	107.393	5.824	L1	B
131375	2.424	0.238	107.831	5.818	L1	B
131476	2.423	0.238	107.539	5.814	L1	B
131576	2.42	0.238	107.539	5.809	L1	B
131676	2.418	0.238	107.685	5.804	L1	B
131776	2.417	0.238	107.539	5.8	L1	B
131876	2.415	0.238	107.539	5.796	L1	B
131976	2.413	0.236	106.956	5.79	L1	B
132077	2.411	0.236	106.956	5.786	L1	B
132177	2.408	0.235	106.372	5.779	L1	B
132277	2.406	0.235	106.518	5.775	L1	B
132377	2.405	0.235	106.226	5.772	L1	B
132478	2.401	0.235	106.08	5.763	L1	B
132578	2.399	0.234	105.934	5.759	L1	B
132678	2.397	0.233	105.497	5.752	L1	B
132778	2.394	0.235	106.08	5.746	L1	B
132878	2.391	0.233	105.497	5.739	L1	B
132978	2.389	0.233	105.351	5.733	L1	B
133078	2.386	0.232	105.059	5.727	L1	B
133178	2.383	0.233	105.205	5.72	L1	B
133278	2.383	0.233	105.497	5.719	L1	B
133378	2.379	0.233	105.351	5.709	L1	B
133479	2.378	0.232	105.059	5.706	L1	B
133579	2.374	0.233	105.205	5.697	L1	B
133680	2.372	0.232	104.767	5.693	L1	B
133781	2.369	0.231	104.476	5.685	L1	B
133882	2.367	0.231	104.476	5.681	L1	B
133982	2.366	0.231	104.33	5.677	L1	B
134082	2.362	0.231	104.33	5.67	L1	B
134182	2.36	0.231	104.33	5.663	L1	B
134282	2.358	0.23	103.892	5.659	L1	B
134382	2.356	0.23	103.892	5.653	L1	B
134482	2.353	0.228	103.309	5.648	L1	B
134583	2.352	0.226	102.433	5.644	L1	B
134683	2.348	0.226	102.141	5.636	L1	B
134784	2.346	0.225	101.704	5.629	L1	B
134884	2.342	0.225	101.704	5.622	L1	B
134984	2.34	0.224	101.412	5.616	L1	B
135084	2.338	0.223	100.974	5.612	L1	B
135184	2.335	0.222	100.537	5.605	L1	B
135285	2.333	0.223	100.974	5.599	L1	B
135386	2.329	0.221	99.953	5.591	L1	B
135486	2.327	0.221	99.953	5.585	L1	B
135586	2.325	0.22	99.37	5.581	L1	B
135687	2.323	0.219	99.224	5.576	L1	B
135788	2.32	0.219	98.932	5.568	L1	B
135888	2.318	0.219	99.078	5.563	L1	B
135988	2.316	0.219	98.932	5.558	L1	B
136088	2.314	0.217	98.348	5.554	L1	B
136188	2.311	0.218	98.786	5.547	L1	B
136289	2.308	0.218	98.786	5.54	L1	B
136389	2.306	0.218	98.64	5.535	L1	B
136489	2.304	0.218	98.64	5.53	L1	B
136589	2.302	0.218	98.786	5.526	L1	B
136690	2.299	0.219	99.078	5.518	L1	B
136790	2.297	0.219	99.078	5.512	L1	B
136891	2.295	0.22	99.37	5.507	L1	B
136991	2.291	0.219	99.078	5.499	L1	B
137091	2.289	0.22	99.37	5.495	L1	B
137192	2.288	0.221	99.953	5.491	L1	B
137292	2.286	0.221	99.807	5.486	L1	B
137392	2.283	0.221	99.807	5.48	L1	B
137492	2.281	0.221	99.953	5.474	L1	B
137592	2.279	0.22	99.37	5.469	L1	B
137693	2.277	0.222	100.245	5.465	L1	B
137793	2.276	0.222	100.245	5.462	L1	B
137893	2.273	0.222	100.245	5.455	L1	B
137993	2.27	0.222	100.245	5.448	L1	B
138094	2.268	0.222	100.391	5.443	L1	B
138195	2.265	0.222	100.537	5.436	L1	B
138296	2.263	0.224	101.266	5.431	L1	B
138396	2.26	0.224	101.12	5.425	L1	B
138496	2.259	0.223	100.974	5.42	L1	B
138597	2.256	0.224	101.266	5.415	L1	B
138697	2.254	0.224	101.412	5.41	L1	B
138798	2.252	0.225	101.704	5.405	L1	B
138898	2.249	0.224	101.266	5.398	L1	B
138998	2.247	0.225	101.996	5.392	L1	B
139098	2.244	0.225	101.996	5.386	L1	B
139198	2.241	0.226	102.141	5.379	L1	B
139298	2.239	0.225	101.558	5.373	L1	B
139398	2.238	0.226	102.433	5.37	L1	B
139498	2.234	0.226	102.287	5.362	L1	B
139598	2.232	0.225	101.85	5.358	L1	B
139698	2.229	0.226	102.287	5.349	L1	B
139798	2.227	0.226	102.287	5.345	L1	B
139898	2.225	0.225	101.996	5.339	L1	B
139998	2.222	0.227	102.725	5.334	L1	B
140098	2.219	0.226	102.141	5.326	L1	B
140198	2.217	0.226	102.287	5.321	L1	B
140298	2.215	0.227	102.579	5.317	L1	B
140398	2.213	0.225	101.85	5.311	L1	B
140498	2.21	0.227	102.725	5.304	L1	B
140598	2.208	0.225	101.85	5.298	L1	B
140698	2.206	0.225	101.996	5.294	L1	B
140798	2.204	0.226	102.287	5.289	L1	B
140898	2.2	0.225	101.996	5.28	L1	B
140998	2.198	0.225	101.558	5.274	L1	B
141098	2.195	0.224	101.12	5.269	L1	B
141198	2.193	0.224	101.412	5.263	L1	B
141298	2.191	0.223	100.828	5.258	L1	B
141398	2.188	0.221	100.099	5.252	L1	B
141499	2.185	0.223	100.974	5.245	L1	B
141600	2.183	0.221	100.099	5.239	L1	B
141700	2.18	0.222	100.537	5.233	L1	B
141801	2.179	0.222	100.391	5.229	L1	B
141902	2.176	0.222	100.245	5.222	L1	B
142002	2.174	0.222	100.245	5.218	L1	B
142102	2.172	0.222	100.391	5.214	L1	B
142202	2.168	0.222	100.391	5.204	L1	B
142302	2.166	0.222	100.245	5.198	L1	B
142402	2.164	0.222	100.391	5.194	L1	B
142503	2.162	0.221	100.099	5.189	L1	B
142604	2.16	0.222	100.245	5.184	L1	B
142704	2.158	0.221	100.099	5.178	L1	B
142804	2.156	0.222	100.245	5.174	L1	B
142905	2.153	0.219	98.932	5.168	L1	B
143005	2.151	0.221	100.099	5.163	L1	B
143105	2.149	0.221	99.953	5.158	L1	B
143205	2.147	0.22	99.661	5.153	L1	B
143305	2.144	0.222	100.245	5.146	L1	B
143405	2.142	0.221	99.953	5.14	L1	B
143505	2.139	0.221	99.807	5.134	L1	B
143606	2.137	0.221	99.807	5.129	L1	B
143706	2.135	0.221	100.099	5.124	L1	B
143806	2.132	0.221	99.807	5.117	L1	B
143906	2.131	0.221	99.807	5.114	L1	B
144006	2.128	0.221	99.807	5.106	L1	B
144106	2.126	0.22	99.37	5.102	L1	B
144206	2.124	0.22	99.37	5.097	L1	B
144306	2.121	0.219	99.078	5.09	L1	B
144406	2.117	0.22	99.37	5.081	L1	B
144506	2.116	0.22	99.515	5.078	L1	B
144606	2.113	0.22	99.37	5.071	L1	B
144706	2.111	0.22	99.37	5.068	L1	B
144807	2.11	0.22	99.37	5.064	L1	B
144907	2.106	0.219	98.932	5.055	L1	B
145007	2.104	0.22	99.515	5.05	L1	B
145108	2.102	0.219	99.078	5.045	L1	B
145208	2.1	0.218	98.786	5.039	L1	B
145308	2.098	0.218	98.494	5.034	L1	B
145408	2.095	0.218	98.64	5.027	L1	B
145508	2.093	0.216	97.911	5.023	L1	B
145608	2.089	0.216	97.911	5.013	L1	B
145708	2.087	0.216	97.619	5.009	L1	B
145808	2.084	0.215	97.327	5.003	L1	B
145909	2.082	0.215	97.327	4.998	L1	B
146010	2.081	0.216	97.619	4.995	L1	B
146110	2.078	0.214	96.889	4.987	L1	B
146210	2.076	0.214	96.598	4.982	L1	B
146310	2.075	0.213	96.16	4.979	L1	B
146411	2.072	0.212	96.014	4.972	L1	B
146512	2.07	0.213	96.452	4.967	L1	B
146612	2.068	0.213	96.16	4.962	L1	B
146712	2.065	0.213	96.16	4.957	L1	B
146812	2.062	0.213	96.16	4.95	L1	B
146913	2.059	0.213	96.306	4.942	L1	B
147013	2.057	0.212	96.014	4.936	L1	B
147113	2.055	0.212	95.722	4.932	L1	B
147214	2.052	0.212	96.014	4.926	L1	B
147314	2.05	0.214	96.598	4.92	L1	B
147415	2.048	0.214	96.744	4.916	L1	B
147515	2.046	0.214	96.598	4.911	L1	B
147615	2.043	0.214	96.889	4.904	L1	B
147716	2.041	0.214	96.889	4.898	L1	B
147816	2.038	0.215	97.035	4.89	L1	B
147916	2.035	0.215	97.035	4.885	L1	B
148016	2.033	0.215	97.181	4.879	L1	B
148117	2.03	0.215	97.327	4.872	L1	B
148218	2.028	0.216	97.619	4.867	L1	B
148318	2.026	0.216	97.911	4.862	L1	B
148418	2.023	0.216	97.765	4.855	L1	B
148519	2.02	0.216	97.911	4.848	L1	B
148619	2.018	0.217	98.057	4.843	L1	B
148720	2.015	0.217	98.202	4.837	L1	B
148820	2.013	0.216	97.619	4.831	L1	B
148920	2.012	0.218	98.494	4.828	L1	B
149020	2.009	0.217	98.057	4.821	L1	B
149120	2.008	0.217	98.348	4.819	L1	B
149220	2.005	0.217	98.202	4.812	L1	B
149320	2.003	0.218	98.64	4.807	L1	B
149421	1.999	0.218	98.786	4.797	L1	B
149521	1.997	0.219	98.932	4.793	L1	B
149622	1.995	0.219	98.932	4.788	L1	B
149722	1.993	0.219	98.932	4.783	L1	B
149822	1.991	0.218	98.64	4.78	L1	B
149922	1.989	0.218	98.494	4.774	L1	B
150022	1.987	0.218	98.494	4.77	L1	B
150122	1.984	0.218	98.64	4.763	L1	B
150222	1.982	0.218	98.64	4.756	L1	B
150322	1.979	0.218	98.786	4.75	L1	B
150422	1.978	0.217	98.348	4.747	L1	B
150522	1.976	0.218	98.64	4.742	L1	B
150622	1.973	0.218	98.64	4.736	L1	B
150722	1.972	0.218	98.494	4.732	L1	B
150822	1.97	0.217	98.348	4.727	L1	B
150922	1.966	0.218	98.494	4.718	L1	B
151023	1.965	0.217	98.202	4.716	L1	B
151123	1.962	0.217	98.057	4.709	L1	B
151223	1.96	0.216	97.911	4.704	L1	B
151324	1.957	0.218	98.64	4.697	L1	B
151424	1.956	0.218	98.64	4.694	L1	B
151524	1.953	0.219	99.224	4.687	L1	B
151625	1.951	0.218	98.64	4.681	L1	B
151725	1.948	0.217	98.348	4.674	L1	B
151825	1.945	0.218	98.64	4.669	L1	B
151926	1.943	0.217	98.348	4.664	L1	B
152026	1.941	0.218	98.494	4.659	L1	B
152126	1.939	0.217	98.057	4.653	L1	B
152227	1.936	0.217	98.202	4.646	L1	B
152327	1.934	0.216	97.911	4.643	L1	B
152428	1.932	0.217	98.057	4.637	L1	B
152528	1.93	0.216	97.911	4.631	L1	B
152628	1.927	0.215	97.327	4.624	L1	B
152728	1.926	0.216	97.911	4.622	L1	B
152828	1.923	0.216	97.765	4.615	L1	B
152929	1.921	0.215	97.473	4.609	L1	B
153029	1.919	0.215	97.327	4.605	L1	B
153129	1.916	0.215	97.327	4.599	L1	B
153230	1.913	0.215	97.035	4.592	L1	B
153330	1.912	0.215	97.181	4.588	L1	B
153430	1.909	0.215	97.181	4.581	L1	B
153530	1.907	0.214	96.889	4.577	L1	B
153630	1.904	0.214	96.889	4.571	L1	B
153731	1.902	0.215	97.035	4.564	L1	B
153831	1.899	0.214	96.889	4.557	L1	B
153932	1.897	0.213	96.452	4.553	L1	B
154032	1.895	0.215	97.181	4.547	L1	B
154132	1.892	0.216	97.619	4.54	L1	B
154232	1.889	0.214	96.598	4.534	L1	B
154332	1.888	0.214	96.744	4.53	L1	B
154432	1.885	0.215	97.181	4.525	L1	B
154532	1.882	0.215	97.035	4.518	L1	B
154632	1.88	0.215	97.035	4.513	L1	B
154732	1.878	0.214	96.889	4.508	L1	B
154832	1.875	0.215	97.181	4.5	L1	B
154932	1.873	0.216	97.619	4.496	L1	B
155033	1.871	0.214	96.744	4.489	L1	B
155133	1.868	0.214	96.889	4.484	L1	B
155233	1.865	0.213	96.16	4.477	L1	B
155334	1.863	0.213	96.16	4.472	L1	B
155435	1.861	0.212	95.868	4.467	L1	B
155535	1.86	0.213	96.452	4.463	L1	B
155635	1.857	0.212	96.014	4.456	L1	B
155736	1.854	0.212	95.868	4.449	L1	B
155836	1.852	0.212	95.722	4.444	L1	B
155936	1.849	0.211	95.577	4.438	L1	B
156037	1.847	0.212	95.722	4.434	L1	B
156137	1.845	0.211	95.431	4.428	L1	B
156237	1.842	0.211	95.285	4.422	L1	B
156337	1.84	0.211	95.431	4.415	L1	B
156438	1.837	0.211	95.285	4.41	L1	B
156538	1.835	0.211	95.431	4.403	L1	B
156638	1.832	0.21	94.993	4.397	L1	B
156738	1.83	0.21	94.993	4.393	L1	B
156838	1.828	0.21	94.993	4.386	L1	B
156938	1.825	0.209	94.701	4.38	L1	B
157039	1.822	0.21	95.139	4.373	L1	B
157140	1.82	0.21	94.847	4.367	L1	B
157240	1.818	0.21	95.139	4.362	L1	B
157340	1.815	0.21	94.993	4.355	L1	B
157440	1.813	0.21	94.847	4.35	L1	B
157540	1.809	0.21	94.993	4.342	L1	B
157640	1.808	0.209	94.555	4.338	L1	B
157741	1.805	0.21	94.847	4.332	L1	B
157841	1.802	0.21	94.993	4.324	L1	B
157942	1.8	0.211	95.285	4.319	L1	B
158042	1.797	0.21	94.847	4.313	L1	B
158143	1.795	0.21	94.847	4.309	L1	B
158244	1.792	0.21	94.993	4.301	L1	B
158344	1.79	0.21	95.139	4.297	L1	B
158444	1.788	0.21	94.993	4.291	L1	B
158544	1.785	0.209	94.409	4.284	L1	B
158645	1.783	0.21	94.993	4.279	L1	B
158745	1.781	0.209	94.555	4.273	L1	B
158845	1.777	0.21	94.993	4.265	L1	B
158945	1.774	0.21	94.847	4.259	L1	B
159045	1.772	0.21	94.847	4.253	L1	B
159145	1.77	0.209	94.555	4.248	L1	B
159246	1.768	0.209	94.701	4.244	L1	B
159346	1.765	0.21	94.993	4.237	L1	B
159447	1.764	0.209	94.701	4.235	L1	B
159547	1.761	0.21	94.993	4.226	L1	B
159648	1.758	0.208	93.972	4.218	L1	B
159749	1.756	0.209	94.701	4.215	L1	B
159849	1.753	0.21	94.993	4.208	L1	B
159949	1.751	0.21	94.847	4.202	L1	B
160049	1.748	0.21	94.993	4.195	L1	B
160149	1.745	0.208	94.264	4.189	L1	B
160250	1.743	0.209	94.555	4.183	L1	B
160350	1.741	0.209	94.701	4.179	L1	B
160451	1.739	0.206	93.388	4.174	L1	B
160552	1.737	0.208	94.264	4.168	L1	B
160652	1.733	0.207	93.68	4.16	L1	B
160753	1.732	0.208	93.972	4.156	L1	B
160854	1.729	0.207	93.68	4.149	L1	B
160954	1.726	0.207	93.826	4.143	L1	B
161054	1.723	0.207	93.68	4.136	L1	B
161155	1.723	0.206	93.242	4.134	L1	B
161255	1.718	0.207	93.826	4.124	L1	B
161356	1.717	0.206	93.388	4.12	L1	B
161457	1.715	0.206	93.242	4.115	L1	B
161557	1.713	0.207	93.534	4.111	L1	B
161658	1.71	0.206	93.242	4.104	L1	B
161759	1.708	0.206	93.096	4.099	L1	B
161860	1.706	0.207	93.68	4.095	L1	B
161960	1.703	0.207	93.534	4.087	L1	B
162060	1.702	0.206	93.242	4.085	L1	B
162160	1.699	0.207	93.534	4.078	L1	B
162260	1.697	0.206	93.242	4.073	L1	B
162360	1.694	0.206	93.242	4.067	L1	B
162460	1.691	0.206	93.242	4.058	L1	B
162560	1.689	0.207	93.68	4.054	L1	B
162661	1.687	0.206	93.388	4.05	L1	B
162761	1.684	0.207	93.826	4.043	L1	B
162862	1.683	0.208	94.264	4.038	L1	B
162962	1.681	0.208	93.972	4.035	L1	B
163062	1.68	0.208	94.118	4.031	L1	B
163162	1.678	0.209	94.409	4.026	L1	B
163262	1.675	0.209	94.409	4.02	L1	B
163362	1.673	0.209	94.701	4.014	L1	B
163462	1.67	0.21	94.993	4.008	L1	B
163563	1.668	0.21	94.993	4.002	L1	B
163664	1.665	0.21	95.139	3.996	L1	B
163764	1.663	0.211	95.431	3.99	L1	B
163865	1.66	0.213	96.16	3.984	L1	B
163966	1.658	0.212	96.014	3.978	L1	B
164066	1.656	0.213	96.306	3.974	L1	B
164167	1.654	0.213	96.306	3.968	L1	B
164268	1.652	0.214	96.744	3.964	L1	B
164368	1.649	0.213	96.452	3.958	L1	B
164468	1.648	0.214	96.598	3.954	L1	B
164568	1.645	0.215	97.181	3.948	L1	B
164668	1.643	0.215	97.473	3.944	L1	B
164768	1.642	0.215	97.473	3.941	L1	B
164868	1.639	0.217	98.057	3.933	L1	B
164968	1.636	0.216	97.619	3.927	L1	B
165068	1.634	0.216	97.765	3.92	L1	B
165168	1.632	0.217	98.202	3.917	L1	B
165269	1.628	0.217	98.348	3.907	L1	B
165369	1.626	0.218	98.494	3.903	L1	B
165469	1.624	0.219	99.078	3.899	L1	B
165569	1.623	0.218	98.494	3.894	L1	B
165670	1.62	0.218	98.786	3.889	L1	B
165770	1.618	0.219	99.224	3.883	L1	B
165871	1.616	0.218	98.64	3.878	L1	B
165971	1.614	0.22	99.515	3.873	L1	B
166071	1.611	0.221	99.953	3.867	L1	B
166171	1.609	0.221	99.953	3.862	L1	B
166271	1.607	0.222	100.245	3.857	L1	B
166372	1.604	0.221	99.807	3.851	L1	B
166472	1.603	0.222	100.537	3.847	L1	B
166573	1.601	0.221	100.099	3.842	L1	B
166673	1.599	0.221	99.953	3.838	L1	B
166773	1.596	0.222	100.391	3.831	L1	B
166873	1.594	0.222	100.391	3.826	L1	B
166973	1.591	0.223	100.828	3.819	L1	B
167073	1.589	0.223	100.683	3.814	L1	B
167173	1.586	0.223	100.828	3.807	L1	B
167273	1.584	0.224	101.412	3.8	L1	B
167374	1.581	0.224	101.266	3.794	L1	B
167475	1.578	0.223	100.974	3.787	L1	B
167575	1.576	0.224	101.412	3.783	L1	B
167676	1.574	0.223	100.974	3.778	L1	B
167776	1.573	0.225	101.558	3.774	L1	B
167877	1.57	0.224	101.412	3.769	L1	B
167978	1.568	0.225	101.704	3.763	L1	B
168078	1.566	0.225	101.704	3.758	L1	B
168178	1.563	0.225	101.85	3.75	L1	B
168278	1.561	0.225	101.85	3.746	L1	B
168379	1.558	0.225	101.704	3.739	L1	B
168480	1.556	0.227	102.579	3.735	L1	B
168580	1.554	0.226	102.141	3.728	L1	B
168680	1.552	0.226	102.433	3.724	L1	B
168781	1.55	0.227	102.579	3.72	L1	B
168882	1.549	0.226	102.433	3.717	L1	B
168982	1.546	0.228	103.309	3.711	L1	B
169082	1.545	0.227	102.579	3.708	L1	B
169182	1.544	0.227	102.871	3.704	L1	B
169282	1.54	0.227	102.871	3.696	L1	B
169382	1.538	0.228	103.163	3.692	L1	B
169482	1.535	0.227	102.871	3.685	L1	B
169582	1.534	0.228	103.017	3.681	L1	B
169682	1.531	0.228	103.163	3.674	L1	B
169782	1.531	0.228	103.017	3.674	L1	B
169882	1.527	0.228	103.163	3.666	L1	B
169982	1.526	0.229	103.6	3.662	L1	B
170082	1.524	0.229	103.6	3.657	L1	B
170182	1.521	0.228	103.309	3.65	L1	B
170282	1.52	0.229	103.6	3.649	L1	B
170382	1.517	0.229	103.454	3.641	L1	B
170482	1.515	0.23	103.892	3.636	L1	B
170582	1.513	0.229	103.746	3.632	L1	B
170683	1.511	0.229	103.746	3.627	L1	B
170784	1.509	0.231	104.33	3.622	L1	B
170884	1.507	0.231	104.33	3.616	L1	B
170984	1.504	0.23	104.184	3.609	L1	B
171084	1.502	0.231	104.33	3.605	L1	B
171185	1.499	0.231	104.33	3.598	L1	B
171286	1.498	0.232	104.767	3.595	L1	B
171386	1.496	0.231	104.476	3.59	L1	B
171486	1.493	0.231	104.476	3.584	L1	B
171586	1.491	0.232	104.767	3.578	L1	B
171687	1.488	0.231	104.476	3.571	L1	B
171787	1.486	0.232	105.059	3.567	L1	B
171888	1.484	0.233	105.497	3.561	L1	B
171989	1.482	0.233	105.351	3.557	L1	B
172090	1.479	0.233	105.205	3.549	L1	B
172190	1.477	0.233	105.205	3.546	L1	B
172290	1.474	0.233	105.497	3.537	L1	B
172390	1.472	0.232	105.059	3.533	L1	B
172490	1.469	0.233	105.205	3.526	L1	B
172590	1.468	0.233	105.497	3.523	L1	B
172690	1.466	0.233	105.497	3.52	L1	B
172790	1.465	0.232	104.913	3.515	L1	B
172891	1.461	0.231	104.476	3.506	L1	B
172991	1.459	0.231	104.621	3.501	L1	B
173091	1.456	0.23	104.038	3.494	L1	B
173192	1.454	0.23	104.184	3.489	L1	B
173292	1.451	0.229	103.746	3.482	L1	B
173393	1.45	0.229	103.746	3.481	L1	B
173493	1.447	0.228	103.309	3.473	L1	B
173594	1.445	0.228	103.309	3.468	L1	B
173694	1.443	0.228	103.017	3.464	L1	B
173794	1.441	0.228	103.017	3.458	L1	B
173894	1.439	0.227	102.871	3.454	L1	B
173994	1.436	0.227	102.725	3.448	L1	B
174094	1.434	0.228	103.163	3.441	L1	B
174195	1.431	0.227	102.871	3.434	L1	B
174295	1.428	0.227	102.579	3.428	L1	B
174395	1.427	0.227	102.725	3.424	L1	B
174495	1.425	0.226	102.141	3.42	L1	B
174596	1.423	0.226	102.433	3.416	L1	B
174697	1.421	0.227	102.725	3.41	L1	B
174798	1.42	0.225	101.85	3.407	L1	B
174898	1.416	0.226	102.141	3.398	L1	B
174999	1.414	0.225	101.996	3.393	L1	B
175099	1.411	0.225	101.704	3.386	L1	B
175199	1.409	0.225	101.85	3.381	L1	B
175300	1.406	0.224	101.412	3.374	L1	B
175400	1.403	0.225	101.85	3.367	L1	B
175500	1.401	0.223	100.974	3.362	L1	B
175600	1.399	0.224	101.12	3.358	L1	B
175700	1.396	0.224	101.412	3.351	L1	B
175800	1.393	0.223	100.974	3.344	L1	B
175900	1.392	0.223	100.828	3.341	L1	B
176000	1.39	0.223	100.974	3.336	L1	B
176101	1.387	0.223	100.828	3.33	L1	B
176201	1.384	0.223	100.683	3.322	L1	B
176302	1.381	0.223	100.828	3.314	L1	B
176402	1.379	0.222	100.391	3.31	L1	B
176502	1.376	0.222	100.245	3.304	L1	B
176602	1.376	0.222	100.391	3.301	L1	B
176702	1.372	0.222	100.391	3.293	L1	B
176802	1.37	0.222	100.245	3.288	L1	B
176902	1.367	0.222	100.245	3.28	L1	B
177003	1.365	0.221	99.953	3.276	L1	B
177103	1.363	0.22	99.661	3.271	L1	B
177204	1.36	0.221	99.807	3.264	L1	B
177304	1.358	0.221	99.807	3.259	L1	B
177404	1.355	0.22	99.515	3.251	L1	B
177505	1.353	0.219	99.224	3.247	L1	B
177606	1.35	0.219	99.224	3.239	L1	B
177706	1.347	0.218	98.786	3.234	L1	B
177806	1.344	0.217	98.348	3.226	L1	B
177907	1.343	0.217	98.348	3.222	L1	B
178007	1.34	0.216	97.619	3.215	L1	B
178108	1.338	0.215	97.181	3.212	L1	B
178209	1.336	0.214	96.744	3.205	L1	B
178309	1.334	0.213	96.452	3.201	L1	B
178409	1.332	0.213	96.16	3.196	L1	B
178509	1.329	0.213	96.452	3.189	L1	B
178610	1.327	0.213	96.452	3.186	L1	B
178710	1.325	0.211	95.577	3.18	L1	B
178810	1.322	0.211	95.577	3.172	L1	B
178911	1.319	0.211	95.431	3.167	L1	B
179011	1.316	0.211	95.285	3.159	L1	B
179112	1.313	0.209	94.555	3.152	L1	B
179212	1.311	0.21	94.847	3.147	L1	B
179312	1.309	0.208	94.118	3.142	L1	B
179412	1.307	0.209	94.409	3.137	L1	B
179512	1.305	0.209	94.555	3.133	L1	B
179612	1.303	0.209	94.701	3.128	L1	B
179712	1.302	0.209	94.555	3.124	L1	B
179812	1.299	0.21	94.847	3.118	L1	B
179912	1.296	0.208	94.118	3.111	L1	B
180012	1.294	0.209	94.409	3.106	L1	B
180112	1.292	0.208	94.118	3.102	L1	B
180212	1.289	0.209	94.701	3.093	L1	B
180312	1.287	0.208	94.264	3.088	L1	B
180412	1.285	0.208	94.264	3.085	L1	B
180512	1.284	0.209	94.409	3.081	L1	B
180612	1.282	0.209	94.555	3.076	L1	B
180713	1.28	0.208	94.118	3.072	L1	B
180813	1.277	0.209	94.409	3.066	L1	B
180914	1.276	0.209	94.409	3.061	L1	B
181014	1.274	0.208	94.264	3.057	L1	B
181114	1.271	0.208	94.264	3.05	L1	B
181214	1.268	0.208	94.264	3.044	L1	B
181315	1.265	0.208	94.118	3.037	L1	B
181415	1.263	0.21	94.847	3.031	L1	B
181516	1.261	0.207	93.826	3.026	L1	B
181616	1.258	0.209	94.555	3.02	L1	B
181716	1.257	0.209	94.701	3.016	L1	B
181816	1.253	0.209	94.555	3.008	L1	B
181916	1.251	0.209	94.701	3.003	L1	B
182016	1.249	0.209	94.701	2.998	L1	B
182116	1.247	0.21	95.139	2.992	L1	B
182216	1.244	0.21	94.993	2.985	L1	B
182317	1.242	0.209	94.701	2.981	L1	B
182417	1.238	0.21	94.847	2.972	L1	B
182517	1.236	0.209	94.409	2.967	L1	B
182617	1.233	0.209	94.701	2.959	L1	B
182717	1.23	0.209	94.555	2.952	L1	B
182817	1.228	0.211	95.285	2.948	L1	B
182918	1.226	0.21	94.993	2.943	L1	B
183018	1.224	0.21	95.139	2.937	L1	B
183118	1.221	0.21	94.993	2.931	L1	B
183219	1.219	0.21	94.847	2.926	L1	B
183319	1.217	0.21	94.847	2.922	L1	B
183419	1.215	0.208	94.118	2.917	L1	B
183520	1.213	0.21	94.993	2.91	L1	B
183620	1.211	0.209	94.409	2.906	L1	B
183721	1.208	0.211	95.285	2.9	L1	B
183822	1.207	0.21	94.993	2.896	L1	B
183922	1.204	0.211	95.285	2.889	L1	B
184022	1.202	0.211	95.431	2.884	L1	B
184122	1.2	0.21	94.847	2.88	L1	B
184222	1.198	0.21	94.847	2.875	L1	B
184322	1.196	0.209	94.555	2.87	L1	B
184422	1.193	0.208	94.118	2.864	L1	B
184522	1.19	0.208	94.118	2.857	L1	B
184622	1.189	0.208	93.972	2.853	L1	B
184723	1.186	0.208	94.118	2.845	L1	B
184823	1.184	0.208	94.118	2.841	L1	B
184923	1.181	0.207	93.68	2.835	L1	B
185024	1.18	0.208	94.118	2.832	L1	B
185125	1.179	0.207	93.68	2.829	L1	B
185225	1.175	0.206	93.388	2.819	L1	B
185325	1.173	0.208	93.972	2.815	L1	B
185426	1.17	0.207	93.68	2.809	L1	B
185526	1.167	0.208	94.118	2.8	L1	B
185626	1.164	0.208	93.972	2.794	L1	B
185726	1.163	0.207	93.534	2.79	L1	B
185826	1.16	0.207	93.826	2.784	L1	B
185926	1.16	0.205	92.951	2.783	L1	B
186026	1.158	0.207	93.68	2.779	L1	B
186126	1.155	0.206	93.242	2.772	L1	B
186227	1.153	0.207	93.534	2.768	L1	B
186328	1.153	0.207	93.68	2.766	L1	B
186428	1.149	0.207	93.68	2.759	L1	B
186529	1.148	0.208	94.118	2.755	L1	B
186629	1.145	0.208	94.264	2.749	L1	B
186729	1.142	0.207	93.826	2.741	L1	B
186829	1.14	0.209	94.409	2.737	L1	B
186930	1.138	0.209	94.701	2.73	L1	B
187031	1.135	0.209	94.555	2.725	L1	B
187132	1.132	0.209	94.409	2.718	L1	B
187233	1.13	0.209	94.555	2.713	L1	B
187333	1.128	0.209	94.555	2.708	L1	B
187433	1.127	0.208	93.972	2.704	L1	B
187533	1.124	0.209	94.701	2.698	L1	B
187634	1.121	0.21	94.847	2.691	L1	B
187735	1.119	0.21	94.847	2.685	L1	B
187835	1.117	0.21	94.847	2.68	L1	B
187936	1.114	0.209	94.555	2.673	L1	B
188037	1.112	0.209	94.701	2.668	L1	B
188138	1.108	0.209	94.701	2.66	L1	B
188238	1.107	0.209	94.701	2.656	L1	B
188338	1.104	0.209	94.409	2.65	L1	B
188438	1.102	0.21	94.847	2.645	L1	B
188538	1.1	0.21	94.847	2.641	L1	B
188638	1.097	0.209	94.555	2.632	L1	B
188738	1.096	0.21	94.847	2.629	L1	B
188839	1.093	0.209	94.409	2.624	L1	B
188940	1.092	0.209	94.555	2.62	L1	B
189040	1.088	0.209	94.701	2.612	L1	B
189140	1.085	0.21	94.847	2.605	L1	B
189240	1.083	0.208	94.264	2.6	L1	B
189341	1.082	0.209	94.409	2.596	L1	B
189442	1.078	0.209	94.555	2.588	L1	B
189542	1.076	0.209	94.555	2.583	L1	B
189642	1.074	0.209	94.555	2.578	L1	B
189742	1.071	0.208	94.118	2.571	L1	B
189842	1.069	0.208	94.118	2.565	L1	B
189943	1.067	0.208	94.264	2.561	L1	B
190043	1.063	0.209	94.701	2.552	L1	B
190144	1.061	0.209	94.701	2.546	L1	B
190244	1.059	0.21	94.993	2.542	L1	B
190345	1.057	0.209	94.701	2.537	L1	B
190446	1.055	0.211	95.285	2.533	L1	B
190546	1.052	0.211	95.285	2.526	L1	B
190646	1.05	0.209	94.701	2.52	L1	B
190746	1.048	0.211	95.285	2.515	L1	B
190846	1.046	0.21	94.993	2.511	L1	B
190946	1.043	0.21	94.993	2.503	L1	B
191047	1.041	0.211	95.577	2.499	L1	B
191148	1.039	0.212	96.014	2.492	L1	B
191248	1.036	0.211	95.431	2.486	L1	B
191348	1.033	0.212	95.722	2.479	L1	B
191448	1.029	0.211	95.577	2.47	L1	B
191549	1.028	0.212	95.722	2.468	L1	B
191649	1.025	0.212	95.722	2.461	L1	B
191750	1.023	0.213	96.306	2.456	L1	B
191851	1.02	0.213	96.16	2.449	L1	B
191951	1.018	0.213	96.16	2.442	L1	B
192051	1.016	0.212	95.868	2.438	L1	B
192151	1.013	0.213	96.306	2.431	L1	B
192252	1.011	0.213	96.306	2.427	L1	B
192352	1.01	0.214	96.598	2.424	L1	B
192452	1.008	0.213	96.16	2.418	L1	B
192552	1.005	0.214	96.744	2.411	L1	B
192653	1.002	0.213	96.452	2.404	L1	B
192753	0.998	0.214	96.598	2.395	L1	B
192853	0.996	0.214	96.744	2.39	L1	B
192954	0.994	0.214	96.744	2.385	L1	B
193054	0.991	0.214	96.744	2.379	L1	B
193154	0.989	0.214	96.598	2.372	L1	B
193254	0.987	0.214	96.744	2.369	L1	B
193354	0.983	0.209	94.409	2.359	L1	B
193454	0.982	0.21	94.993	2.357	L1	B
193554	0.98	0.21	95.139	2.352	L1	B
193655	0.978	0.21	95.139	2.347	L1	B
193756	0.976	0.21	94.993	2.341	L1	B
193856	0.972	0.211	95.431	2.334	L1	B
193956	0.97	0.212	96.014	2.328	L1	B
194056	0.968	0.213	96.16	2.324	L1	B
194156	0.966	0.212	95.722	2.318	L1	B
194256	0.963	0.213	96.452	2.312	L1	B
194356	0.961	0.213	96.306	2.307	L1	B
194457	0.959	0.213	96.306	2.303	L1	B
194558	0.957	0.214	96.744	2.296	L1	B
194658	0.954	0.212	95.868	2.29	L1	B
194758	0.952	0.213	96.452	2.285	L1	B
194858	0.949	0.213	96.452	2.277	L1	B
194959	0.947	0.214	96.744	2.273	L1	B
195060	0.945	0.213	96.306	2.268	L1	B
195160	0.942	0.214	96.889	2.261	L1	B
195261	0.94	0.213	96.452	2.256	L1	B
195361	0.938	0.212	95.868	2.25	L1	B
195462	0.935	0.215	97.181	2.244	L1	B
195562	0.933	0.213	96.306	2.239	L1	B
195662	0.93	0.214	96.744	2.233	L1	B
195762	0.928	0.215	97.181	2.227	L1	B
195862	0.925	0.215	97.181	2.221	L1	B
195962	0.923	0.217	98.057	2.215	L1	B
196062	0.921	0.215	97.473	2.21	L1	B
196163	0.917	0.216	97.911	2.201	L1	B
196263	0.915	0.215	97.035	2.197	L1	B
196363	0.913	0.216	97.911	2.192	L1	B
196463	0.912	0.216	97.765	2.188	L1	B
196563	0.909	0.216	97.765	2.182	L1	B
196663	0.907	0.216	97.911	2.176	L1	B
196764	0.905	0.217	98.057	2.171	L1	B
196864	0.902	0.216	97.911	2.165	L1	B
196964	0.9	0.217	98.202	2.161	L1	B
197064	0.899	0.218	98.64	2.156	L1	B
197164	0.896	0.218	98.494	2.151	L1	B
197265	0.894	0.218	98.64	2.145	L1	B
197365	0.892	0.218	98.494	2.141	L1	B
197465	0.89	0.219	98.932	2.136	L1	B
197565	0.888	0.217	98.202	2.13	L1	B
197666	0.885	0.22	99.37	2.125	L1	B
197766	0.882	0.219	99.078	2.117	L1	B
197867	0.879	0.22	99.37	2.11	L1	B
197968	0.878	0.22	99.661	2.106	L1	B
198068	0.875	0.222	100.391	2.101	L1	B
198168	0.873	0.221	99.807	2.095	L1	B
198268	0.871	0.221	99.807	2.091	L1	B
198368	0.869	0.221	100.099	2.085	L1	B
198469	0.867	0.222	100.537	2.081	L1	B
198569	0.864	0.221	100.099	2.074	L1	B
198670	0.861	0.223	100.683	2.067	L1	B
198770	0.859	0.222	100.537	2.061	L1	B
198870	0.857	0.223	100.683	2.056	L1	B
198970	0.853	0.223	100.828	2.047	L1	B
199070	0.852	0.223	100.683	2.044	L1	B
199170	0.848	0.223	100.828	2.036	L1	B
199270	0.847	0.224	101.412	2.033	L1	B
199370	0.844	0.224	101.266	2.026	L1	B
199471	0.842	0.225	101.558	2.02	L1	B
199571	0.839	0.224	101.266	2.013	L1	B
199671	0.836	0.223	100.974	2.007	L1	B
199771	0.835	0.224	101.12	2.004	L1	B
199872	0.832	0.224	101.12	1.996	L1	B
199972	0.83	0.224	101.412	1.991	L1	B
200072	0.828	0.225	101.558	1.987	L1	B
200172	0.826	0.224	101.266	1.982	L1	B
200272	0.824	0.225	101.558	1.978	L1	B
200372	0.823	0.224	101.412	1.975	L1	B
[truncated: 5,116 more rows]

## Sheet: L1_C
Time [msec]	Potentiometer [V]	Force sensor [V]	Pull-out force [N]	Pull-out distance [mm]	Vertebra	Orientation
0	5.012	0.019	8.482	12.028	L1	C
100	5.011	0.017	7.898	12.027	L1	C
200	5.011	0.017	7.898	12.027	L1	C
300	5.012	0.018	8.044	12.028	L1	C
401	5.012	0.018	8.044	12.028	L1	C
501	5.011	0.017	7.898	12.027	L1	C
601	5.011	0.018	8.044	12.027	L1	C
701	5.013	0.018	8.336	12.03	L1	C
802	5.011	0.018	8.19	12.027	L1	C
902	5.012	0.016	7.461	12.029	L1	C
1003	5.012	0.016	7.315	12.028	L1	C
1103	5.011	0.016	7.461	12.027	L1	C
1203	5.011	0.016	7.315	12.027	L1	C
1304	5.012	0.016	7.461	12.028	L1	C
1404	5.012	0.016	7.461	12.028	L1	C
1504	5.012	0.016	7.461	12.029	L1	C
1604	5.012	0.016	7.169	12.03	L1	C
1704	5.011	0.016	7.461	12.027	L1	C
1804	5.011	0.016	7.315	12.027	L1	C
1905	5.012	0.017	7.607	12.029	L1	C
2006	5.012	0.017	7.607	12.028	L1	C
2106	5.012	0.016	7.169	12.029	L1	C
2206	5.012	0.016	7.461	12.028	L1	C
2306	5.012	0.017	7.607	12.028	L1	C
2406	5.013	0.017	7.753	12.03	L1	C
2506	5.011	0.017	7.753	12.027	L1	C
2607	5.011	0.017	7.607	12.027	L1	C
2708	5.012	0.016	7.023	12.028	L1	C
2808	5.012	0.016	7.315	12.028	L1	C
2908	5.012	0.015	6.877	12.029	L1	C
3008	5.012	0.017	7.607	12.029	L1	C
3109	5.011	0.017	7.753	12.027	L1	C
3210	5.012	0.016	7.461	12.03	L1	C
3310	5.012	0.017	7.607	12.028	L1	C
3410	5.012	0.016	7.315	12.028	L1	C
3510	5.011	0.017	7.607	12.027	L1	C
3611	5.011	0.016	7.461	12.027	L1	C
3711	5.012	0.018	8.19	12.028	L1	C
3812	5.012	0.017	7.607	12.028	L1	C
3912	5.012	0.016	7.023	12.029	L1	C
4012	5.012	0.016	7.315	12.03	L1	C
4112	5.012	0.017	7.898	12.029	L1	C
4212	5.011	0.016	7.461	12.027	L1	C
4312	5.011	0.016	7.169	12.027	L1	C
4414	5.012	0.017	7.753	12.028	L1	C
4514	5.012	0.017	7.898	12.029	L1	C
4614	5.012	0.018	8.044	12.03	L1	C
4714	5.012	0.017	7.898	12.028	L1	C
4814	5.012	0.016	7.461	12.029	L1	C
4914	5.011	0.016	7.461	12.027	L1	C
5014	5.012	0.018	8.044	12.03	L1	C
5114	5.011	0.017	7.753	12.027	L1	C
5214	5.011	0.016	7.023	12.027	L1	C
5314	5.011	0.018	8.19	12.027	L1	C
5415	5.012	0.017	7.898	12.029	L1	C
5515	5.012	0.017	7.898	12.029	L1	C
5615	5.012	0.018	8.044	12.028	L1	C
5716	5.012	0.017	7.898	12.028	L1	C
5817	5.012	0.018	8.19	12.028	L1	C
5918	5.012	0.018	8.336	12.028	L1	C
6018	5.011	0.018	8.19	12.027	L1	C
6118	5.012	0.018	8.336	12.028	L1	C
6219	5.012	0.018	8.19	12.03	L1	C
6320	5.011	0.019	8.774	12.027	L1	C
6420	5.012	0.018	8.336	12.028	L1	C
6520	5.012	0.018	8.336	12.029	L1	C
6620	5.013	0.018	8.336	12.03	L1	C
6720	5.011	0.018	8.19	12.027	L1	C
6820	5.011	0.019	8.628	12.027	L1	C
6921	5.012	0.019	8.482	12.028	L1	C
7021	5.011	0.019	8.628	12.027	L1	C
7122	5.012	0.018	8.044	12.029	L1	C
7222	5.012	0.019	8.628	12.028	L1	C
7322	5.012	0.019	8.628	12.028	L1	C
7422	5.011	0.018	8.336	12.027	L1	C
7523	5.011	0.019	8.628	12.027	L1	C
7623	5.011	0.019	8.628	12.027	L1	C
7723	5.011	0.018	8.336	12.027	L1	C
7823	5.011	0.018	8.19	12.027	L1	C
7923	5.013	0.019	8.482	12.03	L1	C
8024	5.011	0.019	8.482	12.027	L1	C
8124	5.011	0.017	7.898	12.027	L1	C
8224	5.011	0.019	8.628	12.027	L1	C
8324	5.012	0.019	8.482	12.029	L1	C
8424	5.012	0.018	8.336	12.029	L1	C
8526	5.012	0.018	8.19	12.028	L1	C
8626	5.012	0.018	8.336	12.028	L1	C
8726	5.011	0.018	8.19	12.027	L1	C
8826	5.012	0.018	8.19	12.03	L1	C
8926	5.012	0.018	8.19	12.028	L1	C
9026	5.011	0.018	8.336	12.027	L1	C
9126	5.012	0.018	8.19	12.029	L1	C
9226	5.012	0.018	8.044	12.028	L1	C
9326	5.011	0.018	8.336	12.027	L1	C
9426	5.012	0.018	8.336	12.028	L1	C
9526	5.012	0.018	8.336	12.029	L1	C
9626	5.012	0.018	8.336	12.029	L1	C
9726	5.012	0.018	8.044	12.03	L1	C
9826	5.012	0.018	8.044	12.029	L1	C
9926	5.012	0.018	8.044	12.028	L1	C
10026	5.011	0.018	8.19	12.027	L1	C
10126	5.012	0.019	8.482	12.029	L1	C
10226	5.012	0.018	8.336	12.029	L1	C
10327	5.011	0.019	8.628	12.027	L1	C
10427	5.012	0.016	7.461	12.028	L1	C
10528	5.012	0.017	7.898	12.028	L1	C
10628	5.011	0.017	7.898	12.027	L1	C
10728	5.011	0.018	8.044	12.027	L1	C
10828	5.012	0.017	7.898	12.029	L1	C
10928	5.012	0.017	7.898	12.028	L1	C
11028	5.012	0.018	8.19	12.029	L1	C
11128	5.011	0.018	8.19	12.027	L1	C
11228	5.011	0.018	8.19	12.027	L1	C
11328	5.012	0.018	8.336	12.028	L1	C
11428	5.011	0.017	7.607	12.027	L1	C
11528	5.012	0.018	8.044	12.028	L1	C
11628	5.011	0.018	8.044	12.027	L1	C
11728	5.011	0.018	8.19	12.027	L1	C
11829	5.011	0.018	8.336	12.027	L1	C
11930	5.012	0.017	7.898	12.028	L1	C
12031	5.011	0.017	7.753	12.027	L1	C
12131	5.011	0.017	7.898	12.027	L1	C
12231	5.012	0.018	8.044	12.028	L1	C
12331	5.012	0.017	7.898	12.028	L1	C
12431	5.011	0.017	7.607	12.027	L1	C
12531	5.011	0.017	7.753	12.027	L1	C
12631	5.012	0.017	7.753	12.028	L1	C
12731	5.011	0.017	7.898	12.027	L1	C
12831	5.011	0.017	7.607	12.027	L1	C
12932	5.012	0.017	7.607	12.028	L1	C
13032	5.012	0.018	8.044	12.028	L1	C
13133	5.011	0.016	7.169	12.027	L1	C
13233	5.012	0.016	7.169	12.029	L1	C
13333	5.012	0.017	7.607	12.028	L1	C
13433	5.011	0.016	7.461	12.027	L1	C
13534	5.012	0.018	8.044	12.028	L1	C
13634	5.012	0.016	7.315	12.028	L1	C
13735	5.011	0.016	7.461	12.027	L1	C
13836	5.011	0.016	7.023	12.027	L1	C
13936	5.012	0.017	7.607	12.029	L1	C
14036	5.012	0.017	7.607	12.028	L1	C
14137	5.012	0.016	7.461	12.028	L1	C
14237	5.011	0.016	7.461	12.027	L1	C
14337	5.011	0.016	7.169	12.027	L1	C
14437	5.012	0.016	7.315	12.028	L1	C
14538	5.012	0.016	7.315	12.028	L1	C
14639	5.011	0.016	7.461	12.027	L1	C
14739	5.011	0.017	7.607	12.027	L1	C
14839	5.012	0.016	7.169	12.029	L1	C
14939	5.012	0.017	7.753	12.029	L1	C
15039	5.012	0.017	7.607	12.029	L1	C
15140	5.012	0.017	7.753	12.03	L1	C
15241	5.012	0.017	7.753	12.028	L1	C
15341	5.012	0.016	7.315	12.029	L1	C
15441	5.012	0.017	7.607	12.029	L1	C
15541	5.012	0.016	7.315	12.028	L1	C
15641	5.012	0.016	7.461	12.029	L1	C
15742	5.011	0.017	7.753	12.027	L1	C
15843	5.012	0.018	8.336	12.03	L1	C
15944	5.011	0.018	8.044	12.027	L1	C
16044	5.011	0.018	8.19	12.027	L1	C
16145	5.011	0.019	8.482	12.027	L1	C
16245	5.011	0.017	7.898	12.027	L1	C
16345	5.012	0.018	8.336	12.029	L1	C
16446	5.012	0.018	8.044	12.028	L1	C
16546	5.012	0.018	8.19	12.028	L1	C
16647	5.011	0.018	8.19	12.027	L1	C
16747	5.012	0.018	8.19	12.029	L1	C
16848	5.011	0.018	8.19	12.027	L1	C
16948	5.012	0.019	8.482	12.028	L1	C
17049	5.012	0.018	8.19	12.028	L1	C
17149	5.011	0.018	8.19	12.027	L1	C
17250	5.011	0.018	8.044	12.027	L1	C
17351	5.012	0.018	8.044	12.03	L1	C
17451	5.011	0.018	8.336	12.026	L1	C
17552	5.012	0.018	8.19	12.028	L1	C
17652	5.011	0.018	8.19	12.027	L1	C
17752	5.011	0.017	7.898	12.027	L1	C
17852	5.012	0.017	7.898	12.028	L1	C
17952	5.012	0.018	8.044	12.028	L1	C
18052	5.012	0.018	8.19	12.029	L1	C
18152	5.011	0.018	8.19	12.027	L1	C
18252	5.011	0.018	8.336	12.027	L1	C
18352	5.011	0.017	7.753	12.027	L1	C
18452	5.011	0.017	7.898	12.027	L1	C
18552	5.012	0.018	8.044	12.028	L1	C
18652	5.012	0.018	8.19	12.029	L1	C
18752	5.011	0.018	8.044	12.027	L1	C
18853	5.011	0.018	8.044	12.027	L1	C
18953	5.011	0.018	8.19	12.027	L1	C
19054	5.012	0.016	7.169	12.028	L1	C
19154	5.011	0.016	7.461	12.027	L1	C
19254	5.012	0.017	7.898	12.029	L1	C
19354	5.012	0.018	8.044	12.028	L1	C
19454	5.011	0.017	7.898	12.027	L1	C
19554	5.012	0.017	7.898	12.028	L1	C
19655	5.012	0.017	7.753	12.029	L1	C
19755	5.012	0.018	8.044	12.028	L1	C
19855	5.011	0.016	7.461	12.027	L1	C
19955	5.012	0.017	7.607	12.029	L1	C
20056	5.012	0.017	7.607	12.029	L1	C
20156	5.011	0.016	7.315	12.027	L1	C
20256	5.012	0.016	7.461	12.029	L1	C
20356	5.011	0.017	7.753	12.027	L1	C
20456	5.011	0.017	7.607	12.027	L1	C
20556	5.012	0.017	7.607	12.029	L1	C
20656	5.012	0.016	7.169	12.03	L1	C
20756	5.012	0.017	7.753	12.03	L1	C
20856	5.011	0.017	7.898	12.027	L1	C
20956	5.012	0.017	7.898	12.028	L1	C
21056	5.012	0.017	7.753	12.029	L1	C
21156	5.011	0.017	7.898	12.027	L1	C
21256	5.012	0.017	7.898	12.029	L1	C
21356	5.012	0.018	8.19	12.028	L1	C
21456	5.012	0.017	7.753	12.029	L1	C
21556	5.011	0.018	8.19	12.027	L1	C
21656	5.011	0.017	7.753	12.027	L1	C
21756	5.012	0.017	7.753	12.029	L1	C
21856	5.012	0.018	8.044	12.03	L1	C
21956	5.012	0.018	8.044	12.029	L1	C
22056	5.012	0.018	8.044	12.029	L1	C
22156	5.012	0.017	7.898	12.029	L1	C
22256	5.012	0.017	7.898	12.029	L1	C
22356	5.012	0.017	7.753	12.028	L1	C
22457	5.012	0.017	7.753	12.03	L1	C
22557	5.011	0.017	7.753	12.027	L1	C
22658	5.011	0.017	7.898	12.027	L1	C
22759	5.011	0.017	7.898	12.027	L1	C
22859	5.011	0.017	7.607	12.027	L1	C
22959	5.012	0.017	7.607	12.03	L1	C
23059	5.012	0.018	8.19	12.028	L1	C
23159	5.012	0.018	8.044	12.03	L1	C
23259	5.012	0.017	7.607	12.029	L1	C
23359	5.011	0.017	7.898	12.027	L1	C
23460	5.012	0.017	7.753	12.029	L1	C
23560	5.011	0.016	7.461	12.027	L1	C
23660	5.012	0.017	7.753	12.029	L1	C
23760	5.011	0.017	7.753	12.027	L1	C
23860	5.012	0.017	7.898	12.028	L1	C
23960	5.011	0.016	7.461	12.027	L1	C
24060	5.012	0.018	8.044	12.028	L1	C
24160	5.012	0.017	7.607	12.028	L1	C
24261	5.011	0.016	7.461	12.027	L1	C
24362	5.012	0.015	6.731	12.028	L1	C
24462	5.011	0.016	7.461	12.027	L1	C
24562	5.012	0.016	7.461	12.028	L1	C
24662	5.012	0.016	7.315	12.029	L1	C
24762	5.012	0.017	7.753	12.028	L1	C
24862	5.011	0.017	7.607	12.027	L1	C
24962	5.011	0.016	7.461	12.027	L1	C
25063	5.012	0.017	7.753	12.028	L1	C
25164	5.011	0.017	7.753	12.027	L1	C
25264	5.011	0.017	7.607	12.027	L1	C
25364	5.011	0.016	7.461	12.027	L1	C
25464	5.012	0.016	7.169	12.028	L1	C
25564	5.012	0.017	7.753	12.028	L1	C
25664	5.011	0.017	7.607	12.027	L1	C
25764	5.011	0.016	7.315	12.027	L1	C
25864	5.012	0.017	7.753	12.028	L1	C
25964	5.012	0.016	7.169	12.029	L1	C
26064	5.011	0.017	7.753	12.027	L1	C
26164	5.012	0.019	8.628	12.028	L1	C
26264	5.012	0.02	9.066	12.028	L1	C
26364	5.012	0.02	8.92	12.028	L1	C
26464	5.012	0.019	8.774	12.028	L1	C
26564	5.012	0.02	9.066	12.028	L1	C
26664	5.012	0.021	9.649	12.028	L1	C
26764	5.011	0.022	9.795	12.027	L1	C
26864	5.012	0.022	10.087	12.03	L1	C
26965	5.011	0.023	10.379	12.027	L1	C
27066	5.013	0.023	10.233	12.03	L1	C
27166	5.011	0.022	10.087	12.027	L1	C
27266	5.012	0.023	10.233	12.028	L1	C
27367	5.011	0.024	10.962	12.027	L1	C
27467	5.012	0.024	10.67	12.03	L1	C
27568	5.012	0.024	10.962	12.029	L1	C
27669	5.011	0.026	11.546	12.027	L1	C
27769	5.012	0.024	10.962	12.029	L1	C
27870	5.012	0.026	11.692	12.028	L1	C
27970	5.012	0.026	11.546	12.028	L1	C
28070	5.011	0.027	12.129	12.027	L1	C
28170	5.012	0.026	11.692	12.029	L1	C
28270	5.012	0.027	12.275	12.029	L1	C
28371	5.012	0.027	12.421	12.028	L1	C
28471	5.012	0.028	12.567	12.028	L1	C
28572	5.011	0.028	12.859	12.027	L1	C
28672	5.012	0.029	13.296	12.029	L1	C
28772	5.012	0.029	13.296	12.028	L1	C
28873	5.011	0.029	13.296	12.027	L1	C
28974	5.011	0.031	13.88	12.027	L1	C
29074	5.012	0.031	14.172	12.028	L1	C
29174	5.011	0.031	14.026	12.027	L1	C
29274	5.011	0.033	14.755	12.027	L1	C
29374	5.012	0.032	14.463	12.028	L1	C
29474	5.011	0.032	14.609	12.027	L1	C
29574	5.012	0.033	15.047	12.03	L1	C
29674	5.011	0.034	15.485	12.027	L1	C
29774	5.011	0.035	15.776	12.027	L1	C
29874	5.012	0.035	15.63	12.029	L1	C
29976	5.012	0.036	16.068	12.028	L1	C
30076	5.011	0.036	16.506	12.027	L1	C
30176	5.011	0.037	16.652	12.027	L1	C
30276	5.011	0.037	16.798	12.027	L1	C
30376	5.011	0.037	16.943	12.027	L1	C
30476	5.012	0.037	16.652	12.029	L1	C
30576	5.011	0.038	17.235	12.027	L1	C
30676	5.012	0.04	17.965	12.029	L1	C
30776	5.011	0.039	17.673	12.027	L1	C
30876	5.011	0.04	17.965	12.027	L1	C
30976	5.012	0.041	18.548	12.028	L1	C
31076	5.012	0.041	18.548	12.03	L1	C
31176	5.012	0.042	18.986	12.029	L1	C
31276	5.012	0.042	19.132	12.028	L1	C
31376	5.012	0.042	18.986	12.028	L1	C
31477	5.011	0.043	19.569	12.027	L1	C
31577	5.011	0.043	19.278	12.027	L1	C
31677	5.011	0.043	19.424	12.027	L1	C
31777	5.012	0.044	19.715	12.028	L1	C
31878	5.012	0.044	20.007	12.029	L1	C
31978	5.011	0.044	20.007	12.027	L1	C
32078	5.011	0.045	20.153	12.027	L1	C
32178	5.012	0.045	20.153	12.028	L1	C
32278	5.011	0.045	20.445	12.027	L1	C
32378	5.012	0.046	20.591	12.028	L1	C
32478	5.012	0.046	20.882	12.029	L1	C
32579	5.012	0.047	21.466	12.028	L1	C
32679	5.012	0.047	21.174	12.029	L1	C
32780	5.011	0.048	21.612	12.027	L1	C
32880	5.011	0.048	21.612	12.027	L1	C
32980	5.012	0.048	21.904	12.03	L1	C
33080	5.012	0.048	21.612	12.028	L1	C
33180	5.011	0.051	22.925	12.027	L1	C
33280	5.011	0.05	22.633	12.027	L1	C
33380	5.011	0.05	22.633	12.027	L1	C
33480	5.011	0.05	22.633	12.027	L1	C
33580	5.011	0.052	23.362	12.027	L1	C
33680	5.011	0.052	23.654	12.027	L1	C
33780	5.011	0.053	23.946	12.027	L1	C
33880	5.011	0.053	23.8	12.027	L1	C
33980	5.011	0.054	24.238	12.027	L1	C
34081	5.011	0.053	23.946	12.027	L1	C
34182	5.012	0.053	24.092	12.029	L1	C
34282	5.011	0.053	23.8	12.027	L1	C
34383	5.012	0.053	24.092	12.029	L1	C
34484	5.012	0.053	24.092	12.029	L1	C
34584	5.012	0.055	24.675	12.028	L1	C
34684	5.013	0.055	24.675	12.03	L1	C
34784	5.012	0.056	25.113	12.028	L1	C
34884	5.012	0.056	25.405	12.029	L1	C
34984	5.012	0.056	25.405	12.028	L1	C
35084	5.012	0.057	25.697	12.029	L1	C
35185	5.011	0.057	25.843	12.027	L1	C
35285	5.011	0.056	25.405	12.027	L1	C
35386	5.011	0.057	25.697	12.027	L1	C
35486	5.012	0.057	25.843	12.028	L1	C
35586	5.011	0.057	25.988	12.027	L1	C
35687	5.011	0.057	25.843	12.027	L1	C
35788	5.012	0.057	25.988	12.028	L1	C
35889	5.012	0.058	26.28	12.03	L1	C
35989	5.012	0.058	26.426	12.03	L1	C
36089	5.011	0.06	27.01	12.027	L1	C
36189	5.011	0.059	26.718	12.027	L1	C
36290	5.011	0.06	27.01	12.027	L1	C
36390	5.012	0.058	26.426	12.029	L1	C
36490	5.012	0.061	27.447	12.028	L1	C
36590	5.011	0.062	27.885	12.027	L1	C
36691	5.011	0.062	27.885	12.027	L1	C
36792	5.011	0.062	28.177	12.027	L1	C
36892	5.012	0.061	27.739	12.029	L1	C
36992	5.012	0.062	28.177	12.028	L1	C
37093	5.011	0.064	28.76	12.027	L1	C
37193	5.012	0.063	28.614	12.03	L1	C
37294	5.012	0.065	29.344	12.028	L1	C
37394	5.011	0.064	29.052	12.027	L1	C
37494	5.012	0.064	29.052	12.028	L1	C
37595	5.012	0.065	29.344	12.028	L1	C
37695	5.011	0.065	29.198	12.027	L1	C
37795	5.012	0.064	29.052	12.029	L1	C
37895	5.012	0.063	28.323	12.03	L1	C
37996	5.011	0.063	28.323	12.027	L1	C
38097	5.012	0.065	29.198	12.028	L1	C
38197	5.012	0.064	28.906	12.028	L1	C
38297	5.012	0.066	29.781	12.029	L1	C
38397	5.012	0.066	29.781	12.028	L1	C
38498	5.012	0.067	30.219	12.028	L1	C
38598	5.012	0.066	29.781	12.029	L1	C
38698	5.012	0.067	30.365	12.028	L1	C
38799	5.011	0.068	30.949	12.027	L1	C
38899	5.012	0.069	31.24	12.028	L1	C
39000	5.011	0.069	31.24	12.027	L1	C
39100	5.012	0.069	31.24	12.029	L1	C
39200	5.012	0.07	31.532	12.029	L1	C
39300	5.012	0.071	31.97	12.028	L1	C
39400	5.011	0.071	31.97	12.027	L1	C
39500	5.011	0.071	32.262	12.027	L1	C
39600	5.012	0.072	32.553	12.028	L1	C
39700	5.012	0.072	32.699	12.028	L1	C
39800	5.012	0.072	32.407	12.028	L1	C
39900	5.011	0.072	32.407	12.026	L1	C
40000	5.012	0.069	31.386	12.028	L1	C
40100	5.012	0.071	31.97	12.028	L1	C
40201	5.012	0.071	31.97	12.029	L1	C
40301	5.012	0.073	32.845	12.029	L1	C
40401	5.011	0.072	32.699	12.027	L1	C
40501	5.011	0.073	32.991	12.027	L1	C
40601	5.011	0.074	33.575	12.027	L1	C
40701	5.012	0.074	33.283	12.028	L1	C
40801	5.011	0.075	33.866	12.027	L1	C
40901	5.011	0.075	33.866	12.027	L1	C
41001	5.011	0.075	33.866	12.027	L1	C
41101	5.011	0.077	34.742	12.027	L1	C
41202	5.012	0.077	34.742	12.03	L1	C
41303	5.011	0.077	34.742	12.027	L1	C
41404	5.012	0.076	34.304	12.029	L1	C
41504	5.011	0.076	34.158	12.027	L1	C
41605	5.012	0.076	34.45	12.028	L1	C
41705	5.012	0.078	35.179	12.028	L1	C
41806	5.012	0.078	35.325	12.028	L1	C
41906	5.012	0.078	35.471	12.03	L1	C
42006	5.011	0.08	36.055	12.027	L1	C
42106	5.011	0.08	36.201	12.027	L1	C
42206	5.011	0.079	35.909	12.027	L1	C
42306	5.012	0.08	36.346	12.029	L1	C
42406	5.011	0.08	36.346	12.027	L1	C
42506	5.012	0.08	36.346	12.028	L1	C
42607	5.012	0.081	36.784	12.028	L1	C
42707	5.012	0.081	36.784	12.03	L1	C
42807	5.011	0.082	37.076	12.027	L1	C
42908	5.012	0.083	37.659	12.029	L1	C
43008	5.012	0.085	38.243	12.029	L1	C
43108	5.012	0.085	38.243	12.028	L1	C
43208	5.012	0.084	38.097	12.028	L1	C
43308	5.012	0.084	37.951	12.028	L1	C
43408	5.012	0.084	37.805	12.029	L1	C
43508	5.012	0.084	37.951	12.029	L1	C
43608	5.012	0.086	38.681	12.028	L1	C
43708	5.012	0.085	38.243	12.028	L1	C
43808	5.011	0.086	38.972	12.027	L1	C
43908	5.012	0.087	39.264	12.028	L1	C
44008	5.012	0.088	39.702	12.029	L1	C
44108	5.012	0.088	39.994	12.028	L1	C
44208	5.012	0.087	39.556	12.03	L1	C
44309	5.011	0.088	39.848	12.027	L1	C
44410	5.012	0.088	39.848	12.028	L1	C
44510	5.012	0.088	39.702	12.028	L1	C
44611	5.011	0.089	40.139	12.027	L1	C
44711	5.012	0.09	40.577	12.028	L1	C
44812	5	0.09	40.723	12	L1	C
44912	4.998	0.089	40.431	11.995	L1	C
45012	4.996	0.091	41.015	11.989	L1	C
45112	4.994	0.091	41.161	11.986	L1	C
45213	4.992	0.091	41.307	11.982	L1	C
45314	4.991	0.092	41.598	11.979	L1	C
45415	4.989	0.092	41.598	11.972	L1	C
45515	4.987	0.092	41.744	11.969	L1	C
45616	4.986	0.094	42.328	11.965	L1	C
45716	4.984	0.094	42.328	11.962	L1	C
45816	4.983	0.094	42.328	11.958	L1	C
45917	4.98	0.094	42.474	11.952	L1	C
46017	4.978	0.095	42.911	11.947	L1	C
46117	4.977	0.095	43.057	11.945	L1	C
46218	4.975	0.096	43.641	11.94	L1	C
46318	4.974	0.095	43.057	11.937	L1	C
46418	4.972	0.096	43.641	11.932	L1	C
46519	4.97	0.097	43.933	11.929	L1	C
46619	4.968	0.098	44.224	11.924	L1	C
46719	4.967	0.097	43.787	11.921	L1	C
46819	4.964	0.097	43.933	11.914	L1	C
46920	4.963	0.098	44.37	11.911	L1	C
47021	4.961	0.099	44.954	11.906	L1	C
47121	4.96	0.1	45.1	11.904	L1	C
47221	4.959	0.1	45.246	11.9	L1	C
47321	4.957	0.1	45.246	11.896	L1	C
47422	4.955	0.1	45.246	11.891	L1	C
47522	4.953	0.1	45.391	11.886	L1	C
47623	4.951	0.1	45.391	11.883	L1	C
47724	4.95	0.101	45.829	11.881	L1	C
47824	4.948	0.102	46.121	11.874	L1	C
47924	4.945	0.102	46.121	11.869	L1	C
48024	4.944	0.103	46.558	11.866	L1	C
48124	4.943	0.102	46.267	11.863	L1	C
48224	4.94	0.102	46.267	11.856	L1	C
48324	4.939	0.102	46.267	11.853	L1	C
48424	4.937	0.104	46.85	11.848	L1	C
48524	4.935	0.104	47.142	11.844	L1	C
48624	4.933	0.103	46.704	11.839	L1	C
48724	4.932	0.104	46.996	11.836	L1	C
48824	4.929	0.104	47.142	11.83	L1	C
48925	4.928	0.104	47.142	11.826	L1	C
49026	4.926	0.105	47.288	11.822	L1	C
49126	4.924	0.104	46.996	11.818	L1	C
49226	4.922	0.105	47.288	11.813	L1	C
49326	4.92	0.105	47.58	11.808	L1	C
49427	4.918	0.105	47.58	11.804	L1	C
49527	4.917	0.105	47.434	11.8	L1	C
49627	4.914	0.105	47.58	11.794	L1	C
49728	4.912	0.106	47.726	11.789	L1	C
49829	4.91	0.104	46.996	11.784	L1	C
49930	4.908	0.106	47.871	11.78	L1	C
50030	4.907	0.106	47.871	11.777	L1	C
50130	4.905	0.107	48.455	11.772	L1	C
50230	4.903	0.107	48.455	11.767	L1	C
50331	4.901	0.106	47.871	11.763	L1	C
50431	4.899	0.107	48.455	11.758	L1	C
50531	4.897	0.106	48.017	11.752	L1	C
50632	4.895	0.107	48.601	11.747	L1	C
50733	4.893	0.108	49.039	11.744	L1	C
50834	4.891	0.108	48.893	11.739	L1	C
50935	4.89	0.109	49.184	11.736	L1	C
51035	4.888	0.108	49.039	11.731	L1	C
51136	4.886	0.108	48.893	11.727	L1	C
51236	4.883	0.11	49.914	11.719	L1	C
51336	4.882	0.11	49.914	11.717	L1	C
51436	4.879	0.11	49.622	11.711	L1	C
51536	4.878	0.111	50.206	11.707	L1	C
51636	4.876	0.111	50.352	11.703	L1	C
51736	4.875	0.111	50.352	11.699	L1	C
51836	4.873	0.111	50.352	11.695	L1	C
51937	4.871	0.112	50.643	11.691	L1	C
52037	4.87	0.112	50.643	11.688	L1	C
52138	4.867	0.113	51.227	11.681	L1	C
52238	4.866	0.114	51.373	11.678	L1	C
52339	4.863	0.114	51.519	11.671	L1	C
52439	4.86	0.114	51.373	11.664	L1	C
52539	4.858	0.114	51.665	11.659	L1	C
52640	4.857	0.115	51.956	11.657	L1	C
52741	4.854	0.116	52.686	11.65	L1	C
52841	4.852	0.115	51.956	11.646	L1	C
52941	4.851	0.115	51.81	11.642	L1	C
53041	4.849	0.116	52.394	11.636	L1	C
53141	4.846	0.116	52.686	11.63	L1	C
53241	4.844	0.116	52.686	11.625	L1	C
53341	4.841	0.117	53.123	11.619	L1	C
53441	4.839	0.117	53.123	11.614	L1	C
53541	4.836	0.118	53.269	11.607	L1	C
53641	4.833	0.118	53.415	11.6	L1	C
53742	4.832	0.119	53.707	11.597	L1	C
53842	4.828	0.119	53.999	11.588	L1	C
53942	4.827	0.12	54.145	11.585	L1	C
54042	4.825	0.12	54.291	11.58	L1	C
54142	4.823	0.121	54.582	11.575	L1	C
54242	4.821	0.121	54.582	11.57	L1	C
54343	4.819	0.12	54.436	11.565	L1	C
54444	4.816	0.121	54.582	11.558	L1	C
54544	4.815	0.121	54.874	11.556	L1	C
54644	4.812	0.123	55.458	11.549	L1	C
54744	4.81	0.122	55.312	11.544	L1	C
54844	4.808	0.123	55.749	11.539	L1	C
54944	4.806	0.124	56.041	11.534	L1	C
55044	4.804	0.123	55.458	11.53	L1	C
55144	4.803	0.124	55.895	11.527	L1	C
55244	4.801	0.124	56.187	11.523	L1	C
55344	4.8	0.124	56.187	11.519	L1	C
55444	4.798	0.125	56.625	11.516	L1	C
55544	4.797	0.124	56.187	11.513	L1	C
55644	4.796	0.126	56.916	11.51	L1	C
55744	4.794	0.127	57.354	11.506	L1	C
55844	4.791	0.126	57.208	11.498	L1	C
55945	4.789	0.127	57.354	11.493	L1	C
56045	4.786	0.127	57.646	11.486	L1	C
56146	4.784	0.127	57.5	11.482	L1	C
56246	4.781	0.128	57.792	11.475	L1	C
56346	4.78	0.128	58.084	11.471	L1	C
56447	4.778	0.129	58.375	11.466	L1	C
56547	4.776	0.128	57.792	11.462	L1	C
56647	4.774	0.131	59.105	11.457	L1	C
56747	4.771	0.13	58.959	11.452	L1	C
56847	4.769	0.131	59.397	11.445	L1	C
56947	4.767	0.131	59.105	11.441	L1	C
57048	4.764	0.131	59.251	11.434	L1	C
57148	4.763	0.131	59.397	11.431	L1	C
57248	4.761	0.131	59.251	11.427	L1	C
57349	4.759	0.13	58.813	11.421	L1	C
57449	4.756	0.13	58.959	11.415	L1	C
57550	4.753	0.13	58.959	11.408	L1	C
57650	4.752	0.129	58.229	11.404	L1	C
57751	4.749	0.13	58.959	11.397	L1	C
57852	4.748	0.13	58.667	11.395	L1	C
57952	4.745	0.13	58.813	11.389	L1	C
58052	4.742	0.129	58.375	11.381	L1	C
58152	4.74	0.129	58.229	11.376	L1	C
58252	4.74	0.131	59.105	11.375	L1	C
58352	4.736	0.131	59.251	11.366	L1	C
58452	4.734	0.131	59.105	11.362	L1	C
58552	4.732	0.132	59.542	11.356	L1	C
58652	4.731	0.132	59.542	11.353	L1	C
58752	4.729	0.131	59.397	11.35	L1	C
58852	4.728	0.132	59.542	11.346	L1	C
58952	4.726	0.132	59.688	11.342	L1	C
59053	4.724	0.132	59.834	11.338	L1	C
59154	4.723	0.133	60.126	11.336	L1	C
59254	4.722	0.133	60.126	11.332	L1	C
59354	4.72	0.132	59.834	11.327	L1	C
59454	4.718	0.133	60.272	11.323	L1	C
59555	4.718	0.132	59.834	11.322	L1	C
59655	4.715	0.132	59.688	11.317	L1	C
59756	4.713	0.133	60.272	11.311	L1	C
59856	4.711	0.133	60.272	11.308	L1	C
59956	4.709	0.134	60.564	11.301	L1	C
60056	4.707	0.135	61.001	11.297	L1	C
60156	4.704	0.136	61.439	11.29	L1	C
60256	4.702	0.135	61.293	11.286	L1	C
60356	4.699	0.137	61.877	11.278	L1	C
60457	4.697	0.137	62.023	11.273	L1	C
60557	4.695	0.135	60.855	11.268	L1	C
60658	4.692	0.135	61.147	11.262	L1	C
60758	4.69	0.134	60.564	11.255	L1	C
60858	4.688	0.134	60.418	11.251	L1	C
60958	4.686	0.134	60.418	11.246	L1	C
61058	4.684	0.134	60.564	11.241	L1	C
61158	4.681	0.135	60.855	11.236	L1	C
61259	4.68	0.135	61.293	11.232	L1	C
61359	4.678	0.135	61.147	11.226	L1	C
61460	4.675	0.136	61.439	11.221	L1	C
61560	4.672	0.137	61.877	11.214	L1	C
61660	4.67	0.136	61.439	11.208	L1	C
61760	4.668	0.137	61.877	11.202	L1	C
61861	4.665	0.137	62.023	11.197	L1	C
61962	4.663	0.138	62.314	11.192	L1	C
62063	4.661	0.14	63.19	11.188	L1	C
62164	4.66	0.14	63.335	11.183	L1	C
62265	4.657	0.141	63.627	11.176	L1	C
62365	4.654	0.142	64.357	11.171	L1	C
62465	4.651	0.141	63.919	11.164	L1	C
62565	4.649	0.14	63.481	11.158	L1	C
62666	4.648	0.143	64.648	11.154	L1	C
62766	4.646	0.143	64.503	11.151	L1	C
62867	4.643	0.144	65.086	11.143	L1	C
62967	4.641	0.145	65.378	11.137	L1	C
63067	4.639	0.145	65.524	11.134	L1	C
63167	4.638	0.145	65.524	11.13	L1	C
63267	4.634	0.146	66.107	11.122	L1	C
63367	4.632	0.145	65.67	11.118	L1	C
63467	4.631	0.145	65.67	11.116	L1	C
63567	4.629	0.145	65.816	11.109	L1	C
63668	4.627	0.147	66.399	11.105	L1	C
63769	4.625	0.147	66.399	11.099	L1	C
63869	4.622	0.146	65.961	11.092	L1	C
63969	4.62	0.145	65.816	11.088	L1	C
64069	4.617	0.147	66.691	11.082	L1	C
64169	4.614	0.148	66.837	11.075	L1	C
64270	4.611	0.148	66.983	11.066	L1	C
64370	4.609	0.148	67.129	11.061	L1	C
64470	4.608	0.148	66.837	11.059	L1	C
64570	4.605	0.149	67.566	11.052	L1	C
64670	4.603	0.15	67.712	11.047	L1	C
64770	4.6	0.149	67.566	11.039	L1	C
64870	4.598	0.15	67.712	11.036	L1	C
64970	4.596	0.15	67.712	11.03	L1	C
65070	4.594	0.149	67.566	11.026	L1	C
65170	4.592	0.15	67.858	11.022	L1	C
65270	4.589	0.15	67.858	11.013	L1	C
65371	4.587	0.151	68.296	11.008	L1	C
65471	4.584	0.152	68.587	11.003	L1	C
65571	4.582	0.15	68.004	10.998	L1	C
65672	4.58	0.151	68.296	10.992	L1	C
65772	4.578	0.151	68.296	10.987	L1	C
65872	4.576	0.15	68.004	10.982	L1	C
65972	4.572	0.15	68.004	10.974	L1	C
66072	4.57	0.151	68.15	10.968	L1	C
66172	4.567	0.151	68.15	10.962	L1	C
66272	4.565	0.151	68.296	10.956	L1	C
66373	4.562	0.151	68.15	10.948	L1	C
66474	4.56	0.151	68.15	10.945	L1	C
66574	4.559	0.151	68.442	10.941	L1	C
66674	4.556	0.151	68.442	10.934	L1	C
66774	4.555	0.151	68.15	10.931	L1	C
66875	4.552	0.151	68.296	10.925	L1	C
66975	4.55	0.151	68.296	10.919	L1	C
67075	4.548	0.151	68.296	10.915	L1	C
67175	4.544	0.151	68.442	10.906	L1	C
67275	4.542	0.151	68.296	10.9	L1	C
67376	4.539	0.151	68.15	10.893	L1	C
67476	4.537	0.151	68.442	10.89	L1	C
67576	4.536	0.151	68.15	10.886	L1	C
67677	4.532	0.151	68.296	10.878	L1	C
67777	4.53	0.151	68.442	10.872	L1	C
67877	4.528	0.151	68.296	10.867	L1	C
67977	4.525	0.151	68.296	10.86	L1	C
68077	4.523	0.151	68.296	10.856	L1	C
68178	4.52	0.15	67.712	10.849	L1	C
68278	4.518	0.151	68.15	10.842	L1	C
68379	4.515	0.149	67.566	10.837	L1	C
68480	4.514	0.149	67.566	10.833	L1	C
68580	4.511	0.148	66.983	10.825	L1	C
68681	4.509	0.148	66.837	10.821	L1	C
68781	4.507	0.148	66.837	10.817	L1	C
68882	4.504	0.147	66.691	10.811	L1	C
68982	4.502	0.146	66.107	10.805	L1	C
69082	4.498	0.145	65.816	10.796	L1	C
69182	4.498	0.145	65.816	10.794	L1	C
69282	4.495	0.145	65.524	10.787	L1	C
69382	4.49	0.145	65.67	10.777	L1	C
69482	4.489	0.145	65.524	10.773	L1	C
69582	4.485	0.145	65.816	10.765	L1	C
69682	4.484	0.145	65.67	10.761	L1	C
69782	4.481	0.145	65.67	10.754	L1	C
69882	4.478	0.146	65.961	10.748	L1	C
69982	4.477	0.145	65.816	10.746	L1	C
70082	4.475	0.146	66.253	10.739	L1	C
70182	4.473	0.146	66.253	10.736	L1	C
70282	4.47	0.147	66.399	10.728	L1	C
70383	4.467	0.147	66.691	10.72	L1	C
70484	4.464	0.148	66.837	10.714	L1	C
70584	4.463	0.147	66.691	10.711	L1	C
70684	4.461	0.147	66.691	10.706	L1	C
70784	4.458	0.149	67.274	10.698	L1	C
70884	4.456	0.148	66.837	10.694	L1	C
70984	4.453	0.148	67.129	10.687	L1	C
71085	4.45	0.149	67.274	10.681	L1	C
71186	4.45	0.15	67.712	10.679	L1	C
71286	4.445	0.148	66.983	10.669	L1	C
71386	4.444	0.149	67.42	10.667	L1	C
71486	4.443	0.15	67.858	10.663	L1	C
71586	4.44	0.15	67.858	10.657	L1	C
71686	4.438	0.15	67.858	10.65	L1	C
71787	4.435	0.151	68.15	10.644	L1	C
71887	4.434	0.149	67.566	10.641	L1	C
71988	4.431	0.15	67.858	10.633	L1	C
72088	4.428	0.151	68.296	10.627	L1	C
72188	4.426	0.151	68.442	10.622	L1	C
72288	4.424	0.151	68.15	10.619	L1	C
72388	4.422	0.151	68.296	10.613	L1	C
72488	4.42	0.151	68.442	10.607	L1	C
72589	4.417	0.152	68.587	10.6	L1	C
72689	4.415	0.152	68.587	10.595	L1	C
72789	4.412	0.15	67.858	10.588	L1	C
72889	4.41	0.151	68.296	10.584	L1	C
72990	4.407	0.152	68.587	10.576	L1	C
73090	4.405	0.152	68.587	10.572	L1	C
73190	4.403	0.151	68.442	10.568	L1	C
73290	4.4	0.152	68.587	10.559	L1	C
73390	4.399	0.152	68.733	10.557	L1	C
73490	4.395	0.152	68.587	10.548	L1	C
73591	4.394	0.151	68.296	10.545	L1	C
73692	4.39	0.153	69.317	10.537	L1	C
73792	4.389	0.153	69.317	10.533	L1	C
73893	4.385	0.154	69.609	10.525	L1	C
73994	4.384	0.154	69.463	10.522	L1	C
74094	4.382	0.154	69.463	10.516	L1	C
74195	4.379	0.153	69.317	10.51	L1	C
74296	4.377	0.154	69.463	10.505	L1	C
74396	4.374	0.154	69.609	10.498	L1	C
74496	4.372	0.153	69.025	10.493	L1	C
74596	4.369	0.154	69.609	10.486	L1	C
74697	4.367	0.153	69.317	10.48	L1	C
74798	4.364	0.154	69.463	10.474	L1	C
74898	4.363	0.154	69.755	10.471	L1	C
74998	4.36	0.154	69.463	10.464	L1	C
75098	4.357	0.153	69.317	10.458	L1	C
75198	4.355	0.153	69.317	10.452	L1	C
75298	4.352	0.155	70.046	10.445	L1	C
75398	4.349	0.155	70.192	10.438	L1	C
75498	4.348	0.155	70.046	10.435	L1	C
75598	4.346	0.155	69.9	10.431	L1	C
75699	4.344	0.154	69.755	10.424	L1	C
75799	4.34	0.155	69.9	10.417	L1	C
75899	4.339	0.155	70.338	10.414	L1	C
75999	4.337	0.155	70.192	10.41	L1	C
76099	4.334	0.155	70.192	10.402	L1	C
76199	4.332	0.156	70.63	10.397	L1	C
76300	4.33	0.155	70.338	10.393	L1	C
76400	4.328	0.157	70.922	10.386	L1	C
76500	4.325	0.156	70.776	10.381	L1	C
76601	4.324	0.157	71.213	10.377	L1	C
76701	4.32	0.156	70.484	10.367	L1	C
76801	4.318	0.156	70.776	10.363	L1	C
76902	4.316	0.155	70.338	10.359	L1	C
77002	4.314	0.156	70.63	10.352	L1	C
77102	4.311	0.156	70.63	10.346	L1	C
77202	4.308	0.157	70.922	10.339	L1	C
77303	4.305	0.157	70.922	10.333	L1	C
77404	4.304	0.156	70.63	10.329	L1	C
77504	4.302	0.157	70.922	10.324	L1	C
77604	4.299	0.157	70.922	10.317	L1	C
77704	4.296	0.157	70.922	10.311	L1	C
77804	4.294	0.156	70.776	10.307	L1	C
77904	4.292	0.156	70.63	10.301	L1	C
78006	4.289	0.156	70.484	10.293	L1	C
78106	4.286	0.155	70.046	10.286	L1	C
78206	4.284	0.155	70.046	10.28	L1	C
78306	4.281	0.155	69.9	10.273	L1	C
78406	4.279	0.155	69.9	10.27	L1	C
78506	4.277	0.153	69.171	10.264	L1	C
78607	4.274	0.153	69.171	10.256	L1	C
78707	4.271	0.153	69.025	10.251	L1	C
78808	4.269	0.152	68.879	10.246	L1	C
78908	4.267	0.151	68.296	10.24	L1	C
79008	4.266	0.151	68.442	10.239	L1	C
79108	4.262	0.152	68.733	10.229	L1	C
79208	4.26	0.151	68.442	10.224	L1	C
79309	4.256	0.151	68.296	10.215	L1	C
79409	4.254	0.149	67.566	10.208	L1	C
79510	4.251	0.149	67.566	10.203	L1	C
79611	4.248	0.148	67.129	10.196	L1	C
79711	4.246	0.149	67.566	10.19	L1	C
79811	4.243	0.148	66.983	10.182	L1	C
79911	4.239	0.148	66.983	10.174	L1	C
80011	4.237	0.146	66.107	10.17	L1	C
80112	4.234	0.147	66.691	10.163	L1	C
80213	4.232	0.148	66.837	10.157	L1	C
80313	4.229	0.147	66.399	10.15	L1	C
80413	4.228	0.147	66.399	10.147	L1	C
80513	4.224	0.146	66.107	10.139	L1	C
80614	4.222	0.145	65.816	10.133	L1	C
80714	4.22	0.146	65.961	10.128	L1	C
80814	4.216	0.145	65.524	10.119	L1	C
80914	4.214	0.145	65.816	10.114	L1	C
81014	4.214	0.145	65.816	10.112	L1	C
81114	4.21	0.144	65.232	10.105	L1	C
81214	4.208	0.145	65.524	10.099	L1	C
81314	4.204	0.143	64.648	10.09	L1	C
81414	4.203	0.144	64.94	10.087	L1	C
81514	4.2	0.144	65.232	10.08	L1	C
81615	4.196	0.144	65.086	10.071	L1	C
81715	4.195	0.144	65.086	10.068	L1	C
81815	4.193	0.144	64.94	10.062	L1	C
81916	4.19	0.144	64.94	10.057	L1	C
82016	4.187	0.143	64.503	10.049	L1	C
82116	4.186	0.144	65.086	10.046	L1	C
82217	4.183	0.143	64.648	10.04	L1	C
82317	4.18	0.144	64.94	10.033	L1	C
82418	4.178	0.144	64.94	10.027	L1	C
82518	4.175	0.143	64.794	10.021	L1	C
82619	4.173	0.144	65.086	10.014	L1	C
82720	4.17	0.144	65.086	10.008	L1	C
82821	4.167	0.144	65.086	10.002	L1	C
82921	4.165	0.144	65.232	9.996	L1	C
83022	4.163	0.144	65.232	9.991	L1	C
83122	4.16	0.143	64.648	9.984	L1	C
83222	4.158	0.144	65.086	9.979	L1	C
83322	4.155	0.143	64.503	9.971	L1	C
83422	4.152	0.143	64.648	9.965	L1	C
83522	4.149	0.143	64.794	9.958	L1	C
83622	4.147	0.143	64.648	9.953	L1	C
83722	4.145	0.143	64.794	9.949	L1	C
83822	4.143	0.143	64.794	9.944	L1	C
83922	4.141	0.143	64.794	9.939	L1	C
84022	4.138	0.143	64.794	9.931	L1	C
84122	4.135	0.144	64.94	9.923	L1	C
84222	4.133	0.144	64.94	9.918	L1	C
84323	4.131	0.143	64.648	9.914	L1	C
84423	4.128	0.144	64.94	9.907	L1	C
84523	4.124	0.144	65.232	9.898	L1	C
84623	4.122	0.144	65.086	9.893	L1	C
84724	4.119	0.143	64.648	9.886	L1	C
84824	4.116	0.142	64.211	9.879	L1	C
84924	4.113	0.142	64.357	9.872	L1	C
85025	4.111	0.142	64.357	9.866	L1	C
85126	4.108	0.142	64.357	9.859	L1	C
85226	4.105	0.143	64.503	9.852	L1	C
85326	4.103	0.141	63.773	9.848	L1	C
85426	4.101	0.142	64.065	9.842	L1	C
85526	4.098	0.142	64.211	9.835	L1	C
85626	4.095	0.142	64.357	9.829	L1	C
85726	4.094	0.143	64.503	9.825	L1	C
85826	4.091	0.142	64.357	9.818	L1	C
85926	4.089	0.143	64.794	9.813	L1	C
86026	4.087	0.144	64.94	9.808	L1	C
86127	4.084	0.143	64.794	9.801	L1	C
86228	4.081	0.145	65.378	9.794	L1	C
86329	4.078	0.144	65.232	9.787	L1	C
86429	4.075	0.144	65.086	9.78	L1	C
86529	4.074	0.144	65.232	9.778	L1	C
86630	4.071	0.143	64.648	9.77	L1	C
86730	4.07	0.145	65.378	9.768	L1	C
86830	4.069	0.145	65.816	9.765	L1	C
86930	4.066	0.145	65.524	9.759	L1	C
87030	4.064	0.146	65.961	9.753	L1	C
87130	4.062	0.146	66.253	9.749	L1	C
87231	4.059	0.145	65.524	9.742	L1	C
87331	4.056	0.146	66.253	9.735	L1	C
87431	4.054	0.146	66.253	9.73	L1	C
87531	4.051	0.146	66.253	9.723	L1	C
87632	4.049	0.147	66.545	9.717	L1	C
87732	4.046	0.147	66.545	9.711	L1	C
87832	4.044	0.147	66.545	9.705	L1	C
87932	4.041	0.147	66.691	9.698	L1	C
88032	4.039	0.148	66.837	9.694	L1	C
88133	4.036	0.149	67.274	9.687	L1	C
88233	4.034	0.15	67.712	9.681	L1	C
88334	4.031	0.149	67.42	9.675	L1	C
88434	4.029	0.149	67.566	9.67	L1	C
88534	4.026	0.149	67.274	9.661	L1	C
88635	4.024	0.149	67.42	9.658	L1	C
88735	4.022	0.148	67.129	9.653	L1	C
88836	4.018	0.149	67.274	9.643	L1	C
88936	4.015	0.15	67.712	9.635	L1	C
89037	4.012	0.15	67.858	9.629	L1	C
89138	4.01	0.151	68.15	9.625	L1	C
89238	4.007	0.15	67.858	9.618	L1	C
89339	4.005	0.151	68.15	9.612	L1	C
89440	4.002	0.153	69.025	9.606	L1	C
89540	4	0.153	69.171	9.599	L1	C
89640	3.997	0.154	69.463	9.593	L1	C
89740	3.995	0.154	69.609	9.588	L1	C
89840	3.994	0.154	69.755	9.585	L1	C
89940	3.992	0.153	69.317	9.58	L1	C
90041	3.989	0.155	70.192	9.574	L1	C
90141	3.986	0.155	70.046	9.565	L1	C
90241	3.983	0.154	69.755	9.56	L1	C
90342	3.981	0.156	70.63	9.554	L1	C
90442	3.976	0.157	71.067	9.544	L1	C
90543	3.975	0.157	71.213	9.54	L1	C
90643	3.972	0.157	71.213	9.533	L1	C
90743	3.969	0.158	71.651	9.526	L1	C
90843	3.966	0.158	71.359	9.52	L1	C
90943	3.963	0.158	71.505	9.511	L1	C
91043	3.962	0.159	71.797	9.509	L1	C
91144	3.961	0.159	71.943	9.506	L1	C
91244	3.957	0.158	71.651	9.497	L1	C
91344	3.955	0.159	72.089	9.492	L1	C
91445	3.952	0.16	72.38	9.484	L1	C
91545	3.949	0.16	72.235	9.479	L1	C
91646	3.948	0.16	72.526	9.475	L1	C
91746	3.946	0.161	72.964	9.47	L1	C
91847	3.944	0.161	72.818	9.465	L1	C
91948	3.94	0.16	72.38	9.457	L1	C
92048	3.938	0.161	72.818	9.451	L1	C
92148	3.936	0.161	72.818	9.447	L1	C
92248	3.933	0.161	72.818	9.44	L1	C
92348	3.93	0.161	72.964	9.433	L1	C
92448	3.929	0.162	73.11	9.43	L1	C
92549	3.926	0.162	73.11	9.422	L1	C
92650	3.924	0.161	72.818	9.418	L1	C
92750	3.922	0.162	73.11	9.413	L1	C
92850	3.919	0.161	72.964	9.407	L1	C
92950	3.918	0.163	73.548	9.403	L1	C
93050	3.916	0.162	73.402	9.397	L1	C
93150	3.913	0.162	73.11	9.39	L1	C
93250	3.91	0.161	72.672	9.385	L1	C
93350	3.907	0.162	73.402	9.376	L1	C
93450	3.905	0.162	73.402	9.371	L1	C
93550	3.902	0.162	73.256	9.364	L1	C
93650	3.9	0.162	73.11	9.36	L1	C
93751	3.898	0.161	72.818	9.355	L1	C
93852	3.894	0.163	73.693	9.346	L1	C
93952	3.893	0.162	73.256	9.343	L1	C
94052	3.89	0.161	72.964	9.337	L1	C
94153	3.887	0.162	73.256	9.329	L1	C
94254	3.884	0.161	72.964	9.321	L1	C
94354	3.885	0.162	73.402	9.323	L1	C
94454	3.88	0.162	73.11	9.312	L1	C
94554	3.878	0.161	72.964	9.307	L1	C
94655	3.875	0.159	72.089	9.299	L1	C
94756	3.872	0.158	71.651	9.293	L1	C
94856	3.87	0.161	72.672	9.289	L1	C
94956	3.867	0.16	72.526	9.282	L1	C
95056	3.866	0.16	72.38	9.277	L1	C
95157	3.863	0.161	72.672	9.272	L1	C
95258	3.861	0.16	72.235	9.266	L1	C
95358	3.858	0.161	72.818	9.26	L1	C
95458	3.856	0.161	72.818	9.254	L1	C
95558	3.854	0.161	72.672	9.249	L1	C
95658	3.853	0.161	72.964	9.247	L1	C
95758	3.849	0.161	72.964	9.239	L1	C
95858	3.848	0.162	73.256	9.235	L1	C
95958	3.846	0.162	73.256	9.229	L1	C
96058	3.843	0.162	73.256	9.223	L1	C
96158	3.841	0.162	73.11	9.218	L1	C
96258	3.838	0.161	72.964	9.211	L1	C
96358	3.836	0.163	73.693	9.207	L1	C
96458	3.834	0.162	73.256	9.201	L1	C
96558	3.831	0.161	72.964	9.195	L1	C
96658	3.829	0.162	73.256	9.191	L1	C
96758	3.828	0.161	72.964	9.187	L1	C
96858	3.825	0.163	73.548	9.179	L1	C
96958	3.822	0.161	72.964	9.173	L1	C
97058	3.82	0.162	73.256	9.168	L1	C
97158	3.817	0.161	72.964	9.161	L1	C
97258	3.816	0.161	72.818	9.157	L1	C
97358	3.812	0.161	72.964	9.15	L1	C
97458	3.81	0.162	73.402	9.144	L1	C
97558	3.808	0.161	72.818	9.14	L1	C
97658	3.805	0.161	72.964	9.133	L1	C
97758	3.802	0.162	73.11	9.126	L1	C
97859	3.801	0.161	72.964	9.123	L1	C
97959	3.798	0.161	72.964	9.115	L1	C
98059	3.796	0.161	72.818	9.11	L1	C
98159	3.794	0.161	72.964	9.105	L1	C
98259	3.79	0.16	72.235	9.097	L1	C
98359	3.787	0.161	72.818	9.088	L1	C
98459	3.785	0.161	72.964	9.084	L1	C
98559	3.782	0.161	72.818	9.077	L1	C
98659	3.78	0.162	73.11	9.072	L1	C
98759	3.778	0.161	72.672	9.067	L1	C
98859	3.776	0.16	72.526	9.061	L1	C
98959	3.773	0.161	72.672	9.054	L1	C
99059	3.77	0.162	73.11	9.048	L1	C
99160	3.768	0.162	73.11	9.044	L1	C
99260	3.765	0.161	72.964	9.035	L1	C
99360	3.762	0.161	72.964	9.03	L1	C
99460	3.761	0.161	72.818	9.027	L1	C
99560	3.758	0.161	72.818	9.019	L1	C
99660	3.755	0.161	72.672	9.013	L1	C
99760	3.752	0.161	72.672	9.005	L1	C
99860	3.749	0.159	72.089	8.999	L1	C
99961	3.747	0.161	72.672	8.993	L1	C
100061	3.745	0.16	72.38	8.987	L1	C
100161	3.743	0.16	72.38	8.982	L1	C
100261	3.74	0.159	72.089	8.975	L1	C
100361	3.738	0.161	72.672	8.972	L1	C
100461	3.734	0.16	72.526	8.961	L1	C
100561	3.73	0.159	72.089	8.953	L1	C
100661	3.728	0.159	71.943	8.948	L1	C
100762	3.728	0.16	72.235	8.947	L1	C
100863	3.726	0.16	72.38	8.942	L1	C
100963	3.722	0.16	72.235	8.934	L1	C
101063	3.721	0.16	72.235	8.931	L1	C
101163	3.718	0.159	71.943	8.923	L1	C
101264	3.715	0.159	71.797	8.915	L1	C
101364	3.712	0.159	71.797	8.91	L1	C
101464	3.711	0.159	72.089	8.907	L1	C
101566	3.708	0.158	71.359	8.899	L1	C
101666	3.706	0.157	70.922	8.893	L1	C
101766	3.704	0.156	70.776	8.89	L1	C
101866	3.701	0.156	70.63	8.883	L1	C
101966	3.7	0.155	70.192	8.88	L1	C
102066	3.698	0.155	70.046	8.874	L1	C
102166	3.694	0.155	70.338	8.866	L1	C
102266	3.692	0.155	69.9	8.861	L1	C
102366	3.69	0.155	70.192	8.857	L1	C
102466	3.687	0.153	69.025	8.849	L1	C
102566	3.685	0.155	70.046	8.843	L1	C
102666	3.681	0.155	70.192	8.835	L1	C
102766	3.68	0.155	70.192	8.832	L1	C
102866	3.677	0.156	70.484	8.825	L1	C
102967	3.675	0.156	70.63	8.821	L1	C
103068	3.673	0.155	70.192	8.814	L1	C
103168	3.67	0.156	70.776	8.808	L1	C
103268	3.669	0.156	70.63	8.804	L1	C
103369	3.667	0.157	70.922	8.8	L1	C
103469	3.664	0.157	70.922	8.793	L1	C
103570	3.661	0.157	71.067	8.787	L1	C
103670	3.658	0.157	71.213	8.78	L1	C
103771	3.656	0.158	71.505	8.774	L1	C
103871	3.655	0.158	71.359	8.772	L1	C
103971	3.651	0.158	71.505	8.763	L1	C
104071	3.649	0.158	71.651	8.758	L1	C
104171	3.646	0.159	71.943	8.751	L1	C
104271	3.645	0.159	71.797	8.748	L1	C
104371	3.643	0.159	72.089	8.743	L1	C
104471	3.64	0.159	71.943	8.737	L1	C
104571	3.638	0.161	72.672	8.732	L1	C
104671	3.636	0.161	72.672	8.727	L1	C
104772	3.634	0.16	72.526	8.722	L1	C
104872	3.632	0.16	72.526	8.716	L1	C
104972	3.63	0.161	72.964	8.713	L1	C
105072	3.627	0.162	73.11	8.705	L1	C
105172	3.625	0.161	72.964	8.7	L1	C
105272	3.623	0.162	73.402	8.695	L1	C
105373	3.62	0.161	72.672	8.688	L1	C
105473	3.618	0.162	73.256	8.683	L1	C
105573	3.616	0.162	73.11	8.679	L1	C
105674	3.614	0.161	72.964	8.674	L1	C
105774	3.612	0.162	73.402	8.669	L1	C
105875	3.609	0.162	73.256	8.661	L1	C
105976	3.606	0.162	73.402	8.655	L1	C
106076	3.605	0.163	73.548	8.651	L1	C
106177	3.602	0.162	73.11	8.644	L1	C
106278	3.601	0.162	73.402	8.643	L1	C
106378	3.598	0.162	73.11	8.636	L1	C
106478	3.596	0.163	73.693	8.631	L1	C
106578	3.594	0.163	73.548	8.626	L1	C
106679	3.592	0.163	73.548	8.621	L1	C
106779	3.59	0.163	73.548	8.616	L1	C
106879	3.588	0.163	73.693	8.611	L1	C
106980	3.586	0.163	73.548	8.605	L1	C
107080	3.583	0.163	73.548	8.599	L1	C
107180	3.582	0.163	73.839	8.598	L1	C
107280	3.579	0.163	73.839	8.589	L1	C
107380	3.577	0.162	73.402	8.584	L1	C
107481	3.575	0.164	73.985	8.581	L1	C
107581	3.572	0.164	73.985	8.573	L1	C
107681	3.57	0.164	74.131	8.568	L1	C
107782	3.568	0.164	74.277	8.564	L1	C
107883	3.566	0.164	74.277	8.559	L1	C
107983	3.564	0.164	73.985	8.553	L1	C
108083	3.561	0.165	74.715	8.546	L1	C
108184	3.561	0.165	74.715	8.546	L1	C
108284	3.556	0.166	75.006	8.535	L1	C
108384	3.554	0.165	74.861	8.53	L1	C
108484	3.551	0.165	74.715	8.523	L1	C
108584	3.55	0.165	74.569	8.521	L1	C
108684	3.549	0.164	74.277	8.517	L1	C
108784	3.547	0.164	74.277	8.512	L1	C
108884	3.544	0.165	74.569	8.506	L1	C
108984	3.542	0.164	74.131	8.501	L1	C
109084	3.54	0.164	74.277	8.496	L1	C
109184	3.538	0.165	74.715	8.491	L1	C
109284	3.537	0.165	74.861	8.489	L1	C
109384	3.534	0.165	74.569	8.481	L1	C
109484	3.531	0.163	73.548	8.475	L1	C
109584	3.53	0.164	74.131	8.472	L1	C
109684	3.528	0.164	74.277	8.467	L1	C
109786	3.525	0.165	74.423	8.461	L1	C
109886	3.523	0.164	74.131	8.455	L1	C
109986	3.521	0.164	74.277	8.451	L1	C
110087	3.518	0.165	74.569	8.444	L1	C
110187	3.517	0.165	74.715	8.44	L1	C
110287	3.512	0.165	74.861	8.43	L1	C
110388	3.511	0.165	74.569	8.426	L1	C
110488	3.51	0.166	75.006	8.423	L1	C
110588	3.508	0.164	73.985	8.419	L1	C
110688	3.505	0.165	74.715	8.413	L1	C
110788	3.504	0.165	74.569	8.409	L1	C
110888	3.502	0.165	74.569	8.406	L1	C
110988	3.5	0.166	75.006	8.401	L1	C
111089	3.497	0.167	75.736	8.392	L1	C
111189	3.495	0.167	75.59	8.387	L1	C
111290	3.493	0.168	75.882	8.383	L1	C
111390	3.49	0.167	75.736	8.376	L1	C
111490	3.488	0.169	76.319	8.372	L1	C
111591	3.486	0.169	76.465	8.367	L1	C
111692	3.483	0.169	76.319	8.359	L1	C
111792	3.481	0.17	76.903	8.355	L1	C
111892	3.478	0.17	76.757	8.348	L1	C
111992	3.476	0.17	76.757	8.343	L1	C
112094	3.475	0.17	76.903	8.341	L1	C
112194	3.473	0.171	77.341	8.335	L1	C
112294	3.47	0.171	77.195	8.329	L1	C
112394	3.467	0.171	77.487	8.321	L1	C
112494	3.466	0.17	77.049	8.318	L1	C
112594	3.464	0.172	77.632	8.313	L1	C
112695	3.462	0.172	77.632	8.308	L1	C
112795	3.46	0.173	78.07	8.303	L1	C
112896	3.458	0.173	78.362	8.298	L1	C
112996	3.455	0.173	78.07	8.292	L1	C
113097	3.452	0.173	78.07	8.286	L1	C
113197	3.451	0.174	78.508	8.282	L1	C
113298	3.448	0.173	78.362	8.276	L1	C
113398	3.446	0.174	78.654	8.27	L1	C
113498	3.445	0.175	78.945	8.267	L1	C
113598	3.441	0.175	78.945	8.26	L1	C
113699	3.44	0.174	78.508	8.257	L1	C
113800	3.438	0.175	78.945	8.25	L1	C
113901	3.437	0.175	78.945	8.249	L1	C
114002	3.434	0.175	79.237	8.242	L1	C
114102	3.431	0.174	78.8	8.235	L1	C
114202	3.429	0.175	79.237	8.229	L1	C
114303	3.428	0.176	79.529	8.228	L1	C
114403	3.426	0.176	79.675	8.222	L1	C
114504	3.423	0.176	79.529	8.216	L1	C
114604	3.42	0.177	79.967	8.208	L1	C
114704	3.419	0.176	79.821	8.205	L1	C
114804	3.416	0.176	79.821	8.198	L1	C
114904	3.413	0.178	80.404	8.192	L1	C
115004	3.411	0.178	80.55	8.186	L1	C
115104	3.408	0.178	80.696	8.18	L1	C
115204	3.407	0.179	81.134	8.176	L1	C
115304	3.405	0.178	80.404	8.173	L1	C
115404	3.403	0.179	81.134	8.167	L1	C
115504	3.403	0.179	81.134	8.167	L1	C
115604	3.4	0.179	80.988	8.16	L1	C
115704	3.398	0.181	81.717	8.155	L1	C
115804	3.396	0.181	81.863	8.15	L1	C
115904	3.394	0.181	81.863	8.147	L1	C
116004	3.392	0.181	82.009	8.14	L1	C
116104	3.389	0.182	82.155	8.134	L1	C
116205	3.387	0.182	82.301	8.129	L1	C
116305	3.385	0.181	81.863	8.124	L1	C
116405	3.383	0.183	82.738	8.119	L1	C
116505	3.381	0.183	82.884	8.115	L1	C
116605	3.38	0.184	83.322	8.111	L1	C
116706	3.375	0.184	83.03	8.101	L1	C
116807	3.374	0.185	83.468	8.098	L1	C
116908	3.37	0.185	83.614	8.088	L1	C
117008	3.37	0.185	83.76	8.087	L1	C
117108	3.368	0.187	84.489	8.083	L1	C
117208	3.366	0.186	84.343	8.078	L1	C
117308	3.362	0.187	84.635	8.07	L1	C
117408	3.36	0.187	84.781	8.064	L1	C
117509	3.358	0.189	85.364	8.058	L1	C
117609	3.356	0.188	84.927	8.054	L1	C
117710	3.355	0.189	85.656	8.051	L1	C
117810	3.353	0.189	85.656	8.047	L1	C
117910	3.349	0.19	85.948	8.037	L1	C
118010	3.348	0.19	85.948	8.035	L1	C
118110	3.345	0.191	86.386	8.028	L1	C
118210	3.343	0.191	86.386	8.023	L1	C
118310	3.341	0.191	86.386	8.018	L1	C
118410	3.338	0.192	86.823	8.012	L1	C
118510	3.336	0.192	86.969	8.006	L1	C
118610	3.332	0.193	87.115	7.998	L1	C
118710	3.331	0.193	87.261	7.994	L1	C
118810	3.329	0.192	86.969	7.99	L1	C
118910	3.327	0.193	87.261	7.985	L1	C
119010	3.325	0.193	87.407	7.981	L1	C
119111	3.322	0.194	87.553	7.974	L1	C
119212	3.321	0.195	88.136	7.969	L1	C
119312	3.318	0.194	87.844	7.964	L1	C
119412	3.317	0.193	87.407	7.962	L1	C
119513	3.313	0.19	85.948	7.951	L1	C
119614	3.312	0.19	86.094	7.949	L1	C
119714	3.309	0.19	86.094	7.942	L1	C
119814	3.306	0.19	85.948	7.935	L1	C
119914	3.304	0.19	86.094	7.93	L1	C
120014	3.301	0.19	85.802	7.923	L1	C
120115	3.3	0.189	85.656	7.919	L1	C
120215	3.296	0.19	85.948	7.91	L1	C
120316	3.294	0.191	86.386	7.907	L1	C
120416	3.292	0.191	86.24	7.902	L1	C
120516	3.29	0.19	86.094	7.896	L1	C
120616	3.288	0.19	85.948	7.891	L1	C
120716	3.286	0.191	86.386	7.886	L1	C
120816	3.283	0.19	86.094	7.879	L1	C
120916	3.28	0.19	85.948	7.873	L1	C
121016	3.279	0.189	85.51	7.869	L1	C
121117	3.277	0.188	85.073	7.864	L1	C
121218	3.274	0.186	84.343	7.859	L1	C
121318	3.271	0.188	85.219	7.851	L1	C
121418	3.269	0.188	85.073	7.846	L1	C
121518	3.267	0.188	84.927	7.842	L1	C
121618	3.264	0.188	85.073	7.835	L1	C
121718	3.262	0.189	85.364	7.829	L1	C
121818	3.26	0.188	85.219	7.823	L1	C
121918	3.258	0.188	84.927	7.819	L1	C
122018	3.255	0.189	85.51	7.812	L1	C
122118	3.253	0.189	85.656	7.807	L1	C
122218	3.251	0.188	85.219	7.802	L1	C
122318	3.248	0.189	85.656	7.795	L1	C
122418	3.247	0.189	85.656	7.793	L1	C
122518	3.245	0.19	85.948	7.787	L1	C
122618	3.242	0.19	85.802	7.781	L1	C
122718	3.239	0.19	85.802	7.774	L1	C
122818	3.238	0.188	85.219	7.771	L1	C
122918	3.236	0.188	84.927	7.766	L1	C
123018	3.232	0.188	84.927	7.757	L1	C
123118	3.23	0.187	84.635	7.753	L1	C
123218	3.229	0.186	84.343	7.749	L1	C
123319	3.225	0.186	84.197	7.741	L1	C
123419	3.223	0.185	83.614	7.736	L1	C
123519	3.222	0.185	83.614	7.734	L1	C
123620	3.219	0.185	83.468	7.726	L1	C
123720	3.217	0.184	83.176	7.722	L1	C
123820	3.215	0.183	82.884	7.716	L1	C
123920	3.212	0.183	82.738	7.71	L1	C
124020	3.211	0.183	82.884	7.705	L1	C
124121	3.208	0.183	82.738	7.699	L1	C
124222	3.206	0.183	82.738	7.694	L1	C
124323	3.204	0.182	82.301	7.691	L1	C
124423	3.202	0.18	81.571	7.685	L1	C
124524	3.199	0.18	81.425	7.677	L1	C
124624	3.196	0.179	81.134	7.671	L1	C
124724	3.193	0.179	81.134	7.664	L1	C
124824	3.192	0.179	81.134	7.661	L1	C
124924	3.189	0.18	81.28	7.654	L1	C
125024	3.189	0.18	81.28	7.653	L1	C
125124	3.185	0.179	80.988	7.645	L1	C
125224	3.182	0.179	81.134	7.637	L1	C
125324	3.181	0.179	80.988	7.633	L1	C
125424	3.175	0.179	80.842	7.621	L1	C
125524	3.174	0.18	81.571	7.619	L1	C
125624	3.171	0.179	80.988	7.611	L1	C
125724	3.17	0.177	80.112	7.607	L1	C
125824	3.166	0.179	80.842	7.599	L1	C
125925	3.164	0.179	80.842	7.594	L1	C
126026	3.162	0.178	80.404	7.588	L1	C
126126	3.159	0.177	80.258	7.582	L1	C
126226	3.157	0.178	80.55	7.576	L1	C
126326	3.155	0.179	80.842	7.572	L1	C
126426	3.152	0.176	79.675	7.565	L1	C
126526	3.15	0.178	80.55	7.559	L1	C
126626	3.147	0.176	79.821	7.554	L1	C
126726	3.145	0.177	80.112	7.547	L1	C
126827	3.143	0.177	79.967	7.542	L1	C
126927	3.14	0.176	79.529	7.537	L1	C
127027	3.139	0.177	79.967	7.534	L1	C
127127	3.136	0.176	79.821	7.526	L1	C
127228	3.133	0.176	79.675	7.519	L1	C
127328	3.132	0.177	80.112	7.516	L1	C
127428	3.129	0.178	80.55	7.51	L1	C
127528	3.127	0.177	80.112	7.504	L1	C
127628	3.124	0.177	80.112	7.499	L1	C
127728	3.123	0.177	80.112	7.496	L1	C
127828	3.121	0.177	80.112	7.49	L1	C
127928	3.118	0.176	79.821	7.482	L1	C
128028	3.116	0.178	80.404	7.478	L1	C
128128	3.113	0.177	80.258	7.471	L1	C
128229	3.11	0.176	79.821	7.465	L1	C
128330	3.109	0.177	79.967	7.461	L1	C
128431	3.106	0.176	79.821	7.454	L1	C
128531	3.104	0.175	79.383	7.449	L1	C
128631	3.101	0.174	78.654	7.443	L1	C
128731	3.099	0.173	78.362	7.438	L1	C
128831	3.095	0.173	78.362	7.428	L1	C
128932	3.093	0.173	78.216	7.423	L1	C
129032	3.091	0.173	78.07	7.418	L1	C
129132	3.088	0.172	77.778	7.412	L1	C
129232	3.085	0.169	76.611	7.404	L1	C
129332	3.082	0.171	77.195	7.397	L1	C
129432	3.081	0.17	76.903	7.393	L1	C
129532	3.078	0.17	77.049	7.388	L1	C
129632	3.076	0.169	76.319	7.383	L1	C
129732	3.074	0.169	76.319	7.378	L1	C
129832	3.071	0.168	76.028	7.371	L1	C
129932	3.069	0.169	76.465	7.366	L1	C
130032	3.067	0.168	76.174	7.36	L1	C
130132	3.063	0.169	76.465	7.352	L1	C
130232	3.061	0.169	76.465	7.346	L1	C
130332	3.06	0.168	76.028	7.343	L1	C
130432	3.057	0.169	76.319	7.336	L1	C
130532	3.055	0.168	75.882	7.331	L1	C
130632	3.052	0.168	76.174	7.325	L1	C
130732	3.049	0.168	76.028	7.317	L1	C
130832	3.047	0.169	76.319	7.313	L1	C
130933	3.044	0.168	76.174	7.306	L1	C
131034	3.043	0.168	75.882	7.304	L1	C
131134	3.04	0.168	76.174	7.296	L1	C
131234	3.038	0.167	75.736	7.291	L1	C
131334	3.034	0.167	75.59	7.283	L1	C
131435	3.033	0.169	76.611	7.278	L1	C
131536	3.03	0.168	76.174	7.273	L1	C
131636	3.027	0.17	76.757	7.266	L1	C
131736	3.024	0.169	76.465	7.258	L1	C
131837	3.022	0.17	76.903	7.252	L1	C
131937	3.02	0.17	76.757	7.249	L1	C
132038	3.018	0.169	76.465	7.242	L1	C
132138	3.016	0.17	76.757	7.239	L1	C
132239	3.014	0.17	77.049	7.234	L1	C
132339	3.011	0.17	77.049	7.226	L1	C
132439	3.01	0.17	76.757	7.225	L1	C
132540	3.007	0.17	77.049	7.217	L1	C
132640	3.006	0.17	77.049	7.214	L1	C
132740	3.004	0.17	76.903	7.208	L1	C
132840	3.002	0.169	76.319	7.204	L1	C
132940	2.998	0.169	76.465	7.195	L1	C
133040	2.996	0.169	76.611	7.191	L1	C
133141	2.994	0.169	76.319	7.185	L1	C
133242	2.99	0.169	76.465	7.176	L1	C
133342	2.987	0.169	76.319	7.17	L1	C
133443	2.985	0.168	75.882	7.165	L1	C
133544	2.983	0.167	75.736	7.159	L1	C
133645	2.981	0.165	74.861	7.154	L1	C
133745	2.977	0.165	74.861	7.144	L1	C
133846	2.975	0.165	74.569	7.14	L1	C
133946	2.973	0.165	74.423	7.134	L1	C
134046	2.971	0.164	74.277	7.129	L1	C
134146	2.968	0.164	74.131	7.124	L1	C
134246	2.967	0.163	73.693	7.12	L1	C
134346	2.964	0.163	73.548	7.115	L1	C
134446	2.963	0.163	73.839	7.11	L1	C
134546	2.96	0.164	73.985	7.103	L1	C
134646	2.958	0.163	73.548	7.1	L1	C
134747	2.956	0.163	73.548	7.094	L1	C
134848	2.952	0.161	72.964	7.084	L1	C
134948	2.95	0.161	72.964	7.081	L1	C
135048	2.947	0.159	72.089	7.073	L1	C
135148	2.942	0.159	72.089	7.061	L1	C
135248	2.942	0.159	71.797	7.061	L1	C
135348	2.94	0.159	71.943	7.056	L1	C
135448	2.938	0.158	71.651	7.051	L1	C
135548	2.934	0.158	71.651	7.043	L1	C
135648	2.932	0.159	71.943	7.037	L1	C
135748	2.93	0.158	71.505	7.031	L1	C
135848	2.927	0.158	71.651	7.026	L1	C
135949	2.925	0.158	71.359	7.02	L1	C
136050	2.923	0.158	71.505	7.015	L1	C
136150	2.92	0.157	71.213	7.008	L1	C
136251	2.918	0.157	71.067	7.003	L1	C
136351	2.915	0.158	71.651	6.997	L1	C
136452	2.911	0.157	71.213	6.987	L1	C
136552	2.911	0.158	71.359	6.986	L1	C
136652	2.908	0.158	71.505	6.98	L1	C
136752	2.906	0.157	71.213	6.974	L1	C
136852	2.904	0.157	71.213	6.97	L1	C
136952	2.901	0.157	71.213	6.963	L1	C
137052	2.899	0.157	70.922	6.958	L1	C
137153	2.895	0.157	71.067	6.948	L1	C
137253	2.894	0.157	71.067	6.945	L1	C
137353	2.891	0.156	70.776	6.938	L1	C
137453	2.889	0.156	70.776	6.934	L1	C
137554	2.887	0.157	71.213	6.93	L1	C
137654	2.885	0.157	71.213	6.925	L1	C
137754	2.883	0.158	71.359	6.919	L1	C
137854	2.88	0.156	70.63	6.911	L1	C
137955	2.877	0.155	70.192	6.906	L1	C
138056	2.876	0.157	70.922	6.903	L1	C
138157	2.872	0.158	71.359	6.893	L1	C
138258	2.871	0.158	71.505	6.891	L1	C
138358	2.868	0.158	71.505	6.884	L1	C
138458	2.865	0.158	71.505	6.877	L1	C
138558	2.863	0.158	71.505	6.872	L1	C
138658	2.86	0.158	71.651	6.863	L1	C
138758	2.856	0.158	71.505	6.855	L1	C
138858	2.856	0.157	71.067	6.855	L1	C
138958	2.852	0.157	71.067	6.845	L1	C
139058	2.851	0.157	71.213	6.842	L1	C
139158	2.847	0.156	70.63	6.832	L1	C
139258	2.847	0.156	70.776	6.832	L1	C
139358	2.844	0.156	70.776	6.825	L1	C
139458	2.841	0.156	70.484	6.818	L1	C
139558	2.838	0.156	70.776	6.811	L1	C
139658	2.836	0.155	70.192	6.807	L1	C
139758	2.834	0.155	70.338	6.801	L1	C
139858	2.831	0.155	70.192	6.794	L1	C
139958	2.829	0.154	69.755	6.79	L1	C
140058	2.826	0.154	69.609	6.783	L1	C
140158	2.822	0.153	69.317	6.773	L1	C
140258	2.824	0.153	69.317	6.777	L1	C
140358	2.82	0.153	69.317	6.767	L1	C
140459	2.817	0.153	69.025	6.761	L1	C
140559	2.815	0.152	68.587	6.756	L1	C
140660	2.813	0.153	69.025	6.75	L1	C
140760	2.81	0.153	69.317	6.745	L1	C
140860	2.808	0.152	68.879	6.74	L1	C
140960	2.805	0.153	69.025	6.732	L1	C
141060	2.802	0.153	69.171	6.725	L1	C
141160	2.802	0.154	69.609	6.724	L1	C
141260	2.799	0.154	69.463	6.717	L1	C
141361	2.797	0.153	69.025	6.712	L1	C
141461	2.795	0.152	68.733	6.707	L1	C
141561	2.792	0.151	68.442	6.701	L1	C
141661	2.789	0.151	68.442	6.694	L1	C
141762	2.785	0.151	68.442	6.685	L1	C
141863	2.784	0.151	68.296	6.681	L1	C
141964	2.781	0.15	68.004	6.674	L1	C
142064	2.778	0.15	67.712	6.668	L1	C
142164	2.777	0.149	67.42	6.666	L1	C
142264	2.775	0.15	67.712	6.661	L1	C
142365	2.774	0.149	67.42	6.657	L1	C
142466	2.772	0.149	67.42	6.653	L1	C
142566	2.771	0.149	67.274	6.65	L1	C
142666	2.769	0.149	67.274	6.646	L1	C
142766	2.767	0.148	66.983	6.64	L1	C
142866	2.765	0.148	67.129	6.636	L1	C
142966	2.762	0.149	67.274	6.629	L1	C
143066	2.759	0.147	66.691	6.622	L1	C
143166	2.757	0.146	66.253	6.617	L1	C
143266	2.755	0.147	66.545	6.612	L1	C
143366	2.752	0.146	66.107	6.604	L1	C
143466	2.749	0.146	65.961	6.598	L1	C
143566	2.746	0.146	66.107	6.59	L1	C
143666	2.743	0.147	66.691	6.582	L1	C
143766	2.741	0.146	65.961	6.578	L1	C
143867	2.737	0.147	66.545	6.57	L1	C
143968	2.735	0.146	66.107	6.564	L1	C
144068	2.732	0.143	64.794	6.557	L1	C
144168	2.729	0.144	65.232	6.55	L1	C
144268	2.727	0.145	65.378	6.545	L1	C
144369	2.724	0.143	64.648	6.537	L1	C
144469	2.722	0.144	65.232	6.532	L1	C
144569	2.72	0.143	64.794	6.529	L1	C
144670	2.718	0.143	64.794	6.524	L1	C
144771	2.717	0.144	65.086	6.52	L1	C
144872	2.714	0.144	64.94	6.513	L1	C
144972	2.71	0.142	64.357	6.505	L1	C
145072	2.709	0.143	64.648	6.501	L1	C
145172	2.705	0.143	64.503	6.492	L1	C
145272	2.704	0.144	64.94	6.489	L1	C
145372	2.7	0.143	64.794	6.479	L1	C
145472	2.697	0.143	64.503	6.474	L1	C
145572	2.695	0.143	64.648	6.468	L1	C
145673	2.693	0.143	64.794	6.463	L1	C
145773	2.689	0.144	64.94	6.454	L1	C
145874	2.688	0.143	64.648	6.452	L1	C
145974	2.685	0.143	64.648	6.444	L1	C
146074	2.682	0.144	64.94	6.437	L1	C
146174	2.68	0.143	64.648	6.431	L1	C
146275	2.676	0.143	64.794	6.424	L1	C
146376	2.677	0.144	65.232	6.426	L1	C
146476	2.672	0.143	64.794	6.414	L1	C
146576	2.67	0.143	64.794	6.408	L1	C
146676	2.668	0.144	65.086	6.404	L1	C
146776	2.665	0.144	64.94	6.396	L1	C
146876	2.665	0.144	65.232	6.396	L1	C
146977	2.662	0.145	65.524	6.388	L1	C
147078	2.659	0.145	65.816	6.382	L1	C
147179	2.656	0.145	65.67	6.373	L1	C
147280	2.654	0.146	66.107	6.37	L1	C
147381	2.651	0.146	66.253	6.362	L1	C
147481	2.649	0.146	66.107	6.358	L1	C
147581	2.646	0.146	66.107	6.351	L1	C
147681	2.646	0.147	66.399	6.349	L1	C
147782	2.642	0.147	66.691	6.34	L1	C
147882	2.639	0.146	66.253	6.335	L1	C
147982	2.637	0.147	66.545	6.33	L1	C
148082	2.635	0.147	66.691	6.324	L1	C
148182	2.632	0.147	66.691	6.318	L1	C
148282	2.631	0.147	66.545	6.314	L1	C
148382	2.629	0.148	66.837	6.311	L1	C
148483	2.627	0.148	67.129	6.304	L1	C
148584	2.624	0.148	66.983	6.297	L1	C
148684	2.621	0.148	66.837	6.29	L1	C
148784	2.619	0.148	66.837	6.285	L1	C
148884	2.616	0.147	66.545	6.279	L1	C
148984	2.613	0.147	66.545	6.271	L1	C
149084	2.61	0.147	66.691	6.265	L1	C
149184	2.607	0.147	66.399	6.256	L1	C
149284	2.605	0.147	66.691	6.251	L1	C
149384	2.603	0.147	66.545	6.246	L1	C
149484	2.6	0.148	66.837	6.241	L1	C
149584	2.597	0.147	66.399	6.232	L1	C
149684	2.595	0.146	66.253	6.228	L1	C
149785	2.592	0.145	65.524	6.221	L1	C
149885	2.59	0.145	65.524	6.217	L1	C
149986	2.588	0.146	66.107	6.211	L1	C
150086	2.585	0.145	65.816	6.205	L1	C
150186	2.582	0.147	66.399	6.196	L1	C
150286	2.581	0.147	66.545	6.194	L1	C
150386	2.579	0.146	66.107	6.19	L1	C
150487	2.576	0.146	66.107	6.183	L1	C
150587	2.574	0.145	65.67	6.177	L1	C
150688	2.571	0.146	65.961	6.171	L1	C
150788	2.568	0.146	66.107	6.164	L1	C
150888	2.568	0.146	66.253	6.164	L1	C
150988	2.563	0.145	65.67	6.152	L1	C
151089	2.562	0.146	66.107	6.149	L1	C
151189	2.56	0.146	66.107	6.143	L1	C
151289	2.557	0.147	66.399	6.137	L1	C
151389	2.556	0.147	66.545	6.133	L1	C
151490	2.552	0.146	65.961	6.125	L1	C
151590	2.55	0.147	66.545	6.12	L1	C
151690	2.547	0.146	65.961	6.114	L1	C
151790	2.544	0.146	66.253	6.105	L1	C
151890	2.543	0.146	66.253	6.104	L1	C
151990	2.542	0.146	65.961	6.1	L1	C
152090	2.539	0.147	66.545	6.093	L1	C
152190	2.537	0.146	66.253	6.088	L1	C
152290	2.533	0.147	66.399	6.079	L1	C
152390	2.531	0.147	66.545	6.075	L1	C
152490	2.529	0.147	66.545	6.069	L1	C
152590	2.527	0.148	66.837	6.065	L1	C
152690	2.525	0.148	66.983	6.059	L1	C
152790	2.522	0.147	66.691	6.053	L1	C
152890	2.519	0.149	67.274	6.047	L1	C
152990	2.516	0.149	67.274	6.039	L1	C
153090	2.514	0.149	67.42	6.034	L1	C
153190	2.511	0.15	67.712	6.027	L1	C
153290	2.509	0.15	68.004	6.023	L1	C
153390	2.506	0.15	67.858	6.015	L1	C
153490	2.504	0.15	68.004	6.009	L1	C
153590	2.502	0.15	67.858	6.006	L1	C
153691	2.5	0.151	68.15	5.999	L1	C
153792	2.496	0.151	68.15	5.99	L1	C
153892	2.495	0.151	68.296	5.987	L1	C
153993	2.491	0.151	68.296	5.979	L1	C
154093	2.489	0.152	68.733	5.975	L1	C
154193	2.487	0.151	68.15	5.968	L1	C
154293	2.484	0.153	69.171	5.962	L1	C
154393	2.484	0.152	68.879	5.961	L1	C
154493	2.48	0.152	68.733	5.952	L1	C
154594	2.476	0.153	69.025	5.943	L1	C
154694	2.476	0.153	69.171	5.942	L1	C
154794	2.472	0.153	69.025	5.933	L1	C
154894	2.471	0.154	69.463	5.93	L1	C
154994	2.467	0.155	69.9	5.92	L1	C
155094	2.465	0.154	69.463	5.916	L1	C
155194	2.463	0.155	69.9	5.91	L1	C
155294	2.46	0.154	69.755	5.904	L1	C
155394	2.458	0.155	70.192	5.899	L1	C
155495	2.455	0.155	70.338	5.892	L1	C
155595	2.453	0.155	70.192	5.888	L1	C
155695	2.451	0.156	70.63	5.883	L1	C
155795	2.448	0.156	70.776	5.875	L1	C
155895	2.445	0.156	70.776	5.869	L1	C
155996	2.443	0.156	70.776	5.864	L1	C
156097	2.44	0.157	71.067	5.856	L1	C
156197	2.439	0.157	71.213	5.853	L1	C
156297	2.436	0.159	71.943	5.845	L1	C
156398	2.432	0.159	72.089	5.837	L1	C
156498	2.429	0.16	72.235	5.83	L1	C
156598	2.428	0.16	72.38	5.828	L1	C
156698	2.427	0.16	72.38	5.825	L1	C
156798	2.425	0.16	72.235	5.819	L1	C
156899	2.421	0.16	72.38	5.811	L1	C
157000	2.418	0.161	72.818	5.804	L1	C
157100	2.415	0.162	73.11	5.796	L1	C
157200	2.413	0.161	72.964	5.792	L1	C
157300	2.411	0.16	72.235	5.787	L1	C
157400	2.409	0.162	73.402	5.783	L1	C
157500	2.407	0.163	73.548	5.776	L1	C
157600	2.404	0.162	73.402	5.77	L1	C
157700	2.401	0.163	73.839	5.763	L1	C
157800	2.399	0.162	73.256	5.759	L1	C
157900	2.397	0.162	73.256	5.752	L1	C
158000	2.394	0.162	73.256	5.746	L1	C
158100	2.392	0.163	73.548	5.742	L1	C
158200	2.389	0.164	73.985	5.735	L1	C
158300	2.388	0.164	73.985	5.731	L1	C
158400	2.384	0.164	74.277	5.721	L1	C
158500	2.383	0.164	73.985	5.719	L1	C
158600	2.381	0.164	73.985	5.715	L1	C
158700	2.378	0.165	74.715	5.708	L1	C
158800	2.375	0.167	75.444	5.701	L1	C
158900	2.374	0.166	75.006	5.698	L1	C
159000	2.372	0.167	75.444	5.693	L1	C
159100	2.368	0.168	76.028	5.684	L1	C
159200	2.368	0.167	75.736	5.682	L1	C
159300	2.365	0.168	75.882	5.675	L1	C
159401	2.362	0.168	76.028	5.67	L1	C
159501	2.36	0.169	76.611	5.665	L1	C
159601	2.358	0.169	76.465	5.659	L1	C
159702	2.356	0.171	77.195	5.653	L1	C
159802	2.353	0.17	76.757	5.648	L1	C
159902	2.35	0.171	77.195	5.64	L1	C
160002	2.347	0.171	77.341	5.633	L1	C
160103	2.346	0.171	77.341	5.629	L1	C
160204	2.344	0.173	78.216	5.626	L1	C
160304	2.341	0.172	77.632	5.619	L1	C
160404	2.339	0.173	78.362	5.612	L1	C
160504	2.335	0.173	78.362	5.605	L1	C
160604	2.332	0.173	78.216	5.598	L1	C
160704	2.33	0.174	78.508	5.593	L1	C
160804	2.328	0.174	78.654	5.587	L1	C
160904	2.326	0.175	79.091	5.583	L1	C
161004	2.324	0.174	78.8	5.577	L1	C
161104	2.322	0.175	79.091	5.574	L1	C
161204	2.319	0.175	78.945	5.567	L1	C
161304	2.317	0.175	79.383	5.561	L1	C
161404	2.315	0.176	79.529	5.555	L1	C
161504	2.312	0.176	79.675	5.549	L1	C
161604	2.309	0.177	80.112	5.543	L1	C
161704	2.307	0.178	80.404	5.537	L1	C
161805	2.305	0.178	80.55	5.531	L1	C
161906	2.302	0.177	80.258	5.525	L1	C
162006	2.299	0.179	80.842	5.518	L1	C
162106	2.299	0.179	80.988	5.516	L1	C
162206	2.296	0.179	80.842	5.511	L1	C
162306	2.293	0.18	81.28	5.504	L1	C
162407	2.291	0.179	81.134	5.499	L1	C
162507	2.288	0.18	81.425	5.492	L1	C
162608	2.287	0.18	81.571	5.488	L1	C
162708	2.284	0.181	81.863	5.482	L1	C
162808	2.282	0.181	81.863	5.477	L1	C
162908	2.28	0.182	82.301	5.472	L1	C
163008	2.276	0.181	81.717	5.463	L1	C
163108	2.273	0.181	81.717	5.456	L1	C
163209	2.272	0.182	82.155	5.454	L1	C
163309	2.269	0.182	82.447	5.446	L1	C
163409	2.268	0.181	81.717	5.442	L1	C
163509	2.264	0.181	82.009	5.434	L1	C
163610	2.262	0.181	81.863	5.43	L1	C
163710	2.259	0.181	81.717	5.422	L1	C
163810	2.258	0.18	81.425	5.419	L1	C
163910	2.255	0.181	82.009	5.413	L1	C
164010	2.253	0.181	81.863	5.407	L1	C
164110	2.249	0.181	81.863	5.399	L1	C
164210	2.248	0.182	82.155	5.395	L1	C
164310	2.245	0.182	82.447	5.388	L1	C
164410	2.242	0.181	82.009	5.381	L1	C
164510	2.24	0.181	82.009	5.376	L1	C
164610	2.238	0.18	81.571	5.37	L1	C
164711	2.235	0.18	81.28	5.364	L1	C
164811	2.232	0.18	81.571	5.358	L1	C
164911	2.231	0.181	81.863	5.354	L1	C
165011	2.229	0.181	81.717	5.349	L1	C
165111	2.226	0.182	82.155	5.342	L1	C
165212	2.223	0.181	81.717	5.336	L1	C
165312	2.22	0.181	82.009	5.327	L1	C
165413	2.217	0.181	81.863	5.321	L1	C
165513	2.216	0.182	82.301	5.318	L1	C
165613	2.213	0.181	81.863	5.312	L1	C
165714	2.211	0.182	82.155	5.306	L1	C
165814	2.209	0.181	82.009	5.301	L1	C
165914	2.206	0.181	81.863	5.294	L1	C
166014	2.204	0.183	82.593	5.289	L1	C
166114	2.201	0.182	82.447	5.283	L1	C
166214	2.199	0.183	82.738	5.276	L1	C
166314	2.196	0.181	81.863	5.271	L1	C
166414	2.195	0.184	83.176	5.267	L1	C
166514	2.192	0.183	82.738	5.26	L1	C
166614	2.189	0.183	82.738	5.253	L1	C
166714	2.187	0.182	82.155	5.249	L1	C
166814	2.186	0.183	82.593	5.246	L1	C
166914	2.183	0.183	82.884	5.24	L1	C
167015	2.18	0.182	82.447	5.231	L1	C
167115	2.179	0.183	82.593	5.229	L1	C
167216	2.175	0.183	82.593	5.22	L1	C
167316	2.173	0.183	82.738	5.216	L1	C
167416	2.171	0.182	82.447	5.211	L1	C
167516	2.169	0.183	82.738	5.205	L1	C
167616	2.167	0.182	82.301	5.2	L1	C
167716	2.165	0.182	82.447	5.196	L1	C
167816	2.162	0.182	82.301	5.188	L1	C
167916	2.159	0.182	82.447	5.181	L1	C
168016	2.157	0.181	81.863	5.177	L1	C
168116	2.156	0.181	81.863	5.175	L1	C
168216	2.153	0.18	81.425	5.167	L1	C
168316	2.15	0.18	81.571	5.161	L1	C
168416	2.147	0.181	81.863	5.153	L1	C
168516	2.145	0.181	81.863	5.148	L1	C
168616	2.143	0.181	81.717	5.143	L1	C
168716	2.14	0.18	81.28	5.136	L1	C
168816	2.138	0.179	80.988	5.13	L1	C
168916	2.136	0.18	81.28	5.127	L1	C
169016	2.134	0.18	81.28	5.122	L1	C
169116	2.131	0.179	80.842	5.114	L1	C
169216	2.126	0.18	81.571	5.103	L1	C
169316	2.126	0.179	80.988	5.102	L1	C
169416	2.123	0.178	80.696	5.095	L1	C
169517	2.121	0.18	81.425	5.09	L1	C
169617	2.118	0.179	80.842	5.082	L1	C
169717	2.115	0.179	80.842	5.076	L1	C
169817	2.115	0.18	81.28	5.075	L1	C
169917	2.112	0.18	81.571	5.068	L1	C
170018	2.109	0.18	81.571	5.061	L1	C
170119	2.107	0.18	81.571	5.057	L1	C
170219	2.105	0.181	81.717	5.051	L1	C
170320	2.103	0.181	81.717	5.047	L1	C
170421	2.101	0.182	82.155	5.042	L1	C
170521	2.098	0.182	82.447	5.036	L1	C
170622	2.096	0.182	82.155	5.031	L1	C
170722	2.094	0.183	82.593	5.026	L1	C
170823	2.091	0.183	82.738	5.019	L1	C
170923	2.087	0.183	82.884	5.009	L1	C
171024	2.085	0.184	83.03	5.003	L1	C
171124	2.084	0.183	82.884	5.001	L1	C
171225	2.082	0.184	83.176	4.996	L1	C
171325	2.081	0.184	83.03	4.993	L1	C
171425	2.077	0.184	83.322	4.985	L1	C
171526	2.075	0.183	82.884	4.979	L1	C
171626	2.073	0.183	82.738	4.975	L1	C
171726	2.07	0.182	82.301	4.968	L1	C
171826	2.069	0.181	82.009	4.965	L1	C
171926	2.064	0.181	81.717	4.955	L1	C
172026	2.062	0.18	81.425	4.95	L1	C
172126	2.06	0.179	81.134	4.944	L1	C
172226	2.058	0.177	79.967	4.94	L1	C
172326	2.055	0.175	79.237	4.932	L1	C
172426	2.053	0.176	79.529	4.928	L1	C
172526	2.05	0.174	78.654	4.92	L1	C
172626	2.048	0.175	79.091	4.916	L1	C
172726	2.046	0.175	79.237	4.91	L1	C
172826	2.043	0.175	78.945	4.903	L1	C
172926	2.04	0.175	78.945	4.896	L1	C
173026	2.038	0.174	78.508	4.891	L1	C
173126	2.035	0.174	78.8	4.884	L1	C
173226	2.034	0.174	78.508	4.881	L1	C
173326	2.03	0.172	77.924	4.872	L1	C
173427	2.028	0.172	77.924	4.867	L1	C
173528	2.026	0.172	77.632	4.862	L1	C
173628	2.024	0.173	78.07	4.858	L1	C
173728	2.02	0.172	77.924	4.848	L1	C
173828	2.019	0.172	77.632	4.846	L1	C
173928	2.017	0.173	78.07	4.842	L1	C
174028	2.016	0.173	78.07	4.838	L1	C
174128	2.014	0.173	78.07	4.835	L1	C
174228	2.012	0.172	77.632	4.828	L1	C
174328	2.01	0.172	77.778	4.824	L1	C
174428	2.006	0.172	77.632	4.815	L1	C
174528	2.004	0.173	78.216	4.809	L1	C
174628	2.001	0.172	77.778	4.804	L1	C
174728	1.998	0.171	77.195	4.795	L1	C
174828	1.996	0.172	77.632	4.791	L1	C
174928	1.993	0.171	77.341	4.784	L1	C
175028	1.991	0.172	77.632	4.78	L1	C
175129	1.989	0.171	77.487	4.773	L1	C
175229	1.987	0.171	77.341	4.769	L1	C
175329	1.985	0.172	77.632	4.765	L1	C
175429	1.982	0.171	77.487	4.757	L1	C
175530	1.98	0.171	77.487	4.751	L1	C
175630	1.976	0.172	77.632	4.743	L1	C
175730	1.974	0.171	77.487	4.737	L1	C
175830	1.972	0.173	78.362	4.733	L1	C
175930	1.971	0.171	77.487	4.729	L1	C
176032	1.968	0.173	78.07	4.723	L1	C
176133	1.965	0.173	78.07	4.715	L1	C
176234	1.963	0.172	77.778	4.712	L1	C
176334	1.96	0.173	78.216	4.704	L1	C
176434	1.96	0.173	78.07	4.705	L1	C
176534	1.956	0.173	78.362	4.694	L1	C
176634	1.956	0.173	78.07	4.695	L1	C
176734	1.952	0.173	78.07	4.684	L1	C
176835	1.949	0.174	78.508	4.678	L1	C
176935	1.946	0.174	78.508	4.671	L1	C
177036	1.945	0.173	78.362	4.667	L1	C
177136	1.943	0.175	78.945	4.663	L1	C
177236	1.94	0.175	79.237	4.657	L1	C
177336	1.94	0.174	78.8	4.656	L1	C
177436	1.936	0.175	79.237	4.647	L1	C
177536	1.934	0.175	79.237	4.643	L1	C
177636	1.932	0.175	79.237	4.638	L1	C
177736	1.931	0.175	79.383	4.633	L1	C
177837	1.928	0.176	79.529	4.626	L1	C
177938	1.925	0.176	79.529	4.619	L1	C
178038	1.924	0.176	79.821	4.617	L1	C
178139	1.921	0.176	79.675	4.609	L1	C
178239	1.918	0.176	79.821	4.602	L1	C
178339	1.916	0.177	80.112	4.598	L1	C
178440	1.913	0.178	80.55	4.592	L1	C
178541	1.911	0.177	80.258	4.586	L1	C
178642	1.911	0.178	80.696	4.586	L1	C
178742	1.906	0.178	80.55	4.574	L1	C
178842	1.905	0.18	81.571	4.571	L1	C
178942	1.902	0.179	80.842	4.564	L1	C
179042	1.899	0.18	81.571	4.557	L1	C
179142	1.897	0.179	80.988	4.553	L1	C
179242	1.896	0.179	80.988	4.551	L1	C
179343	1.892	0.181	81.717	4.542	L1	C
179443	1.891	0.179	80.988	4.538	L1	C
179543	1.887	0.18	81.571	4.53	L1	C
179643	1.885	0.181	82.009	4.523	L1	C
179743	1.882	0.179	80.988	4.516	L1	C
179843	1.88	0.181	81.717	4.511	L1	C
179943	1.877	0.182	82.155	4.506	L1	C
180044	1.875	0.181	81.863	4.499	L1	C
180144	1.872	0.182	82.155	4.493	L1	C
180244	1.868	0.181	82.009	4.484	L1	C
180344	1.865	0.183	82.593	4.477	L1	C
180444	1.866	0.182	82.447	4.478	L1	C
180544	1.864	0.181	81.863	4.473	L1	C
180644	1.862	0.182	82.301	4.468	L1	C
180744	1.859	0.182	82.301	4.462	L1	C
180844	1.858	0.183	82.884	4.459	L1	C
180944	1.855	0.182	82.155	4.452	L1	C
181044	1.852	0.183	82.884	4.446	L1	C
181144	1.851	0.184	83.03	4.442	L1	C
181244	1.848	0.183	82.738	4.436	L1	C
181344	1.846	0.184	83.03	4.431	L1	C
181444	1.843	0.184	83.322	4.424	L1	C
181544	1.841	0.184	83.03	4.418	L1	C
181644	1.839	0.184	83.176	4.414	L1	C
181744	1.836	0.185	83.468	4.407	L1	C
181844	1.835	0.184	83.176	4.404	L1	C
181944	1.832	0.184	83.322	4.396	L1	C
182045	1.83	0.185	83.906	4.391	L1	C
182145	1.826	0.185	83.76	4.383	L1	C
182246	1.825	0.186	84.051	4.379	L1	C
182346	1.822	0.186	84.051	4.372	L1	C
182446	1.82	0.186	84.051	4.369	L1	C
182546	1.817	0.187	84.635	4.362	L1	C
182647	1.814	0.186	84.051	4.354	L1	C
182748	1.812	0.187	84.635	4.348	L1	C
182849	1.81	0.188	84.927	4.344	L1	C
182949	1.807	0.188	85.219	4.337	L1	C
183049	1.804	0.188	84.927	4.331	L1	C
183149	1.802	0.187	84.781	4.325	L1	C
183249	1.799	0.188	85.073	4.318	L1	C
183350	1.796	0.189	85.51	4.311	L1	C
183450	1.794	0.188	85.073	4.307	L1	C
183551	1.793	0.188	85.073	4.303	L1	C
183652	1.792	0.189	85.364	4.3	L1	C
183752	1.788	0.189	85.364	4.291	L1	C
183852	1.784	0.188	85.219	4.283	L1	C
183953	1.783	0.187	84.489	4.279	L1	C
184053	1.78	0.187	84.635	4.273	L1	C
184154	1.777	0.189	85.364	4.266	L1	C
184254	1.775	0.188	85.073	4.259	L1	C
184354	1.773	0.189	85.51	4.254	L1	C
184455	1.769	0.188	85.073	4.246	L1	C
184556	1.768	0.188	85.219	4.243	L1	C
184656	1.765	0.188	84.927	4.237	L1	C
184756	1.763	0.189	85.364	4.231	L1	C
184856	1.762	0.188	85.073	4.228	L1	C
184956	1.758	0.189	85.656	4.219	L1	C
185056	1.756	0.189	85.656	4.214	L1	C
185156	1.754	0.188	85.073	4.209	L1	C
185256	1.751	0.191	86.24	4.201	L1	C
185356	1.748	0.191	86.24	4.195	L1	C
185457	1.745	0.19	85.948	4.189	L1	C
185557	1.744	0.19	85.948	4.186	L1	C
185657	1.742	0.189	85.656	4.181	L1	C
185757	1.738	0.189	85.51	4.172	L1	C
185858	1.736	0.19	86.094	4.167	L1	C
185958	1.733	0.19	85.948	4.16	L1	C
186058	1.733	0.19	85.802	4.158	L1	C
186159	1.729	0.189	85.656	4.15	L1	C
186259	1.727	0.19	85.948	4.146	L1	C
186360	1.724	0.19	85.948	4.138	L1	C
186460	1.722	0.19	86.094	4.133	L1	C
186560	1.72	0.189	85.656	4.128	L1	C
186660	1.718	0.189	85.364	4.123	L1	C
186760	1.715	0.19	86.094	4.117	L1	C
186860	1.713	0.191	86.386	4.111	L1	C
186960	1.71	0.191	86.532	4.105	L1	C
187060	1.708	0.19	85.948	4.099	L1	C
187160	1.705	0.191	86.532	4.093	L1	C
187260	1.704	0.191	86.386	4.091	L1	C
187361	1.703	0.19	85.802	4.087	L1	C
187461	1.7	0.19	85.802	4.08	L1	C
187561	1.698	0.19	85.802	4.074	L1	C
187661	1.695	0.189	85.656	4.068	L1	C
187761	1.689	0.189	85.364	4.054	L1	C
187861	1.688	0.188	85.073	4.052	L1	C
187961	1.687	0.187	84.781	4.049	L1	C
188061	1.684	0.187	84.489	4.04	L1	C
188162	1.683	0.188	84.927	4.038	L1	C
188262	1.682	0.187	84.489	4.037	L1	C
188362	1.679	0.187	84.635	4.03	L1	C
188463	1.676	0.188	84.927	4.023	L1	C
188563	1.675	0.187	84.635	4.02	L1	C
188663	1.672	0.189	85.364	4.013	L1	C
188763	1.67	0.187	84.781	4.007	L1	C
188863	1.666	0.186	84.197	3.999	L1	C
188964	1.664	0.188	85.219	3.994	L1	C
189064	1.661	0.188	84.927	3.985	L1	C
189165	1.659	0.189	85.364	3.982	L1	C
189265	1.657	0.188	84.927	3.976	L1	C
189366	1.654	0.189	85.364	3.97	L1	C
189467	1.653	0.189	85.364	3.968	L1	C
189567	1.65	0.188	85.073	3.961	L1	C
189668	1.647	0.188	85.073	3.954	L1	C
189769	1.646	0.188	84.927	3.951	L1	C
189869	1.644	0.187	84.635	3.947	L1	C
189969	1.642	0.185	83.76	3.94	L1	C
190069	1.637	0.186	84.343	3.93	L1	C
190169	1.636	0.187	84.489	3.927	L1	C
190269	1.634	0.186	84.051	3.921	L1	C
190370	1.631	0.186	84.051	3.914	L1	C
190470	1.628	0.186	84.197	3.908	L1	C
190570	1.626	0.186	84.051	3.902	L1	C
190670	1.624	0.185	83.906	3.897	L1	C
190771	1.622	0.186	84.197	3.893	L1	C
190871	1.619	0.186	84.051	3.886	L1	C
190972	1.616	0.185	83.76	3.879	L1	C
191072	1.614	0.185	83.76	3.872	L1	C
191173	1.612	0.185	83.906	3.869	L1	C
191273	1.608	0.184	83.322	3.86	L1	C
191373	1.607	0.184	83.322	3.858	L1	C
191473	1.606	0.184	83.322	3.854	L1	C
191573	1.602	0.185	83.614	3.845	L1	C
191673	1.601	0.184	83.176	3.841	L1	C
191773	1.597	0.184	83.322	3.834	L1	C
191874	1.595	0.183	82.738	3.829	L1	C
191974	1.592	0.183	82.884	3.821	L1	C
192074	1.59	0.184	83.322	3.816	L1	C
192174	1.586	0.184	83.03	3.807	L1	C
192274	1.584	0.185	83.468	3.802	L1	C
192374	1.582	0.184	83.322	3.796	L1	C
192474	1.578	0.184	83.322	3.788	L1	C
192575	1.576	0.183	82.884	3.783	L1	C
192675	1.575	0.183	82.884	3.781	L1	C
192776	1.573	0.182	82.447	3.774	L1	C
192877	1.57	0.181	81.863	3.769	L1	C
192978	1.568	0.181	81.863	3.763	L1	C
193078	1.565	0.181	82.009	3.756	L1	C
193178	1.563	0.18	81.571	3.75	L1	C
193279	1.56	0.18	81.425	3.744	L1	C
193379	1.557	0.18	81.425	3.738	L1	C
193479	1.556	0.18	81.571	3.734	L1	C
193579	1.552	0.18	81.28	3.725	L1	C
193679	1.55	0.179	80.842	3.72	L1	C
193780	1.549	0.179	80.842	3.718	L1	C
193880	1.547	0.178	80.696	3.712	L1	C
193980	1.545	0.178	80.404	3.708	L1	C
194080	1.544	0.177	80.112	3.705	L1	C
194180	1.542	0.178	80.55	3.7	L1	C
194280	1.539	0.176	79.529	3.693	L1	C
194380	1.535	0.177	79.967	3.685	L1	C
194480	1.534	0.176	79.675	3.681	L1	C
194580	1.531	0.176	79.529	3.674	L1	C
194680	1.528	0.175	79.237	3.668	L1	C
194780	1.527	0.175	79.091	3.664	L1	C
194880	1.525	0.174	78.8	3.659	L1	C
194981	1.523	0.174	78.508	3.654	L1	C
195081	1.522	0.174	78.654	3.652	L1	C
195182	1.518	0.171	77.487	3.643	L1	C
195282	1.515	0.17	76.903	3.636	L1	C
195382	1.513	0.17	76.903	3.631	L1	C
195483	1.511	0.168	75.882	3.626	L1	C
195584	1.508	0.168	75.882	3.619	L1	C
195684	1.506	0.167	75.736	3.615	L1	C
195784	1.503	0.166	75.298	3.606	L1	C
195884	1.501	0.165	74.861	3.602	L1	C
195984	1.498	0.165	74.715	3.595	L1	C
196085	1.496	0.165	74.423	3.59	L1	C
196185	1.494	0.164	74.277	3.585	L1	C
196285	1.492	0.165	74.861	3.58	L1	C
196385	1.489	0.165	74.423	3.573	L1	C
196485	1.486	0.165	74.423	3.567	L1	C
196585	1.484	0.165	74.423	3.561	L1	C
196685	1.482	0.165	74.423	3.557	L1	C
196786	1.479	0.165	74.569	3.55	L1	C
196886	1.476	0.164	74.131	3.543	L1	C
196986	1.474	0.164	74.131	3.538	L1	C
197086	1.471	0.165	74.423	3.531	L1	C
197186	1.469	0.164	74.277	3.526	L1	C
197287	1.466	0.164	74.277	3.52	L1	C
197388	1.465	0.163	73.693	3.517	L1	C
197488	1.463	0.164	73.985	3.511	L1	C
197588	1.46	0.164	74.277	3.504	L1	C
197688	1.457	0.164	73.985	3.496	L1	C
197789	1.455	0.164	74.277	3.492	L1	C
197889	1.453	0.164	73.985	3.488	L1	C
197990	1.451	0.164	73.985	3.483	L1	C
198091	1.448	0.164	74.277	3.475	L1	C
198191	1.446	0.164	73.985	3.47	L1	C
198292	1.442	0.164	74.277	3.461	L1	C
198392	1.441	0.164	73.985	3.458	L1	C
198493	1.438	0.165	74.423	3.451	L1	C
198593	1.436	0.165	74.423	3.446	L1	C
198693	1.434	0.165	74.423	3.441	L1	C
198794	1.43	0.164	73.985	3.433	L1	C
198894	1.429	0.163	73.839	3.429	L1	C
198995	1.427	0.164	74.277	3.424	L1	C
199095	1.425	0.164	74.131	3.42	L1	C
199195	1.423	0.164	74.131	3.414	L1	C
199295	1.421	0.164	73.985	3.41	L1	C
199396	1.418	0.163	73.839	3.403	L1	C
199497	1.414	0.163	73.839	3.394	L1	C
199597	1.413	0.163	73.548	3.391	L1	C
199697	1.409	0.163	73.839	3.383	L1	C
199798	1.407	0.162	73.402	3.376	L1	C
199898	1.405	0.163	73.839	3.371	L1	C
199998	1.401	0.163	73.839	3.362	L1	C
200098	1.398	0.164	73.985	3.356	L1	C
200198	1.395	0.164	74.131	3.348	L1	C
200298	1.394	0.164	73.985	3.345	L1	C
[truncated: 3,934 more rows]

## Sheet: L1_D
Time [msec]	Potentiometer [V]	Force sensor [V]	Pull-out force [N]	Pull-out distance [mm]	Vertebra	Orientation
0	5.012	0.021	9.503	12.028	L1	D
100	5.013	0.022	9.795	12.03	L1	D
200	5.011	0.022	10.087	12.027	L1	D
301	5.011	0.022	10.087	12.027	L1	D
401	5.011	0.022	9.795	12.027	L1	D
501	5.011	0.022	9.795	12.027	L1	D
601	5.012	0.021	9.649	12.029	L1	D
701	5.011	0.021	9.649	12.027	L1	D
801	5.011	0.021	9.357	12.027	L1	D
902	5.011	0.022	9.795	12.027	L1	D
1002	5.012	0.021	9.649	12.028	L1	D
1103	5.011	0.021	9.357	12.027	L1	D
1203	5.011	0.022	9.795	12.027	L1	D
1304	5.011	0.021	9.503	12.027	L1	D
1404	5.012	0.022	9.795	12.029	L1	D
1505	5.012	0.023	10.233	12.028	L1	D
1605	5.011	0.021	9.357	12.027	L1	D
1706	5.012	0.021	9.649	12.028	L1	D
1806	5.012	0.021	9.357	12.029	L1	D
1907	5.012	0.021	9.503	12.029	L1	D
2008	5.012	0.022	9.795	12.029	L1	D
2108	5.011	0.022	10.087	12.027	L1	D
2209	5.011	0.022	9.941	12.027	L1	D
2309	5.011	0.022	9.795	12.027	L1	D
2409	5.012	0.021	9.357	12.029	L1	D
2509	5.011	0.023	10.233	12.027	L1	D
2609	5.012	0.023	10.379	12.028	L1	D
2709	5.012	0.022	9.941	12.029	L1	D
2809	5.011	0.023	10.233	12.027	L1	D
2909	5.011	0.022	10.087	12.027	L1	D
3010	5.011	0.023	10.233	12.027	L1	D
3110	5.011	0.022	10.087	12.027	L1	D
3210	5.011	0.022	10.087	12.027	L1	D
3310	5.011	0.023	10.379	12.026	L1	D
3410	5.012	0.023	10.379	12.028	L1	D
3510	5.011	0.021	9.649	12.027	L1	D
3610	5.012	0.022	9.941	12.029	L1	D
3710	5.011	0.023	10.233	12.027	L1	D
3810	5.012	0.023	10.379	12.028	L1	D
3910	5.012	0.022	9.795	12.03	L1	D
4011	5.011	0.023	10.379	12.027	L1	D
4111	5.011	0.023	10.379	12.027	L1	D
4211	5.012	0.023	10.233	12.028	L1	D
4311	5.011	0.024	10.67	12.027	L1	D
4411	5.011	0.022	9.795	12.027	L1	D
4511	5.012	0.023	10.233	12.029	L1	D
4611	5.011	0.023	10.233	12.027	L1	D
4712	5.012	0.022	10.087	12.028	L1	D
4812	5.012	0.023	10.379	12.028	L1	D
4912	5.012	0.023	10.524	12.029	L1	D
5012	5.011	0.023	10.379	12.027	L1	D
5112	5.012	0.022	10.087	12.028	L1	D
5213	5.012	0.023	10.379	12.03	L1	D
5313	5.012	0.023	10.233	12.03	L1	D
5413	5.011	0.023	10.379	12.027	L1	D
5514	5.012	0.023	10.524	12.03	L1	D
5614	5.011	0.023	10.524	12.027	L1	D
5714	5.011	0.024	10.962	12.027	L1	D
5814	5.011	0.024	10.816	12.026	L1	D
5915	5.011	0.023	10.524	12.027	L1	D
6016	5.012	0.024	10.962	12.028	L1	D
6116	5.012	0.024	10.962	12.03	L1	D
6216	5.012	0.024	10.816	12.028	L1	D
6316	5.012	0.023	10.379	12.028	L1	D
6416	5.012	0.023	10.524	12.028	L1	D
6516	5.012	0.024	10.67	12.029	L1	D
6616	5.011	0.024	10.67	12.027	L1	D
6716	5.011	0.024	10.67	12.027	L1	D
6816	5.011	0.023	10.524	12.027	L1	D
6916	5.012	0.023	10.379	12.029	L1	D
7016	5.012	0.024	10.816	12.028	L1	D
7116	5.011	0.024	10.816	12.027	L1	D
7216	5.011	0.024	10.816	12.027	L1	D
7316	5.012	0.024	10.67	12.028	L1	D
7416	5.012	0.024	10.67	12.03	L1	D
7516	5.011	0.024	10.816	12.027	L1	D
7616	5.011	0.024	10.67	12.027	L1	D
7716	5.012	0.024	10.67	12.029	L1	D
7816	5.012	0.024	10.67	12.029	L1	D
7916	5.012	0.023	10.524	12.029	L1	D
8016	5.012	0.024	10.67	12.028	L1	D
8116	5.012	0.024	10.816	12.029	L1	D
8217	5.012	0.021	9.649	12.028	L1	D
8318	5.012	0.022	10.087	12.028	L1	D
8418	5.011	0.023	10.524	12.027	L1	D
8518	5.012	0.023	10.524	12.029	L1	D
8619	5.011	0.023	10.233	12.027	L1	D
8719	5.012	0.023	10.379	12.029	L1	D
8819	5.011	0.022	10.087	12.027	L1	D
8919	5.012	0.023	10.524	12.028	L1	D
9020	5.011	0.023	10.379	12.027	L1	D
9120	5.012	0.022	9.941	12.028	L1	D
9220	5.012	0.022	9.795	12.028	L1	D
9320	5.012	0.023	10.379	12.028	L1	D
9420	5.012	0.023	10.233	12.03	L1	D
9520	5.012	0.023	10.233	12.029	L1	D
9620	5.012	0.023	10.524	12.028	L1	D
9720	5.011	0.023	10.233	12.027	L1	D
9821	5.012	0.022	10.087	12.029	L1	D
9922	5.012	0.022	9.941	12.028	L1	D
10023	5.012	0.022	10.087	12.029	L1	D
10124	5.012	0.021	9.649	12.029	L1	D
10225	5.012	0.021	9.649	12.028	L1	D
10326	5.011	0.021	9.357	12.027	L1	D
10426	5.012	0.021	9.503	12.029	L1	D
10526	5.011	0.022	10.087	12.027	L1	D
10626	5.011	0.021	9.503	12.027	L1	D
10726	5.012	0.019	8.774	12.028	L1	D
10826	5.011	0.021	9.503	12.027	L1	D
10926	5.011	0.021	9.503	12.027	L1	D
11026	5.011	0.021	9.649	12.027	L1	D
11126	5.012	0.021	9.649	12.028	L1	D
11226	5.011	0.023	10.233	12.027	L1	D
11326	5.011	0.022	9.795	12.027	L1	D
11427	5.011	0.021	9.649	12.027	L1	D
11527	5.012	0.021	9.649	12.029	L1	D
11628	5.011	0.022	9.795	12.027	L1	D
11728	5.012	0.021	9.503	12.029	L1	D
11828	5.012	0.02	9.211	12.029	L1	D
11928	5.012	0.022	9.795	12.028	L1	D
12028	5.012	0.022	9.795	12.028	L1	D
12128	5.011	0.021	9.357	12.027	L1	D
12228	5.012	0.02	9.211	12.028	L1	D
12329	5.011	0.021	9.649	12.027	L1	D
12430	5.012	0.021	9.649	12.028	L1	D
12530	5.011	0.022	9.941	12.027	L1	D
12630	5.011	0.023	10.379	12.027	L1	D
12730	5.012	0.021	9.649	12.028	L1	D
12830	5.012	0.022	9.795	12.029	L1	D
12930	5.011	0.022	9.941	12.027	L1	D
13030	5.012	0.022	9.795	12.028	L1	D
13131	5.012	0.022	9.941	12.028	L1	D
13231	5.011	0.023	10.524	12.027	L1	D
13332	5.011	0.024	10.816	12.027	L1	D
13432	5.011	0.024	10.962	12.027	L1	D
13532	5.011	0.025	11.108	12.027	L1	D
13633	5.011	0.026	11.692	12.027	L1	D
13734	5.011	0.026	11.546	12.027	L1	D
13834	5.012	0.027	12.129	12.029	L1	D
13934	5.011	0.026	11.837	12.027	L1	D
14034	5.012	0.027	12.421	12.028	L1	D
14135	5.012	0.028	12.567	12.028	L1	D
14236	5.011	0.028	12.713	12.027	L1	D
14336	5.012	0.03	13.442	12.028	L1	D
14437	5.011	0.029	13.296	12.027	L1	D
14538	5.011	0.029	13.296	12.027	L1	D
14639	5.012	0.03	13.588	12.028	L1	D
14740	5.011	0.031	14.026	12.027	L1	D
14840	5.011	0.031	13.88	12.027	L1	D
14941	5.011	0.031	13.88	12.027	L1	D
15042	5.012	0.03	13.734	12.028	L1	D
15142	5.011	0.03	13.734	12.027	L1	D
15242	5.012	0.032	14.463	12.029	L1	D
15342	5.012	0.029	13.296	12.028	L1	D
15442	5.011	0.031	14.026	12.027	L1	D
15543	5.012	0.031	14.172	12.03	L1	D
15644	5.011	0.032	14.317	12.027	L1	D
15744	5.012	0.032	14.463	12.03	L1	D
15844	5.012	0.033	14.755	12.029	L1	D
15945	5.011	0.033	14.901	12.027	L1	D
16045	5.012	0.033	14.901	12.029	L1	D
16146	5.012	0.032	14.609	12.029	L1	D
16246	5.012	0.032	14.463	12.028	L1	D
16346	5.011	0.031	14.172	12.027	L1	D
16447	5.012	0.033	14.901	12.03	L1	D
16548	5.011	0.033	14.901	12.027	L1	D
16648	5.012	0.034	15.193	12.028	L1	D
16748	5.012	0.032	14.609	12.028	L1	D
16848	5.011	0.036	16.068	12.027	L1	D
16948	5.012	0.035	15.776	12.03	L1	D
17048	5.012	0.035	15.63	12.03	L1	D
17148	5.012	0.035	15.63	12.028	L1	D
17248	5.011	0.035	15.922	12.027	L1	D
17348	5.012	0.035	15.922	12.028	L1	D
17449	5.012	0.035	15.922	12.03	L1	D
17549	5.011	0.036	16.36	12.027	L1	D
17649	5.011	0.036	16.506	12.027	L1	D
17749	5.012	0.036	16.214	12.028	L1	D
17850	5.012	0.036	16.506	12.029	L1	D
17950	5.012	0.037	16.652	12.028	L1	D
18050	5.011	0.037	16.652	12.027	L1	D
18150	5.011	0.037	16.943	12.026	L1	D
18250	5.011	0.038	17.089	12.027	L1	D
18350	5.011	0.038	17.381	12.027	L1	D
18451	5.011	0.039	17.527	12.027	L1	D
18552	5.012	0.039	17.819	12.028	L1	D
18652	5.012	0.04	18.256	12.029	L1	D
18752	5.012	0.039	17.527	12.029	L1	D
18852	5.012	0.04	18.256	12.029	L1	D
18953	5.012	0.041	18.694	12.029	L1	D
19053	5.012	0.041	18.548	12.029	L1	D
19154	5.012	0.043	19.278	12.028	L1	D
19254	5.012	0.043	19.278	12.028	L1	D
19354	5.012	0.043	19.424	12.028	L1	D
19454	5.012	0.043	19.569	12.028	L1	D
19554	5.012	0.043	19.424	12.029	L1	D
19654	5.012	0.044	19.861	12.028	L1	D
19755	5.011	0.044	20.007	12.027	L1	D
19855	5.011	0.045	20.299	12.027	L1	D
19955	5.012	0.045	20.153	12.028	L1	D
20055	5.012	0.045	20.153	12.028	L1	D
20155	5.012	0.046	20.882	12.028	L1	D
20255	5.011	0.046	20.882	12.027	L1	D
20356	5.012	0.046	21.028	12.029	L1	D
20456	5.011	0.047	21.466	12.027	L1	D
20556	5.011	0.047	21.32	12.027	L1	D
20656	5.011	0.047	21.32	12.027	L1	D
20757	5.011	0.047	21.466	12.027	L1	D
20857	5.012	0.048	21.904	12.028	L1	D
20958	5.011	0.049	22.049	12.027	L1	D
21058	5.011	0.05	22.487	12.027	L1	D
21158	5.011	0.049	22.341	12.027	L1	D
21258	5.011	0.05	22.487	12.027	L1	D
21358	5.011	0.05	22.633	12.027	L1	D
21459	5.011	0.051	22.925	12.027	L1	D
21560	5.012	0.05	22.779	12.028	L1	D
21660	5.011	0.049	22.195	12.027	L1	D
21760	5.011	0.051	23.071	12.027	L1	D
21860	5.012	0.052	23.362	12.029	L1	D
21960	5.011	0.051	23.071	12.027	L1	D
22060	5.011	0.051	23.217	12.027	L1	D
22160	5.011	0.052	23.508	12.027	L1	D
22260	5.012	0.052	23.508	12.029	L1	D
22360	5.012	0.051	23.217	12.028	L1	D
22460	5.011	0.053	23.8	12.027	L1	D
22560	5.011	0.052	23.654	12.027	L1	D
22660	5.012	0.053	24.092	12.028	L1	D
22760	5.011	0.053	23.946	12.027	L1	D
22860	5.012	0.053	23.946	12.029	L1	D
22960	5.011	0.053	24.092	12.027	L1	D
23060	5.012	0.053	24.092	12.028	L1	D
23160	5.011	0.053	23.946	12.027	L1	D
23261	5.012	0.054	24.238	12.028	L1	D
23362	5.011	0.054	24.53	12.027	L1	D
23462	5.011	0.054	24.384	12.027	L1	D
23562	5.012	0.055	24.675	12.028	L1	D
23662	5.012	0.054	24.53	12.03	L1	D
23762	5.011	0.055	24.821	12.027	L1	D
23863	5.012	0.055	24.821	12.029	L1	D
23964	5.012	0.054	24.53	12.03	L1	D
24064	5.012	0.055	24.675	12.028	L1	D
24164	5.012	0.054	24.53	12.03	L1	D
24265	5.012	0.055	24.821	12.028	L1	D
24365	5.011	0.053	23.8	12.027	L1	D
24466	5.011	0.051	23.217	12.027	L1	D
24566	5.012	0.053	23.8	12.028	L1	D
24666	5.012	0.052	23.654	12.029	L1	D
24766	5.011	0.052	23.654	12.027	L1	D
24866	5.011	0.052	23.508	12.027	L1	D
24966	5.012	0.053	23.946	12.029	L1	D
25066	5.011	0.054	24.238	12.027	L1	D
25166	5.011	0.053	24.092	12.027	L1	D
25267	5.001	0.054	24.238	12.002	L1	D
25367	4.999	0.054	24.238	11.996	L1	D
25467	4.997	0.053	23.946	11.992	L1	D
25567	4.996	0.053	23.946	11.989	L1	D
25667	4.993	0.055	24.821	11.984	L1	D
25767	4.99	0.055	24.821	11.976	L1	D
25867	4.99	0.053	24.092	11.976	L1	D
25967	4.988	0.054	24.53	11.972	L1	D
26068	4.986	0.054	24.384	11.965	L1	D
26168	4.984	0.055	24.675	11.961	L1	D
26268	4.983	0.055	24.967	11.959	L1	D
26368	4.98	0.056	25.259	11.953	L1	D
26469	4.979	0.055	24.821	11.949	L1	D
26570	4.978	0.054	24.53	11.948	L1	D
26670	4.976	0.056	25.259	11.943	L1	D
26770	4.974	0.055	24.821	11.938	L1	D
26870	4.972	0.056	25.113	11.934	L1	D
26970	4.97	0.056	25.405	11.929	L1	D
27070	4.969	0.055	24.967	11.926	L1	D
27170	4.967	0.056	25.259	11.921	L1	D
27270	4.965	0.056	25.113	11.917	L1	D
27370	4.964	0.057	25.843	11.914	L1	D
27471	4.963	0.057	25.697	11.91	L1	D
27572	4.961	0.056	25.551	11.906	L1	D
27673	4.959	0.057	25.697	11.901	L1	D
27774	4.957	0.056	25.551	11.897	L1	D
27874	4.955	0.057	25.697	11.892	L1	D
27974	4.954	0.057	25.697	11.89	L1	D
28074	4.951	0.057	25.988	11.883	L1	D
28174	4.95	0.057	25.697	11.88	L1	D
28274	4.948	0.057	25.697	11.876	L1	D
28374	4.946	0.056	25.551	11.87	L1	D
28475	4.945	0.057	25.988	11.868	L1	D
28575	4.943	0.056	25.551	11.863	L1	D
28675	4.941	0.057	25.697	11.859	L1	D
28775	4.939	0.058	26.426	11.855	L1	D
28876	4.938	0.058	26.28	11.852	L1	D
28977	4.935	0.058	26.134	11.845	L1	D
29077	4.934	0.059	26.572	11.842	L1	D
29177	4.932	0.058	26.134	11.838	L1	D
29278	4.93	0.059	26.572	11.832	L1	D
29378	4.928	0.059	26.864	11.826	L1	D
29478	4.926	0.06	27.01	11.822	L1	D
29578	4.924	0.06	27.301	11.818	L1	D
29678	4.923	0.061	27.447	11.815	L1	D
29778	4.921	0.06	27.301	11.811	L1	D
29878	4.919	0.062	28.031	11.804	L1	D
29979	4.918	0.061	27.593	11.802	L1	D
30079	4.915	0.061	27.593	11.795	L1	D
30180	4.912	0.063	28.323	11.788	L1	D
30281	4.91	0.063	28.469	11.784	L1	D
30381	4.907	0.063	28.469	11.777	L1	D
30481	4.905	0.063	28.469	11.773	L1	D
30582	4.903	0.063	28.469	11.767	L1	D
30683	4.901	0.064	28.906	11.763	L1	D
30783	4.9	0.065	29.198	11.761	L1	D
30883	4.899	0.064	29.052	11.756	L1	D
30983	4.896	0.066	29.927	11.751	L1	D
31083	4.896	0.066	29.636	11.749	L1	D
31184	4.893	0.066	29.781	11.743	L1	D
31284	4.889	0.067	30.219	11.733	L1	D
31385	4.887	0.067	30.365	11.728	L1	D
31486	4.884	0.067	30.511	11.722	L1	D
31586	4.883	0.067	30.365	11.719	L1	D
31686	4.88	0.067	30.511	11.712	L1	D
31786	4.878	0.068	30.949	11.708	L1	D
31886	4.876	0.068	30.949	11.702	L1	D
31986	4.874	0.069	31.094	11.698	L1	D
32086	4.872	0.069	31.094	11.694	L1	D
32186	4.87	0.069	31.24	11.689	L1	D
32286	4.868	0.069	31.094	11.684	L1	D
32386	4.868	0.07	31.532	11.683	L1	D
32486	4.866	0.07	31.678	11.678	L1	D
32586	4.864	0.07	31.678	11.673	L1	D
32686	4.862	0.07	31.824	11.669	L1	D
32786	4.86	0.071	31.97	11.663	L1	D
32886	4.858	0.071	31.97	11.659	L1	D
32986	4.856	0.072	32.407	11.654	L1	D
33086	4.854	0.072	32.553	11.65	L1	D
33186	4.852	0.071	32.262	11.646	L1	D
33286	4.851	0.071	32.262	11.642	L1	D
33386	4.849	0.071	32.116	11.636	L1	D
33486	4.846	0.073	33.137	11.631	L1	D
33586	4.845	0.072	32.553	11.628	L1	D
33687	4.843	0.073	32.845	11.623	L1	D
33788	4.841	0.073	32.991	11.619	L1	D
33888	4.838	0.073	33.137	11.612	L1	D
33988	4.837	0.074	33.283	11.609	L1	D
34089	4.835	0.073	33.137	11.603	L1	D
34190	4.831	0.074	33.429	11.595	L1	D
34290	4.831	0.074	33.283	11.594	L1	D
34390	4.828	0.074	33.575	11.588	L1	D
34490	4.827	0.075	34.012	11.584	L1	D
34591	4.824	0.075	33.72	11.578	L1	D
34691	4.822	0.075	34.012	11.574	L1	D
34791	4.821	0.075	34.012	11.571	L1	D
34891	4.818	0.076	34.304	11.564	L1	D
34992	4.818	0.075	33.866	11.562	L1	D
35093	4.814	0.075	34.012	11.554	L1	D
35194	4.813	0.075	34.012	11.551	L1	D
35294	4.81	0.075	34.012	11.545	L1	D
35395	4.809	0.076	34.596	11.541	L1	D
35495	4.808	0.076	34.45	11.538	L1	D
35596	4.805	0.076	34.158	11.532	L1	D
35696	4.803	0.076	34.596	11.527	L1	D
35796	4.801	0.076	34.45	11.523	L1	D
35896	4.799	0.076	34.304	11.517	L1	D
35996	4.797	0.076	34.596	11.512	L1	D
36097	4.795	0.077	34.888	11.508	L1	D
36198	4.793	0.078	35.179	11.503	L1	D
36298	4.791	0.077	34.888	11.499	L1	D
36399	4.79	0.077	35.033	11.495	L1	D
36499	4.788	0.077	35.033	11.491	L1	D
36599	4.785	0.078	35.179	11.484	L1	D
36700	4.783	0.078	35.471	11.48	L1	D
36800	4.781	0.079	35.617	11.474	L1	D
36901	4.778	0.08	36.055	11.468	L1	D
37001	4.776	0.079	35.617	11.462	L1	D
37101	4.774	0.08	36.346	11.457	L1	D
37202	4.772	0.08	36.201	11.452	L1	D
37302	4.77	0.08	36.201	11.448	L1	D
37402	4.768	0.08	36.346	11.443	L1	D
37502	4.765	0.082	37.222	11.436	L1	D
37602	4.763	0.08	36.346	11.431	L1	D
37703	4.761	0.082	37.076	11.426	L1	D
37804	4.76	0.082	36.93	11.423	L1	D
37904	4.756	0.082	37.222	11.414	L1	D
38004	4.755	0.082	37.076	11.412	L1	D
38104	4.752	0.083	37.368	11.405	L1	D
38204	4.75	0.082	36.93	11.399	L1	D
38304	4.747	0.084	37.805	11.393	L1	D
38405	4.745	0.084	37.805	11.388	L1	D
38505	4.743	0.083	37.659	11.383	L1	D
38605	4.741	0.083	37.659	11.379	L1	D
38705	4.739	0.082	37.222	11.373	L1	D
38806	4.737	0.085	38.243	11.368	L1	D
38908	4.735	0.085	38.535	11.365	L1	D
39008	4.733	0.085	38.243	11.359	L1	D
39108	4.73	0.086	38.681	11.352	L1	D
39208	4.728	0.086	38.681	11.347	L1	D
39308	4.726	0.085	38.535	11.343	L1	D
39408	4.725	0.086	38.681	11.34	L1	D
39508	4.723	0.085	38.535	11.335	L1	D
39609	4.721	0.086	38.826	11.329	L1	D
39710	4.718	0.086	38.972	11.323	L1	D
39811	4.716	0.087	39.41	11.318	L1	D
39911	4.714	0.087	39.264	11.314	L1	D
40011	4.711	0.087	39.556	11.306	L1	D
40111	4.71	0.086	38.972	11.303	L1	D
40211	4.708	0.087	39.556	11.298	L1	D
40311	4.706	0.087	39.556	11.294	L1	D
40412	4.702	0.087	39.264	11.286	L1	D
40512	4.7	0.086	39.118	11.28	L1	D
40612	4.699	0.086	38.972	11.277	L1	D
40713	4.696	0.086	38.972	11.271	L1	D
40813	4.693	0.086	39.118	11.264	L1	D
40914	4.692	0.087	39.41	11.261	L1	D
41014	4.691	0.087	39.264	11.258	L1	D
41115	4.688	0.087	39.264	11.25	L1	D
41216	4.685	0.086	39.118	11.245	L1	D
41316	4.683	0.087	39.41	11.239	L1	D
41416	4.681	0.087	39.264	11.234	L1	D
41517	4.679	0.087	39.556	11.229	L1	D
41617	4.677	0.087	39.41	11.225	L1	D
41717	4.674	0.088	39.702	11.219	L1	D
41817	4.671	0.087	39.41	11.212	L1	D
41918	4.669	0.086	38.972	11.205	L1	D
42018	4.667	0.087	39.556	11.202	L1	D
42118	4.666	0.088	39.702	11.198	L1	D
42219	4.663	0.087	39.556	11.191	L1	D
42319	4.661	0.088	39.994	11.185	L1	D
42419	4.659	0.087	39.41	11.181	L1	D
42519	4.656	0.088	39.848	11.174	L1	D
42619	4.654	0.088	39.994	11.17	L1	D
42720	4.651	0.088	39.702	11.164	L1	D
42820	4.65	0.088	39.848	11.16	L1	D
42920	4.648	0.088	39.702	11.155	L1	D
43020	4.646	0.089	40.139	11.15	L1	D
43120	4.643	0.089	40.285	11.143	L1	D
43220	4.641	0.088	39.848	11.138	L1	D
43320	4.639	0.089	40.139	11.133	L1	D
43420	4.639	0.089	40.139	11.133	L1	D
43520	4.638	0.089	40.139	11.13	L1	D
43620	4.635	0.089	40.285	11.125	L1	D
43722	4.634	0.087	39.556	11.122	L1	D
43823	4.632	0.089	40.285	11.118	L1	D
43924	4.63	0.089	40.431	11.112	L1	D
44024	4.628	0.09	40.723	11.108	L1	D
44124	4.626	0.089	40.139	11.102	L1	D
44225	4.625	0.092	41.452	11.099	L1	D
44325	4.621	0.091	41.307	11.09	L1	D
44425	4.62	0.091	41.307	11.088	L1	D
44525	4.617	0.092	41.744	11.08	L1	D
44626	4.614	0.092	41.598	11.073	L1	D
44726	4.612	0.092	41.452	11.068	L1	D
44826	4.609	0.093	42.182	11.062	L1	D
44926	4.607	0.092	41.598	11.058	L1	D
45026	4.606	0.093	42.036	11.054	L1	D
45126	4.603	0.092	41.744	11.047	L1	D
45227	4.601	0.094	42.62	11.043	L1	D
45328	4.598	0.095	42.911	11.034	L1	D
45428	4.596	0.094	42.474	11.03	L1	D
45528	4.594	0.095	42.911	11.026	L1	D
45628	4.592	0.095	42.911	11.02	L1	D
45728	4.589	0.095	43.057	11.014	L1	D
45828	4.587	0.095	42.911	11.01	L1	D
45928	4.584	0.095	43.057	11.003	L1	D
46028	4.582	0.095	42.765	10.997	L1	D
46129	4.58	0.096	43.203	10.993	L1	D
46230	4.578	0.096	43.349	10.987	L1	D
46330	4.575	0.096	43.495	10.98	L1	D
46430	4.572	0.096	43.641	10.974	L1	D
46530	4.57	0.097	43.787	10.968	L1	D
46630	4.568	0.096	43.641	10.962	L1	D
46730	4.565	0.096	43.641	10.955	L1	D
46831	4.563	0.096	43.641	10.952	L1	D
46931	4.56	0.097	43.933	10.945	L1	D
47032	4.558	0.097	43.933	10.938	L1	D
47133	4.557	0.097	43.933	10.936	L1	D
47234	4.554	0.096	43.349	10.931	L1	D
47334	4.551	0.099	44.662	10.923	L1	D
47434	4.55	0.097	43.787	10.919	L1	D
47534	4.548	0.097	43.933	10.915	L1	D
47634	4.545	0.097	43.787	10.908	L1	D
47734	4.543	0.096	43.495	10.904	L1	D
47834	4.54	0.098	44.224	10.897	L1	D
47934	4.538	0.098	44.37	10.891	L1	D
48034	4.536	0.099	44.662	10.886	L1	D
48134	4.533	0.099	44.808	10.88	L1	D
48234	4.532	0.099	44.808	10.876	L1	D
48334	4.529	0.098	44.516	10.87	L1	D
48434	4.527	0.099	44.662	10.865	L1	D
48534	4.525	0.098	44.516	10.859	L1	D
48634	4.522	0.099	44.662	10.852	L1	D
48734	4.521	0.098	44.516	10.849	L1	D
48834	4.517	0.098	44.516	10.841	L1	D
48934	4.515	0.098	44.516	10.836	L1	D
49035	4.513	0.099	44.662	10.832	L1	D
49135	4.511	0.097	43.933	10.826	L1	D
49235	4.508	0.098	44.516	10.818	L1	D
49335	4.506	0.099	44.954	10.814	L1	D
49435	4.503	0.099	44.662	10.807	L1	D
49535	4.5	0.099	44.662	10.8	L1	D
49636	4.498	0.099	44.662	10.794	L1	D
49736	4.496	0.1	45.1	10.79	L1	D
49836	4.492	0.099	44.954	10.782	L1	D
49936	4.491	0.1	45.391	10.777	L1	D
50036	4.488	0.099	44.662	10.771	L1	D
50136	4.486	0.1	45.1	10.767	L1	D
50236	4.484	0.099	44.954	10.762	L1	D
50336	4.483	0.099	44.808	10.759	L1	D
50436	4.479	0.1	45.1	10.749	L1	D
50536	4.476	0.1	45.391	10.743	L1	D
50636	4.474	0.1	45.246	10.737	L1	D
50736	4.472	0.101	45.683	10.732	L1	D
50836	4.47	0.101	45.537	10.728	L1	D
50936	4.467	0.101	45.537	10.721	L1	D
51036	4.464	0.1	45.1	10.715	L1	D
51136	4.463	0.101	45.683	10.71	L1	D
51236	4.461	0.1	45.246	10.706	L1	D
51336	4.458	0.1	45.391	10.698	L1	D
51436	4.456	0.1	45.391	10.695	L1	D
51536	4.453	0.1	45.1	10.687	L1	D
51636	4.451	0.101	45.683	10.683	L1	D
51736	4.448	0.101	45.537	10.675	L1	D
51836	4.445	0.103	46.413	10.669	L1	D
51936	4.444	0.102	45.975	10.666	L1	D
52036	4.442	0.101	45.829	10.66	L1	D
52136	4.44	0.102	46.121	10.655	L1	D
52236	4.437	0.102	46.267	10.649	L1	D
52336	4.435	0.102	46.267	10.644	L1	D
52436	4.433	0.102	46.267	10.638	L1	D
52536	4.431	0.102	46.267	10.633	L1	D
52636	4.429	0.103	46.558	10.63	L1	D
52737	4.426	0.102	46.267	10.623	L1	D
52838	4.424	0.103	46.413	10.619	L1	D
52939	4.422	0.103	46.558	10.613	L1	D
53039	4.419	0.103	46.558	10.606	L1	D
53139	4.417	0.102	46.267	10.601	L1	D
53240	4.414	0.102	46.267	10.594	L1	D
53340	4.412	0.103	46.413	10.589	L1	D
53440	4.409	0.103	46.558	10.582	L1	D
53540	4.407	0.101	45.829	10.578	L1	D
53640	4.406	0.104	46.85	10.574	L1	D
53740	4.403	0.104	47.142	10.567	L1	D
53840	4.401	0.104	46.85	10.563	L1	D
53940	4.399	0.105	47.434	10.557	L1	D
54040	4.396	0.105	47.434	10.551	L1	D
54140	4.393	0.105	47.58	10.543	L1	D
54240	4.391	0.104	47.142	10.537	L1	D
54340	4.388	0.104	47.142	10.531	L1	D
54440	4.386	0.105	47.434	10.526	L1	D
54540	4.384	0.104	46.996	10.521	L1	D
54640	4.382	0.105	47.58	10.516	L1	D
54740	4.38	0.106	47.726	10.513	L1	D
54841	4.378	0.105	47.434	10.506	L1	D
54942	4.375	0.105	47.58	10.5	L1	D
55043	4.372	0.106	47.726	10.492	L1	D
55144	4.37	0.104	46.85	10.488	L1	D
55245	4.367	0.104	47.142	10.482	L1	D
55346	4.365	0.106	47.871	10.475	L1	D
55446	4.362	0.106	47.726	10.469	L1	D
55546	4.36	0.106	47.726	10.463	L1	D
55647	4.357	0.106	47.726	10.457	L1	D
55748	4.356	0.106	47.726	10.455	L1	D
55848	4.353	0.106	47.871	10.448	L1	D
55948	4.352	0.106	47.871	10.445	L1	D
56048	4.348	0.106	48.017	10.436	L1	D
56148	4.347	0.106	48.163	10.432	L1	D
56248	4.345	0.107	48.455	10.427	L1	D
56348	4.343	0.107	48.309	10.424	L1	D
56448	4.341	0.108	48.893	10.419	L1	D
56549	4.338	0.109	49.184	10.412	L1	D
56650	4.336	0.106	48.163	10.407	L1	D
56751	4.334	0.107	48.601	10.402	L1	D
56851	4.332	0.108	49.039	10.397	L1	D
56952	4.329	0.109	49.184	10.39	L1	D
57052	4.327	0.108	49.039	10.386	L1	D
57152	4.324	0.109	49.184	10.379	L1	D
57253	4.322	0.108	49.039	10.373	L1	D
57353	4.32	0.108	49.039	10.367	L1	D
57454	4.317	0.11	49.622	10.362	L1	D
57554	4.315	0.11	49.622	10.356	L1	D
57654	4.313	0.111	50.206	10.35	L1	D
57754	4.31	0.11	49.768	10.344	L1	D
57854	4.307	0.11	49.768	10.336	L1	D
57954	4.305	0.111	50.06	10.332	L1	D
58054	4.304	0.112	50.643	10.328	L1	D
58155	4.3	0.111	50.206	10.32	L1	D
58256	4.297	0.112	50.643	10.313	L1	D
58356	4.295	0.112	50.643	10.308	L1	D
58456	4.294	0.112	50.789	10.306	L1	D
58557	4.291	0.112	50.643	10.299	L1	D
58657	4.288	0.111	50.352	10.291	L1	D
58758	4.285	0.112	50.497	10.285	L1	D
58858	4.283	0.112	50.789	10.279	L1	D
58958	4.282	0.112	50.643	10.277	L1	D
59058	4.279	0.113	51.081	10.269	L1	D
59159	4.277	0.112	50.789	10.264	L1	D
59260	4.275	0.11	49.768	10.26	L1	D
59361	4.272	0.112	50.643	10.253	L1	D
59461	4.27	0.112	50.643	10.247	L1	D
59561	4.267	0.112	50.789	10.242	L1	D
59662	4.265	0.112	50.643	10.236	L1	D
59762	4.261	0.111	50.352	10.227	L1	D
59862	4.258	0.112	50.643	10.22	L1	D
59962	4.256	0.112	50.497	10.215	L1	D
60062	4.254	0.113	50.935	10.208	L1	D
60162	4.252	0.113	50.935	10.204	L1	D
60263	4.248	0.113	50.935	10.195	L1	D
60364	4.247	0.112	50.643	10.192	L1	D
60465	4.243	0.112	50.643	10.184	L1	D
60566	4.242	0.112	50.643	10.18	L1	D
60666	4.239	0.112	50.497	10.174	L1	D
60766	4.237	0.112	50.789	10.169	L1	D
60867	4.234	0.112	50.643	10.162	L1	D
60967	4.233	0.112	50.789	10.158	L1	D
61067	4.231	0.112	50.789	10.155	L1	D
61167	4.228	0.113	50.935	10.147	L1	D
61268	4.225	0.112	50.497	10.14	L1	D
61368	4.222	0.112	50.789	10.133	L1	D
61468	4.22	0.111	50.352	10.128	L1	D
61568	4.217	0.112	50.497	10.121	L1	D
61668	4.214	0.113	50.935	10.114	L1	D
61768	4.212	0.114	51.519	10.109	L1	D
61869	4.209	0.114	51.373	10.101	L1	D
61969	4.208	0.113	50.935	10.1	L1	D
62070	4.204	0.113	51.081	10.089	L1	D
62170	4.202	0.113	51.227	10.084	L1	D
62270	4.2	0.114	51.519	10.079	L1	D
62370	4.197	0.113	51.227	10.074	L1	D
62471	4.195	0.114	51.519	10.069	L1	D
62571	4.193	0.113	51.227	10.063	L1	D
62672	4.192	0.114	51.519	10.061	L1	D
62772	4.19	0.113	51.227	10.056	L1	D
62872	4.188	0.114	51.373	10.051	L1	D
62972	4.185	0.114	51.519	10.045	L1	D
63072	4.183	0.114	51.519	10.039	L1	D
63173	4.18	0.115	51.81	10.032	L1	D
63274	4.177	0.115	51.956	10.025	L1	D
63374	4.175	0.114	51.373	10.019	L1	D
63474	4.172	0.116	52.394	10.012	L1	D
63574	4.17	0.116	52.248	10.009	L1	D
63674	4.168	0.115	52.102	10.003	L1	D
63775	4.165	0.115	52.102	9.996	L1	D
63876	4.163	0.117	52.832	9.991	L1	D
63976	4.16	0.116	52.54	9.984	L1	D
64077	4.159	0.117	53.123	9.982	L1	D
64178	4.155	0.117	53.123	9.971	L1	D
64278	4.153	0.117	52.832	9.967	L1	D
64378	4.15	0.118	53.415	9.96	L1	D
64478	4.147	0.117	53.123	9.954	L1	D
64578	4.145	0.117	53.123	9.948	L1	D
64678	4.142	0.118	53.269	9.941	L1	D
64778	4.14	0.118	53.415	9.936	L1	D
64878	4.137	0.117	53.123	9.928	L1	D
64979	4.134	0.118	53.269	9.922	L1	D
65080	4.132	0.118	53.269	9.916	L1	D
65180	4.129	0.118	53.269	9.91	L1	D
65280	4.127	0.117	53.123	9.904	L1	D
65380	4.125	0.118	53.269	9.899	L1	D
65481	4.121	0.118	53.561	9.891	L1	D
65582	4.118	0.118	53.415	9.884	L1	D
65682	4.116	0.116	52.394	9.88	L1	D
65782	4.115	0.117	52.978	9.875	L1	D
65882	4.111	0.117	53.123	9.866	L1	D
65983	4.108	0.117	53.123	9.859	L1	D
66083	4.106	0.117	53.123	9.855	L1	D
66184	4.104	0.118	53.269	9.849	L1	D
66284	4.101	0.118	53.269	9.842	L1	D
66384	4.098	0.117	52.978	9.835	L1	D
66484	4.095	0.116	52.686	9.827	L1	D
66584	4.094	0.117	52.978	9.825	L1	D
66684	4.091	0.117	52.978	9.818	L1	D
66784	4.089	0.117	52.832	9.813	L1	D
66885	4.087	0.116	52.686	9.81	L1	D
66985	4.085	0.117	53.123	9.805	L1	D
67086	4.083	0.117	52.978	9.8	L1	D
67186	4.081	0.117	52.832	9.794	L1	D
67286	4.078	0.116	52.686	9.788	L1	D
67386	4.075	0.117	52.978	9.779	L1	D
67486	4.072	0.116	52.394	9.773	L1	D
67586	4.069	0.117	53.123	9.766	L1	D
67687	4.067	0.115	51.956	9.761	L1	D
67787	4.064	0.116	52.686	9.753	L1	D
67888	4.062	0.115	51.956	9.749	L1	D
67988	4.059	0.115	51.81	9.742	L1	D
68089	4.057	0.115	51.956	9.738	L1	D
68189	4.056	0.114	51.519	9.733	L1	D
68289	4.054	0.114	51.519	9.729	L1	D
68389	4.052	0.113	51.227	9.725	L1	D
68490	4.049	0.114	51.519	9.719	L1	D
68590	4.046	0.114	51.519	9.71	L1	D
68690	4.043	0.113	51.081	9.704	L1	D
68791	4.041	0.114	51.373	9.698	L1	D
68892	4.038	0.114	51.373	9.691	L1	D
68993	4.036	0.111	50.206	9.685	L1	D
69094	4.033	0.113	50.935	9.679	L1	D
69194	4.03	0.113	50.935	9.673	L1	D
69295	4.026	0.113	50.935	9.664	L1	D
69396	4.024	0.112	50.789	9.658	L1	D
69496	4.022	0.113	51.081	9.652	L1	D
69596	4.019	0.111	50.206	9.647	L1	D
69696	4.017	0.112	50.497	9.642	L1	D
69797	4.015	0.113	51.227	9.635	L1	D
69898	4.011	0.113	51.227	9.627	L1	D
69998	4.01	0.113	51.227	9.624	L1	D
70098	4.007	0.115	51.956	9.617	L1	D
70199	4.005	0.114	51.373	9.612	L1	D
70300	4.002	0.114	51.665	9.606	L1	D
70400	3.999	0.114	51.519	9.599	L1	D
70500	3.997	0.114	51.665	9.593	L1	D
70600	3.993	0.115	51.81	9.584	L1	D
70700	3.991	0.115	51.956	9.579	L1	D
70800	3.988	0.115	51.956	9.571	L1	D
70900	3.986	0.115	51.956	9.565	L1	D
71000	3.984	0.115	52.102	9.561	L1	D
71100	3.98	0.115	51.956	9.552	L1	D
71200	3.976	0.115	52.102	9.544	L1	D
71300	3.973	0.115	51.81	9.536	L1	D
71400	3.971	0.114	51.665	9.53	L1	D
71500	3.969	0.114	51.373	9.525	L1	D
71600	3.966	0.115	51.956	9.518	L1	D
71701	3.963	0.115	51.956	9.511	L1	D
71802	3.96	0.116	52.686	9.503	L1	D
71902	3.957	0.116	52.54	9.496	L1	D
72003	3.955	0.116	52.54	9.492	L1	D
72103	3.951	0.116	52.54	9.483	L1	D
72204	3.948	0.117	52.832	9.476	L1	D
72304	3.946	0.116	52.686	9.471	L1	D
72404	3.943	0.115	51.956	9.464	L1	D
72504	3.941	0.116	52.248	9.458	L1	D
72604	3.938	0.117	52.978	9.451	L1	D
72704	3.937	0.117	53.123	9.448	L1	D
72804	3.933	0.117	52.832	9.44	L1	D
72904	3.931	0.117	52.978	9.434	L1	D
73004	3.928	0.117	53.123	9.428	L1	D
73104	3.927	0.117	53.123	9.424	L1	D
73204	3.924	0.118	53.269	9.417	L1	D
73305	3.922	0.117	52.978	9.413	L1	D
73406	3.92	0.117	52.832	9.407	L1	D
73507	3.917	0.117	53.123	9.4	L1	D
73607	3.913	0.118	53.415	9.392	L1	D
73708	3.91	0.117	52.978	9.385	L1	D
73808	3.909	0.118	53.415	9.381	L1	D
73908	3.907	0.117	52.978	9.376	L1	D
74008	3.903	0.117	53.123	9.368	L1	D
74109	3.902	0.118	53.415	9.366	L1	D
74210	3.898	0.117	53.123	9.356	L1	D
74310	3.897	0.118	53.561	9.352	L1	D
74411	3.894	0.118	53.415	9.346	L1	D
74512	3.892	0.118	53.269	9.341	L1	D
74612	3.889	0.117	53.123	9.335	L1	D
74712	3.887	0.117	52.978	9.329	L1	D
74812	3.885	0.118	53.415	9.323	L1	D
74912	3.882	0.118	53.561	9.317	L1	D
75012	3.88	0.118	53.415	9.311	L1	D
75113	3.877	0.118	53.561	9.305	L1	D
75214	3.876	0.118	53.269	9.301	L1	D
75314	3.873	0.116	52.686	9.294	L1	D
75414	3.871	0.117	52.978	9.29	L1	D
75515	3.868	0.115	52.102	9.284	L1	D
75616	3.865	0.117	52.832	9.276	L1	D
75717	3.865	0.116	52.54	9.275	L1	D
75817	3.862	0.116	52.686	9.268	L1	D
75918	3.86	0.116	52.394	9.263	L1	D
76019	3.857	0.115	51.956	9.258	L1	D
76119	3.857	0.115	52.102	9.257	L1	D
76219	3.854	0.116	52.248	9.249	L1	D
76319	3.853	0.115	51.81	9.246	L1	D
76420	3.85	0.115	52.102	9.239	L1	D
76520	3.847	0.115	52.102	9.233	L1	D
76620	3.845	0.115	51.956	9.229	L1	D
76720	3.843	0.113	51.227	9.223	L1	D
76820	3.842	0.115	51.81	9.221	L1	D
76921	3.84	0.114	51.519	9.217	L1	D
77022	3.838	0.114	51.665	9.212	L1	D
77122	3.837	0.114	51.373	9.208	L1	D
77222	3.836	0.113	51.081	9.205	L1	D
77322	3.834	0.114	51.373	9.201	L1	D
77423	3.832	0.112	50.789	9.196	L1	D
77524	3.829	0.114	51.519	9.19	L1	D
77625	3.827	0.114	51.373	9.184	L1	D
77726	3.824	0.115	51.81	9.177	L1	D
77826	3.822	0.115	51.81	9.172	L1	D
77926	3.82	0.114	51.665	9.168	L1	D
78026	3.816	0.115	51.81	9.158	L1	D
78126	3.814	0.115	51.956	9.154	L1	D
78226	3.811	0.115	52.102	9.147	L1	D
78326	3.809	0.116	52.248	9.143	L1	D
78426	3.807	0.114	51.665	9.137	L1	D
78526	3.805	0.115	51.81	9.132	L1	D
78627	3.802	0.115	51.956	9.126	L1	D
78728	3.8	0.116	52.54	9.119	L1	D
78828	3.798	0.116	52.394	9.116	L1	D
78928	3.795	0.116	52.394	9.108	L1	D
79028	3.793	0.116	52.394	9.102	L1	D
79128	3.79	0.116	52.686	9.097	L1	D
79229	3.788	0.116	52.686	9.092	L1	D
79329	3.786	0.116	52.686	9.087	L1	D
79429	3.783	0.116	52.686	9.078	L1	D
79529	3.781	0.117	52.832	9.074	L1	D
79630	3.778	0.116	52.54	9.067	L1	D
79730	3.776	0.116	52.54	9.061	L1	D
79830	3.773	0.116	52.394	9.055	L1	D
79930	3.77	0.115	51.81	9.049	L1	D
80030	3.768	0.115	52.102	9.044	L1	D
80130	3.765	0.115	51.81	9.036	L1	D
80230	3.763	0.116	52.248	9.03	L1	D
80330	3.761	0.115	51.956	9.026	L1	D
80430	3.758	0.115	51.81	9.019	L1	D
80530	3.756	0.116	52.248	9.014	L1	D
80630	3.752	0.114	51.665	9.005	L1	D
80730	3.749	0.115	51.956	8.998	L1	D
80831	3.748	0.115	51.956	8.994	L1	D
80931	3.745	0.113	50.935	8.987	L1	D
81031	3.743	0.114	51.373	8.982	L1	D
81132	3.74	0.113	51.081	8.977	L1	D
81232	3.738	0.113	51.227	8.972	L1	D
81332	3.735	0.113	51.081	8.965	L1	D
81433	3.734	0.112	50.789	8.962	L1	D
81534	3.731	0.111	50.206	8.954	L1	D
81634	3.728	0.112	50.497	8.948	L1	D
81734	3.727	0.112	50.789	8.945	L1	D
81835	3.724	0.111	50.352	8.938	L1	D
81935	3.722	0.112	50.643	8.934	L1	D
82035	3.719	0.112	50.643	8.927	L1	D
82135	3.716	0.113	50.935	8.918	L1	D
82236	3.713	0.112	50.497	8.912	L1	D
82336	3.711	0.112	50.497	8.907	L1	D
82436	3.708	0.11	49.914	8.9	L1	D
82536	3.706	0.11	49.914	8.893	L1	D
82636	3.703	0.109	49.476	8.888	L1	D
82736	3.701	0.107	48.601	8.883	L1	D
82836	3.699	0.109	49.184	8.879	L1	D
82937	3.697	0.106	48.163	8.872	L1	D
83038	3.694	0.109	49.33	8.866	L1	D
83138	3.692	0.109	49.33	8.861	L1	D
83238	3.69	0.108	49.039	8.855	L1	D
83338	3.688	0.108	48.893	8.852	L1	D
83438	3.686	0.109	49.184	8.845	L1	D
83538	3.683	0.107	48.601	8.838	L1	D
83638	3.679	0.109	49.184	8.83	L1	D
83738	3.677	0.107	48.455	8.825	L1	D
83838	3.675	0.109	49.184	8.821	L1	D
83938	3.673	0.107	48.601	8.815	L1	D
84038	3.67	0.109	49.33	8.809	L1	D
84138	3.668	0.107	48.601	8.804	L1	D
84238	3.666	0.109	49.184	8.797	L1	D
84338	3.664	0.109	49.33	8.793	L1	D
84438	3.662	0.109	49.476	8.788	L1	D
84538	3.659	0.109	49.476	8.782	L1	D
84638	3.657	0.11	49.768	8.777	L1	D
84738	3.656	0.11	49.768	8.774	L1	D
84838	3.653	0.11	49.768	8.768	L1	D
84938	3.65	0.109	49.476	8.761	L1	D
85038	3.648	0.111	50.206	8.754	L1	D
85138	3.646	0.111	50.06	8.749	L1	D
85238	3.644	0.111	50.06	8.745	L1	D
85339	3.643	0.11	49.622	8.742	L1	D
85439	3.639	0.11	49.622	8.735	L1	D
85540	3.638	0.11	49.622	8.73	L1	D
85640	3.635	0.109	49.476	8.724	L1	D
85740	3.634	0.11	49.622	8.721	L1	D
85840	3.63	0.11	49.768	8.712	L1	D
85941	3.628	0.109	49.476	8.708	L1	D
86042	3.626	0.109	49.476	8.702	L1	D
86142	3.622	0.111	50.06	8.694	L1	D
86243	3.621	0.11	49.914	8.69	L1	D
86343	3.619	0.11	49.768	8.685	L1	D
86444	3.617	0.112	50.497	8.68	L1	D
86544	3.615	0.11	49.914	8.676	L1	D
86644	3.611	0.111	50.06	8.667	L1	D
86744	3.609	0.111	50.206	8.662	L1	D
86844	3.607	0.11	49.768	8.657	L1	D
86944	3.604	0.111	50.06	8.65	L1	D
87044	3.603	0.111	50.206	8.648	L1	D
87146	3.601	0.112	50.497	8.643	L1	D
87246	3.599	0.113	50.935	8.638	L1	D
87346	3.597	0.112	50.643	8.633	L1	D
87446	3.595	0.113	51.227	8.628	L1	D
87546	3.593	0.112	50.789	8.624	L1	D
87646	3.591	0.113	50.935	8.619	L1	D
87746	3.589	0.113	51.081	8.613	L1	D
87846	3.587	0.113	51.227	8.609	L1	D
87946	3.584	0.114	51.519	8.602	L1	D
88047	3.582	0.114	51.519	8.597	L1	D
88148	3.58	0.114	51.665	8.592	L1	D
88248	3.578	0.115	51.81	8.588	L1	D
88348	3.575	0.114	51.665	8.58	L1	D
88448	3.572	0.115	51.956	8.573	L1	D
88548	3.57	0.114	51.665	8.569	L1	D
88648	3.569	0.116	52.248	8.565	L1	D
88748	3.566	0.114	51.665	8.559	L1	D
88848	3.564	0.115	52.102	8.554	L1	D
88948	3.562	0.114	51.519	8.549	L1	D
89048	3.559	0.115	52.102	8.543	L1	D
89149	3.557	0.115	51.81	8.537	L1	D
89250	3.555	0.117	52.832	8.531	L1	D
89350	3.553	0.115	52.102	8.527	L1	D
89450	3.55	0.116	52.248	8.52	L1	D
89551	3.549	0.115	52.102	8.516	L1	D
89651	3.547	0.116	52.394	8.513	L1	D
89752	3.544	0.116	52.248	8.506	L1	D
89852	3.542	0.116	52.394	8.502	L1	D
89952	3.54	0.116	52.248	8.496	L1	D
90052	3.539	0.116	52.394	8.492	L1	D
90152	3.536	0.115	52.102	8.486	L1	D
90253	3.534	0.115	52.102	8.481	L1	D
90354	3.531	0.116	52.686	8.474	L1	D
90454	3.53	0.116	52.394	8.471	L1	D
90554	3.528	0.114	51.665	8.466	L1	D
90654	3.525	0.115	52.102	8.461	L1	D
90754	3.524	0.115	51.956	8.458	L1	D
90855	3.521	0.116	52.248	8.451	L1	D
90956	3.52	0.115	52.102	8.449	L1	D
91056	3.518	0.115	51.956	8.442	L1	D
91156	3.514	0.116	52.54	8.434	L1	D
91256	3.513	0.116	52.394	8.431	L1	D
91356	3.51	0.116	52.686	8.425	L1	D
91457	3.51	0.116	52.248	8.424	L1	D
91557	3.506	0.116	52.394	8.415	L1	D
91658	3.505	0.116	52.248	8.412	L1	D
91758	3.502	0.115	52.102	8.406	L1	D
91858	3.5	0.115	51.81	8.4	L1	D
91958	3.498	0.116	52.394	8.395	L1	D
92058	3.496	0.115	52.102	8.39	L1	D
92159	3.494	0.115	51.956	8.385	L1	D
92260	3.49	0.115	51.956	8.376	L1	D
92361	3.49	0.114	51.373	8.375	L1	D
92462	3.487	0.115	51.81	8.369	L1	D
92562	3.485	0.116	52.248	8.364	L1	D
92662	3.482	0.116	52.248	8.357	L1	D
92762	3.481	0.115	52.102	8.354	L1	D
92862	3.48	0.115	51.956	8.351	L1	D
92962	3.476	0.114	51.665	8.343	L1	D
93062	3.475	0.115	51.81	8.339	L1	D
93162	3.471	0.113	50.935	8.331	L1	D
93263	3.468	0.113	50.935	8.323	L1	D
93363	3.466	0.112	50.789	8.319	L1	D
93464	3.464	0.111	50.352	8.314	L1	D
93564	3.463	0.112	50.497	8.311	L1	D
93664	3.46	0.111	50.06	8.305	L1	D
93764	3.459	0.112	50.643	8.301	L1	D
93865	3.457	0.111	50.06	8.297	L1	D
93965	3.454	0.111	50.206	8.29	L1	D
94066	3.452	0.111	50.352	8.285	L1	D
94166	3.449	0.11	49.914	8.278	L1	D
94266	3.447	0.111	50.352	8.273	L1	D
94367	3.445	0.11	49.914	8.269	L1	D
94467	3.443	0.111	50.206	8.264	L1	D
94567	3.44	0.111	50.206	8.257	L1	D
94668	3.439	0.111	50.06	8.253	L1	D
94769	3.436	0.111	50.06	8.247	L1	D
94869	3.435	0.111	50.206	8.243	L1	D
94970	3.432	0.111	50.352	8.237	L1	D
95070	3.429	0.112	50.497	8.229	L1	D
95170	3.427	0.111	50.352	8.225	L1	D
95271	3.425	0.112	50.643	8.219	L1	D
95371	3.423	0.112	50.497	8.215	L1	D
95472	3.42	0.112	50.789	8.208	L1	D
95573	3.418	0.114	51.373	8.204	L1	D
95673	3.417	0.112	50.643	8.201	L1	D
95774	3.414	0.114	51.373	8.194	L1	D
95875	3.412	0.114	51.373	8.189	L1	D
95976	3.409	0.114	51.519	8.181	L1	D
96076	3.407	0.114	51.519	8.177	L1	D
96177	3.405	0.114	51.665	8.172	L1	D
96277	3.402	0.114	51.665	8.166	L1	D
96377	3.401	0.115	51.81	8.161	L1	D
96477	3.398	0.114	51.373	8.156	L1	D
96578	3.395	0.114	51.519	8.148	L1	D
96678	3.394	0.113	51.227	8.145	L1	D
96778	3.391	0.113	51.081	8.137	L1	D
96878	3.39	0.113	51.081	8.135	L1	D
96979	3.387	0.112	50.789	8.128	L1	D
97080	3.385	0.112	50.497	8.123	L1	D
97180	3.382	0.112	50.789	8.116	L1	D
97280	3.379	0.112	50.789	8.11	L1	D
97380	3.378	0.113	51.081	8.106	L1	D
97480	3.376	0.111	50.06	8.103	L1	D
97580	3.373	0.112	50.643	8.095	L1	D
97680	3.371	0.11	49.914	8.089	L1	D
97780	3.369	0.112	50.789	8.085	L1	D
97880	3.367	0.113	50.935	8.081	L1	D
97980	3.365	0.113	51.081	8.075	L1	D
98080	3.363	0.112	50.789	8.071	L1	D
98180	3.36	0.113	51.227	8.064	L1	D
98280	3.358	0.113	50.935	8.059	L1	D
98380	3.356	0.113	51.081	8.055	L1	D
98480	3.354	0.114	51.373	8.049	L1	D
98580	3.351	0.113	51.081	8.043	L1	D
98680	3.35	0.113	51.227	8.039	L1	D
98780	3.346	0.111	50.352	8.03	L1	D
98880	3.344	0.113	51.227	8.026	L1	D
98981	3.342	0.114	51.519	8.022	L1	D
99081	3.341	0.114	51.373	8.017	L1	D
99181	3.338	0.113	51.227	8.01	L1	D
99281	3.336	0.114	51.373	8.006	L1	D
99381	3.333	0.114	51.519	7.999	L1	D
99482	3.331	0.112	50.643	7.993	L1	D
99582	3.329	0.113	51.227	7.989	L1	D
99683	3.326	0.113	50.935	7.982	L1	D
99784	3.324	0.112	50.497	7.979	L1	D
99884	3.321	0.113	50.935	7.972	L1	D
99984	3.32	0.111	50.352	7.968	L1	D
100084	3.317	0.113	51.081	7.96	L1	D
100184	3.315	0.113	51.081	7.957	L1	D
100284	3.314	0.114	51.373	7.954	L1	D
100384	3.311	0.113	51.227	7.947	L1	D
100484	3.31	0.114	51.373	7.943	L1	D
100584	3.307	0.114	51.519	7.938	L1	D
100684	3.305	0.113	50.935	7.931	L1	D
100784	3.302	0.114	51.665	7.926	L1	D
100884	3.3	0.113	51.081	7.919	L1	D
100985	3.297	0.114	51.373	7.914	L1	D
101085	3.294	0.114	51.519	7.907	L1	D
101186	3.291	0.113	50.935	7.9	L1	D
101286	3.29	0.113	51.081	7.896	L1	D
101387	3.287	0.113	51.227	7.888	L1	D
101487	3.286	0.113	51.081	7.886	L1	D
101587	3.284	0.113	51.081	7.881	L1	D
101688	3.28	0.112	50.789	7.872	L1	D
101788	3.279	0.113	50.935	7.869	L1	D
101888	3.275	0.113	51.227	7.861	L1	D
101988	3.274	0.113	51.081	7.857	L1	D
102088	3.272	0.112	50.643	7.852	L1	D
102188	3.27	0.112	50.789	7.847	L1	D
102288	3.267	0.112	50.643	7.842	L1	D
102388	3.265	0.112	50.789	7.837	L1	D
102488	3.263	0.112	50.643	7.832	L1	D
102588	3.261	0.113	51.081	7.827	L1	D
102688	3.259	0.113	50.935	7.821	L1	D
102788	3.255	0.113	50.935	7.813	L1	D
102888	3.254	0.112	50.789	7.81	L1	D
102988	3.252	0.112	50.789	7.804	L1	D
103088	3.249	0.113	51.081	7.797	L1	D
103189	3.246	0.112	50.789	7.79	L1	D
103289	3.244	0.113	51.081	7.786	L1	D
103390	3.241	0.113	50.935	7.779	L1	D
103490	3.24	0.113	50.935	7.775	L1	D
103590	3.238	0.111	50.352	7.77	L1	D
103690	3.235	0.112	50.789	7.764	L1	D
103790	3.231	0.112	50.789	7.754	L1	D
103890	3.23	0.113	51.081	7.753	L1	D
103991	3.229	0.113	50.935	7.749	L1	D
104091	3.226	0.114	51.519	7.743	L1	D
104192	3.225	0.113	51.227	7.739	L1	D
104292	3.222	0.113	50.935	7.733	L1	D
104393	3.219	0.113	51.227	7.725	L1	D
104493	3.217	0.114	51.665	7.72	L1	D
104593	3.215	0.112	50.643	7.715	L1	D
104693	3.212	0.114	51.519	7.71	L1	D
104793	3.211	0.114	51.373	7.705	L1	D
104894	3.208	0.114	51.519	7.7	L1	D
104994	3.207	0.114	51.665	7.697	L1	D
105094	3.205	0.115	51.956	7.691	L1	D
105194	3.202	0.115	51.956	7.685	L1	D
105294	3.199	0.115	51.81	7.677	L1	D
105395	3.196	0.115	52.102	7.671	L1	D
105496	3.194	0.115	51.956	7.665	L1	D
105596	3.191	0.115	52.102	7.658	L1	D
105696	3.188	0.116	52.248	7.652	L1	D
105796	3.186	0.116	52.248	7.646	L1	D
105896	3.183	0.116	52.54	7.639	L1	D
105996	3.181	0.116	52.248	7.634	L1	D
106096	3.177	0.116	52.394	7.626	L1	D
106196	3.175	0.117	52.832	7.619	L1	D
106296	3.172	0.116	52.686	7.612	L1	D
106396	3.169	0.116	52.54	7.605	L1	D
106496	3.166	0.116	52.686	7.599	L1	D
106597	3.164	0.117	52.832	7.593	L1	D
106697	3.161	0.117	52.978	7.586	L1	D
106798	3.158	0.117	53.123	7.579	L1	D
106898	3.156	0.118	53.269	7.574	L1	D
106998	3.153	0.117	53.123	7.567	L1	D
107099	3.151	0.117	53.123	7.561	L1	D
107199	3.148	0.117	52.978	7.555	L1	D
107299	3.146	0.117	52.978	7.551	L1	D
107400	3.145	0.118	53.269	7.547	L1	D
107500	3.141	0.117	53.123	7.539	L1	D
107600	3.139	0.116	52.54	7.534	L1	D
107701	3.136	0.117	52.978	7.526	L1	D
107801	3.134	0.115	52.102	7.521	L1	D
107902	3.131	0.115	52.102	7.513	L1	D
108002	3.129	0.114	51.519	7.51	L1	D
108103	3.127	0.114	51.519	7.504	L1	D
108204	3.124	0.115	51.956	7.498	L1	D
108304	3.122	0.115	51.956	7.493	L1	D
108405	3.119	0.114	51.519	7.486	L1	D
108506	3.118	0.113	51.227	7.482	L1	D
108606	3.114	0.114	51.373	7.474	L1	D
108706	3.113	0.113	51.081	7.472	L1	D
108807	3.111	0.113	50.935	7.465	L1	D
108907	3.109	0.114	51.373	7.461	L1	D
109007	3.105	0.112	50.497	7.453	L1	D
109108	3.104	0.112	50.643	7.449	L1	D
109209	3.1	0.112	50.643	7.441	L1	D
109309	3.099	0.113	50.935	7.438	L1	D
109409	3.097	0.112	50.789	7.434	L1	D
109509	3.094	0.113	51.081	7.426	L1	D
109609	3.092	0.113	51.227	7.42	L1	D
109709	3.09	0.112	50.643	7.416	L1	D
109809	3.087	0.112	50.643	7.41	L1	D
109909	3.084	0.112	50.497	7.403	L1	D
110009	3.081	0.112	50.789	7.395	L1	D
110110	3.079	0.113	51.227	7.389	L1	D
110211	3.077	0.113	50.935	7.386	L1	D
110311	3.075	0.113	50.935	7.381	L1	D
110411	3.073	0.113	51.227	7.376	L1	D
110511	3.071	0.114	51.373	7.371	L1	D
110611	3.069	0.113	50.935	7.366	L1	D
110712	3.067	0.112	50.789	7.361	L1	D
110812	3.065	0.112	50.789	7.357	L1	D
110913	3.064	0.114	51.373	7.353	L1	D
111014	3.062	0.113	51.081	7.349	L1	D
111114	3.06	0.113	51.081	7.343	L1	D
111214	3.06	0.113	50.935	7.345	L1	D
111314	3.058	0.111	50.06	7.338	L1	D
111414	3.055	0.113	51.081	7.331	L1	D
111514	3.053	0.113	51.081	7.326	L1	D
111614	3.051	0.114	51.373	7.321	L1	D
111714	3.048	0.113	50.935	7.316	L1	D
111814	3.046	0.114	51.519	7.31	L1	D
111914	3.044	0.114	51.519	7.305	L1	D
112014	3.042	0.114	51.373	7.301	L1	D
112114	3.04	0.114	51.665	7.295	L1	D
112214	3.037	0.115	51.81	7.289	L1	D
112314	3.034	0.114	51.665	7.281	L1	D
112414	3.031	0.115	52.102	7.275	L1	D
112515	3.028	0.115	52.102	7.268	L1	D
112615	3.027	0.115	51.81	7.264	L1	D
112715	3.025	0.115	52.102	7.259	L1	D
112815	3.022	0.116	52.248	7.252	L1	D
112916	3.02	0.115	51.81	7.247	L1	D
113017	3.017	0.116	52.686	7.241	L1	D
113117	3.016	0.115	52.102	7.238	L1	D
113217	3.013	0.116	52.394	7.231	L1	D
113317	3.011	0.116	52.686	7.225	L1	D
113417	3.008	0.116	52.686	7.219	L1	D
113517	3.006	0.116	52.686	7.214	L1	D
113617	3.004	0.116	52.686	7.208	L1	D
113717	3	0.116	52.54	7.201	L1	D
113818	2.998	0.117	52.978	7.196	L1	D
113919	2.996	0.117	52.978	7.19	L1	D
114019	2.993	0.117	52.832	7.184	L1	D
114119	2.992	0.116	52.686	7.181	L1	D
114220	2.989	0.119	53.707	7.174	L1	D
114320	2.987	0.118	53.415	7.168	L1	D
114420	2.984	0.118	53.269	7.162	L1	D
114520	2.982	0.118	53.415	7.156	L1	D
114620	2.98	0.118	53.561	7.153	L1	D
114720	2.977	0.118	53.415	7.145	L1	D
114820	2.975	0.118	53.561	7.141	L1	D
114921	2.973	0.118	53.561	7.135	L1	D
115022	2.971	0.119	53.999	7.129	L1	D
115123	2.968	0.119	53.853	7.123	L1	D
115224	2.966	0.12	54.291	7.119	L1	D
115325	2.964	0.119	53.853	7.115	L1	D
115426	2.963	0.119	53.999	7.111	L1	D
115526	2.961	0.12	54.436	7.105	L1	D
115626	2.958	0.12	54.436	7.099	L1	D
115727	2.956	0.12	54.291	7.094	L1	D
115828	2.954	0.12	54.436	7.091	L1	D
115928	2.952	0.119	53.999	7.085	L1	D
116028	2.949	0.12	54.291	7.078	L1	D
116128	2.946	0.121	54.582	7.071	L1	D
116228	2.944	0.12	54.436	7.065	L1	D
116328	2.942	0.121	54.874	7.06	L1	D
116428	2.94	0.121	54.874	7.055	L1	D
116529	2.937	0.121	54.582	7.049	L1	D
116630	2.934	0.121	54.874	7.043	L1	D
116730	2.933	0.121	54.874	7.039	L1	D
116830	2.931	0.121	54.874	7.033	L1	D
116930	2.928	0.122	55.02	7.028	L1	D
117030	2.925	0.122	55.02	7.02	L1	D
117131	2.922	0.12	54.291	7.013	L1	D
117231	2.921	0.121	54.874	7.01	L1	D
117332	2.919	0.122	55.166	7.005	L1	D
117432	2.916	0.122	55.166	6.999	L1	D
117533	2.914	0.121	54.874	6.993	L1	D
117634	2.912	0.121	54.582	6.988	L1	D
117734	2.909	0.121	54.728	6.982	L1	D
117834	2.906	0.122	55.166	6.975	L1	D
117935	2.904	0.123	55.458	6.97	L1	D
118035	2.903	0.122	55.312	6.967	L1	D
118136	2.9	0.121	54.874	6.96	L1	D
118237	2.897	0.122	55.312	6.954	L1	D
118338	2.895	0.123	55.749	6.948	L1	D
118438	2.892	0.123	55.458	6.94	L1	D
118538	2.89	0.123	55.749	6.935	L1	D
118638	2.887	0.123	55.749	6.928	L1	D
118739	2.884	0.124	56.041	6.922	L1	D
118840	2.883	0.124	56.187	6.919	L1	D
118941	2.88	0.125	56.333	6.913	L1	D
119042	2.878	0.126	56.916	6.908	L1	D
119142	2.875	0.125	56.625	6.9	L1	D
119242	2.874	0.125	56.333	6.897	L1	D
119343	2.87	0.125	56.625	6.889	L1	D
119443	2.868	0.125	56.771	6.883	L1	D
119543	2.865	0.125	56.479	6.875	L1	D
119643	2.864	0.125	56.771	6.874	L1	D
119743	2.86	0.125	56.771	6.864	L1	D
119843	2.858	0.126	56.916	6.86	L1	D
119944	2.856	0.125	56.771	6.855	L1	D
120044	2.854	0.126	57.062	6.85	L1	D
120144	2.851	0.126	56.916	6.842	L1	D
120244	2.85	0.125	56.479	6.839	L1	D
120344	2.846	0.126	56.916	6.83	L1	D
120445	2.844	0.126	56.916	6.826	L1	D
120545	2.842	0.126	57.208	6.821	L1	D
120646	2.84	0.126	56.916	6.815	L1	D
120746	2.838	0.125	56.771	6.811	L1	D
120846	2.835	0.126	56.916	6.804	L1	D
120946	2.832	0.126	57.062	6.796	L1	D
121046	2.83	0.126	57.062	6.791	L1	D
121146	2.827	0.127	57.354	6.785	L1	D
121246	2.826	0.127	57.646	6.783	L1	D
121347	2.824	0.127	57.5	6.777	L1	D
121448	2.821	0.126	57.208	6.771	L1	D
121548	2.818	0.127	57.5	6.764	L1	D
121648	2.817	0.126	57.062	6.761	L1	D
121748	2.813	0.127	57.354	6.752	L1	D
121848	2.812	0.127	57.5	6.749	L1	D
121948	2.809	0.127	57.5	6.742	L1	D
122048	2.807	0.127	57.354	6.737	L1	D
122149	2.804	0.128	57.792	6.729	L1	D
122249	2.802	0.127	57.354	6.725	L1	D
122349	2.801	0.126	57.062	6.722	L1	D
122450	2.798	0.126	57.208	6.715	L1	D
122550	2.796	0.127	57.354	6.712	L1	D
122651	2.794	0.127	57.354	6.705	L1	D
122752	2.791	0.126	57.062	6.698	L1	D
122852	2.789	0.125	56.771	6.693	L1	D
122952	2.786	0.125	56.771	6.686	L1	D
123052	2.785	0.126	56.916	6.684	L1	D
123152	2.782	0.126	57.062	6.677	L1	D
123252	2.78	0.125	56.771	6.671	L1	D
123352	2.779	0.127	57.354	6.669	L1	D
123452	2.775	0.126	57.208	6.661	L1	D
123552	2.773	0.126	56.916	6.656	L1	D
123653	2.771	0.126	57.062	6.651	L1	D
123753	2.769	0.123	55.749	6.645	L1	D
123854	2.767	0.123	55.458	6.64	L1	D
123954	2.764	0.123	55.458	6.633	L1	D
124054	2.762	0.123	55.458	6.629	L1	D
124154	2.759	0.123	55.749	6.622	L1	D
124254	2.757	0.123	55.603	6.617	L1	D
124354	2.755	0.123	55.458	6.612	L1	D
124454	2.753	0.123	55.603	6.606	L1	D
124554	2.75	0.121	54.728	6.6	L1	D
124654	2.747	0.123	55.603	6.594	L1	D
124754	2.746	0.123	55.749	6.589	L1	D
124854	2.743	0.123	55.749	6.584	L1	D
124954	2.74	0.123	55.603	6.577	L1	D
125054	2.738	0.123	55.458	6.571	L1	D
125154	2.736	0.123	55.458	6.566	L1	D
125254	2.733	0.122	55.312	6.558	L1	D
125354	2.731	0.123	55.603	6.555	L1	D
125454	2.727	0.122	55.312	6.546	L1	D
125554	2.725	0.123	55.603	6.54	L1	D
125654	2.724	0.122	55.02	6.537	L1	D
125754	2.722	0.122	55.166	6.532	L1	D
125855	2.719	0.122	55.166	6.527	L1	D
125956	2.716	0.122	55.312	6.518	L1	D
126057	2.713	0.121	54.874	6.511	L1	D
126158	2.711	0.122	55.166	6.507	L1	D
126258	2.709	0.122	55.02	6.502	L1	D
126358	2.707	0.122	55.02	6.496	L1	D
126459	2.705	0.12	54.436	6.492	L1	D
126560	2.702	0.121	54.874	6.485	L1	D
126660	2.7	0.122	55.312	6.479	L1	D
126760	2.696	0.123	55.458	6.472	L1	D
126860	2.694	0.123	55.749	6.465	L1	D
126961	2.692	0.123	55.458	6.461	L1	D
127061	2.69	0.123	55.458	6.455	L1	D
127162	2.686	0.123	55.749	6.448	L1	D
127263	2.685	0.123	55.603	6.444	L1	D
127364	2.684	0.123	55.749	6.441	L1	D
127464	2.68	0.124	56.187	6.433	L1	D
127564	2.678	0.123	55.458	6.427	L1	D
127664	2.676	0.122	55.312	6.421	L1	D
127764	2.674	0.123	55.603	6.417	L1	D
127864	2.671	0.122	55.312	6.41	L1	D
127964	2.668	0.123	55.603	6.403	L1	D
128064	2.666	0.123	55.458	6.397	L1	D
128165	2.663	0.124	56.041	6.391	L1	D
128265	2.662	0.123	55.749	6.389	L1	D
128366	2.658	0.125	56.333	6.379	L1	D
128466	2.656	0.124	56.041	6.376	L1	D
128566	2.653	0.124	56.041	6.368	L1	D
128666	2.652	0.124	56.187	6.364	L1	D
128766	2.649	0.125	56.333	6.359	L1	D
128867	2.647	0.125	56.625	6.352	L1	D
128968	2.645	0.124	56.187	6.347	L1	D
129068	2.643	0.124	56.187	6.342	L1	D
129169	2.639	0.125	56.771	6.335	L1	D
129269	2.636	0.124	56.187	6.328	L1	D
129369	2.635	0.125	56.625	6.323	L1	D
129469	2.632	0.125	56.625	6.318	L1	D
129570	2.629	0.125	56.479	6.31	L1	D
129670	2.627	0.125	56.625	6.306	L1	D
129771	2.625	0.125	56.771	6.299	L1	D
129871	2.622	0.125	56.625	6.294	L1	D
129972	2.62	0.125	56.479	6.288	L1	D
130072	2.617	0.125	56.625	6.282	L1	D
130172	2.614	0.125	56.771	6.274	L1	D
130273	2.613	0.125	56.479	6.27	L1	D
130373	2.609	0.125	56.479	6.263	L1	D
130474	2.607	0.125	56.771	6.258	L1	D
130574	2.604	0.124	56.187	6.249	L1	D
130674	2.603	0.125	56.479	6.247	L1	D
130775	2.599	0.125	56.479	6.239	L1	D
130876	2.597	0.125	56.333	6.233	L1	D
130976	2.595	0.124	56.041	6.228	L1	D
131076	2.593	0.124	56.187	6.223	L1	D
131176	2.591	0.125	56.333	6.219	L1	D
131276	2.588	0.125	56.333	6.212	L1	D
131377	2.587	0.124	56.187	6.208	L1	D
131477	2.583	0.126	56.916	6.199	L1	D
131577	2.581	0.125	56.625	6.195	L1	D
131677	2.579	0.125	56.333	6.19	L1	D
131777	2.576	0.125	56.479	6.181	L1	D
131877	2.575	0.125	56.479	6.18	L1	D
131977	2.573	0.125	56.625	6.174	L1	D
132077	2.57	0.125	56.479	6.168	L1	D
132178	2.567	0.126	56.916	6.162	L1	D
132278	2.566	0.125	56.479	6.157	L1	D
132378	2.562	0.125	56.771	6.15	L1	D
132478	2.559	0.125	56.333	6.143	L1	D
132578	2.558	0.125	56.771	6.139	L1	D
132678	2.555	0.124	56.187	6.132	L1	D
132778	2.553	0.125	56.625	6.127	L1	D
132878	2.551	0.125	56.479	6.122	L1	D
132979	2.547	0.125	56.625	6.114	L1	D
133080	2.546	0.125	56.333	6.111	L1	D
133180	2.544	0.125	56.771	6.106	L1	D
133280	2.542	0.125	56.479	6.101	L1	D
133380	2.539	0.125	56.625	6.094	L1	D
133480	2.536	0.125	56.333	6.087	L1	D
133580	2.533	0.125	56.771	6.08	L1	D
133680	2.532	0.125	56.479	6.076	L1	D
133781	2.529	0.127	57.354	6.071	L1	D
133882	2.528	0.126	56.916	6.067	L1	D
133983	2.524	0.127	57.354	6.057	L1	D
134083	2.522	0.126	57.208	6.053	L1	D
134183	2.52	0.126	57.208	6.047	L1	D
134284	2.517	0.126	57.062	6.042	L1	D
134385	2.514	0.127	57.5	6.033	L1	D
134485	2.512	0.127	57.354	6.028	L1	D
134586	2.509	0.128	57.792	6.022	L1	D
134686	2.506	0.127	57.646	6.015	L1	D
134786	2.504	0.127	57.646	6.009	L1	D
134886	2.502	0.129	58.229	6.006	L1	D
134986	2.5	0.126	57.062	6	L1	D
135086	2.498	0.127	57.354	5.996	L1	D
135186	2.495	0.128	57.938	5.987	L1	D
135286	2.492	0.127	57.646	5.981	L1	D
135386	2.49	0.128	57.792	5.976	L1	D
135486	2.488	0.127	57.5	5.972	L1	D
135586	2.487	0.128	58.084	5.968	L1	D
135686	2.484	0.128	58.084	5.961	L1	D
135786	2.481	0.127	57.646	5.954	L1	D
135886	2.478	0.128	57.938	5.947	L1	D
135986	2.476	0.128	57.792	5.942	L1	D
136086	2.473	0.128	57.938	5.936	L1	D
136186	2.471	0.128	57.938	5.93	L1	D
136287	2.468	0.129	58.229	5.923	L1	D
136387	2.466	0.128	58.084	5.917	L1	D
136487	2.463	0.128	57.938	5.91	L1	D
136587	2.462	0.128	57.938	5.908	L1	D
136688	2.459	0.128	57.938	5.902	L1	D
136788	2.456	0.128	57.938	5.893	L1	D
136889	2.453	0.128	57.792	5.887	L1	D
136990	2.451	0.128	57.938	5.882	L1	D
137090	2.448	0.128	57.938	5.876	L1	D
137190	2.446	0.128	58.084	5.87	L1	D
137290	2.443	0.127	57.646	5.864	L1	D
137391	2.439	0.127	57.646	5.854	L1	D
137492	2.437	0.128	57.792	5.849	L1	D
137593	2.434	0.128	57.792	5.842	L1	D
137693	2.432	0.127	57.5	5.837	L1	D
137793	2.429	0.128	57.938	5.829	L1	D
137894	2.426	0.126	57.208	5.823	L1	D
137994	2.425	0.125	56.771	5.82	L1	D
138094	2.422	0.127	57.5	5.812	L1	D
138194	2.42	0.126	57.208	5.809	L1	D
138294	2.418	0.127	57.354	5.803	L1	D
138394	2.417	0.126	57.208	5.801	L1	D
138494	2.415	0.127	57.5	5.797	L1	D
138595	2.414	0.125	56.771	5.794	L1	D
138696	2.41	0.126	57.062	5.784	L1	D
138796	2.408	0.127	57.354	5.779	L1	D
138897	2.406	0.126	57.062	5.774	L1	D
138997	2.404	0.125	56.333	5.769	L1	D
139098	2.401	0.125	56.479	5.763	L1	D
139198	2.398	0.124	56.041	5.756	L1	D
139298	2.397	0.124	56.187	5.752	L1	D
139398	2.394	0.123	55.749	5.745	L1	D
139499	2.391	0.124	56.041	5.739	L1	D
139600	2.387	0.124	56.041	5.729	L1	D
139700	2.385	0.124	55.895	5.723	L1	D
139800	2.381	0.124	55.895	5.715	L1	D
139900	2.38	0.123	55.749	5.713	L1	D
140000	2.378	0.124	55.895	5.708	L1	D
140100	2.375	0.124	56.041	5.7	L1	D
140200	2.373	0.123	55.603	5.696	L1	D
140300	2.371	0.123	55.603	5.69	L1	D
140401	2.369	0.124	56.041	5.686	L1	D
140501	2.366	0.123	55.603	5.679	L1	D
140602	2.364	0.124	55.895	5.673	L1	D
140703	2.361	0.124	55.895	5.666	L1	D
140804	2.358	0.125	56.625	5.66	L1	D
140904	2.356	0.124	56.187	5.654	L1	D
141004	2.354	0.124	55.895	5.649	L1	D
141104	2.352	0.123	55.458	5.645	L1	D
141205	2.348	0.123	55.749	5.636	L1	D
141306	2.346	0.124	55.895	5.63	L1	D
141406	2.342	0.123	55.603	5.622	L1	D
141506	2.34	0.124	55.895	5.616	L1	D
141606	2.338	0.124	55.895	5.61	L1	D
141706	2.335	0.123	55.603	5.603	L1	D
141806	2.331	0.123	55.749	5.595	L1	D
141907	2.329	0.123	55.603	5.59	L1	D
142008	2.326	0.124	55.895	5.583	L1	D
142110	2.324	0.12	54.436	5.577	L1	D
142210	2.321	0.122	55.312	5.571	L1	D
142310	2.319	0.122	55.02	5.565	L1	D
142410	2.317	0.121	54.874	5.561	L1	D
142510	2.314	0.121	54.874	5.554	L1	D
142610	2.312	0.122	55.02	5.549	L1	D
142711	2.309	0.121	54.728	5.542	L1	D
142812	2.307	0.121	54.582	5.536	L1	D
142912	2.304	0.121	54.582	5.53	L1	D
143012	2.301	0.121	54.582	5.523	L1	D
143113	2.299	0.12	54.436	5.517	L1	D
143213	2.296	0.12	54.436	5.51	L1	D
143313	2.293	0.12	54.291	5.504	L1	D
143414	2.29	0.119	53.999	5.496	L1	D
143514	2.289	0.119	53.853	5.492	L1	D
143615	2.286	0.118	53.415	5.486	L1	D
143715	2.284	0.119	53.707	5.482	L1	D
143816	2.282	0.118	53.269	5.476	L1	D
143917	2.279	0.117	53.123	5.471	L1	D
144017	2.278	0.117	52.978	5.466	L1	D
144117	2.276	0.116	52.686	5.462	L1	D
144217	2.275	0.117	53.123	5.459	L1	D
144317	2.272	0.117	53.123	5.453	L1	D
144418	2.269	0.117	52.978	5.447	L1	D
144518	2.267	0.117	52.978	5.44	L1	D
144618	2.266	0.117	53.123	5.437	L1	D
144718	2.264	0.117	52.832	5.433	L1	D
144818	2.261	0.117	52.978	5.426	L1	D
144918	2.259	0.116	52.54	5.423	L1	D
145018	2.258	0.117	52.978	5.419	L1	D
145118	2.256	0.117	52.832	5.415	L1	D
145219	2.255	0.116	52.686	5.412	L1	D
145320	2.252	0.115	52.102	5.405	L1	D
145420	2.249	0.116	52.686	5.398	L1	D
145520	2.247	0.117	52.978	5.393	L1	D
145620	2.243	0.117	52.832	5.384	L1	D
145720	2.241	0.116	52.686	5.379	L1	D
145820	2.239	0.117	52.978	5.375	L1	D
145920	2.237	0.117	52.832	5.369	L1	D
146020	2.235	0.117	52.832	5.363	L1	D
146120	2.232	0.117	52.978	5.358	L1	D
146220	2.23	0.116	52.686	5.352	L1	D
146320	2.228	0.118	53.269	5.346	L1	D
146421	2.225	0.118	53.561	5.341	L1	D
146521	2.223	0.116	52.248	5.335	L1	D
146622	2.219	0.116	52.54	5.326	L1	D
146722	2.216	0.117	52.832	5.318	L1	D
146823	2.214	0.116	52.54	5.314	L1	D
146923	2.211	0.116	52.394	5.307	L1	D
147023	2.21	0.115	51.956	5.304	L1	D
147123	2.207	0.116	52.248	5.296	L1	D
147223	2.205	0.116	52.394	5.291	L1	D
147323	2.201	0.116	52.394	5.283	L1	D
147423	2.2	0.115	52.102	5.279	L1	D
147523	2.197	0.115	51.81	5.273	L1	D
147623	2.195	0.115	51.81	5.268	L1	D
147723	2.193	0.115	52.102	5.263	L1	D
147823	2.19	0.115	51.81	5.255	L1	D
147924	2.187	0.115	52.102	5.249	L1	D
148024	2.185	0.116	52.248	5.244	L1	D
148125	2.183	0.115	51.956	5.24	L1	D
148225	2.181	0.116	52.248	5.235	L1	D
148325	2.179	0.116	52.248	5.229	L1	D
148426	2.177	0.116	52.248	5.224	L1	D
148526	2.175	0.116	52.54	5.219	L1	D
148626	2.171	0.116	52.54	5.211	L1	D
148726	2.17	0.117	52.978	5.208	L1	D
148826	2.168	0.117	52.832	5.203	L1	D
148926	2.165	0.116	52.686	5.196	L1	D
149026	2.162	0.117	52.832	5.189	L1	D
149126	2.16	0.117	52.832	5.184	L1	D
149226	2.159	0.115	52.102	5.181	L1	D
149326	2.156	0.116	52.686	5.174	L1	D
149426	2.154	0.117	52.832	5.17	L1	D
149526	2.151	0.117	52.832	5.162	L1	D
149626	2.149	0.118	53.269	5.157	L1	D
149726	2.147	0.117	53.123	5.153	L1	D
149826	2.144	0.117	52.978	5.146	L1	D
149926	2.142	0.117	52.978	5.142	L1	D
150026	2.139	0.117	52.832	5.133	L1	D
150126	2.137	0.118	53.269	5.129	L1	D
150226	2.136	0.117	52.832	5.126	L1	D
150326	2.133	0.117	53.123	5.119	L1	D
150426	2.13	0.114	51.519	5.112	L1	D
150526	2.129	0.114	51.519	5.109	L1	D
150626	2.126	0.115	51.956	5.103	L1	D
150726	2.123	0.116	52.54	5.096	L1	D
150826	2.121	0.116	52.54	5.091	L1	D
150927	2.119	0.117	52.978	5.085	L1	D
151028	2.117	0.117	53.123	5.081	L1	D
151128	2.114	0.117	52.832	5.074	L1	D
151228	2.112	0.117	52.832	5.069	L1	D
151329	2.11	0.117	53.123	5.065	L1	D
151429	2.107	0.118	53.269	5.057	L1	D
151529	2.105	0.117	52.978	5.052	L1	D
151629	2.103	0.118	53.415	5.047	L1	D
151730	2.1	0.117	52.832	5.04	L1	D
151830	2.097	0.118	53.415	5.033	L1	D
151930	2.096	0.119	53.707	5.031	L1	D
152030	2.093	0.118	53.269	5.023	L1	D
152130	2.091	0.118	53.561	5.017	L1	D
152230	2.088	0.118	53.561	5.011	L1	D
152330	2.086	0.118	53.561	5.006	L1	D
152431	2.084	0.119	53.707	5.003	L1	D
152532	2.083	0.117	53.123	4.999	L1	D
152633	2.081	0.117	53.123	4.993	L1	D
152734	2.077	0.118	53.269	4.985	L1	D
152835	2.077	0.117	52.832	4.985	L1	D
152936	2.074	0.117	52.978	4.978	L1	D
153036	2.071	0.118	53.561	4.971	L1	D
153136	2.069	0.117	52.978	4.966	L1	D
153237	2.068	0.117	53.123	4.962	L1	D
153338	2.065	0.116	52.686	4.956	L1	D
153438	2.062	0.117	52.978	4.949	L1	D
153538	2.06	0.116	52.686	4.944	L1	D
153639	2.057	0.117	52.832	4.937	L1	D
153739	2.055	0.117	52.978	4.932	L1	D
153840	2.054	0.117	53.123	4.929	L1	D
153940	2.051	0.117	52.978	4.923	L1	D
154040	2.049	0.118	53.269	4.917	L1	D
154140	2.046	0.118	53.269	4.91	L1	D
154240	2.043	0.117	53.123	4.904	L1	D
154340	2.042	0.118	53.415	4.9	L1	D
154440	2.039	0.117	53.123	4.893	L1	D
154541	2.036	0.119	53.853	4.887	L1	D
154641	2.035	0.118	53.415	4.884	L1	D
154742	2.031	0.118	53.561	4.876	L1	D
154842	2.03	0.117	52.832	4.872	L1	D
154942	2.027	0.119	53.853	4.865	L1	D
155042	2.026	0.119	53.999	4.862	L1	D
155143	2.022	0.121	54.728	4.854	L1	D
155243	2.02	0.12	54.291	4.848	L1	D
155343	2.017	0.117	52.978	4.84	L1	D
155443	2.015	0.118	53.561	4.835	L1	D
155543	2.012	0.119	53.999	4.828	L1	D
155644	2.01	0.12	54.145	4.824	L1	D
155745	2.008	0.12	54.436	4.819	L1	D
155846	2.005	0.122	55.02	4.813	L1	D
155946	2.003	0.122	55.166	4.808	L1	D
156046	2.002	0.121	54.728	4.804	L1	D
156146	2	0.121	54.874	4.799	L1	D
156246	1.997	0.122	55.166	4.793	L1	D
156346	1.994	0.121	54.728	4.786	L1	D
156447	1.991	0.122	55.312	4.779	L1	D
156548	1.991	0.123	55.458	4.779	L1	D
156649	1.988	0.123	55.603	4.771	L1	D
156749	1.985	0.122	55.312	4.763	L1	D
156849	1.982	0.122	55.312	4.757	L1	D
156950	1.981	0.123	55.603	4.754	L1	D
157050	1.979	0.122	55.312	4.749	L1	D
157150	1.978	0.123	55.603	4.747	L1	D
157250	1.974	0.122	55.166	4.739	L1	D
157350	1.973	0.122	55.312	4.735	L1	D
157450	1.97	0.124	56.041	4.728	L1	D
157550	1.966	0.124	55.895	4.719	L1	D
157650	1.964	0.124	55.895	4.714	L1	D
157751	1.962	0.123	55.603	4.71	L1	D
157852	1.959	0.121	54.874	4.701	L1	D
157952	1.957	0.122	55.02	4.698	L1	D
158053	1.955	0.121	54.874	4.693	L1	D
158154	1.953	0.122	55.02	4.687	L1	D
158255	1.951	0.122	55.02	4.681	L1	D
158356	1.948	0.12	54.291	4.674	L1	D
158457	1.946	0.12	54.291	4.67	L1	D
158558	1.943	0.12	54.436	4.663	L1	D
158658	1.942	0.12	54.145	4.66	L1	D
158758	1.939	0.12	54.436	4.654	L1	D
158858	1.937	0.12	54.145	4.648	L1	D
158958	1.935	0.12	54.436	4.643	L1	D
159059	1.933	0.12	54.436	4.64	L1	D
159159	1.931	0.12	54.291	4.633	L1	D
159259	1.927	0.12	54.145	4.626	L1	D
159360	1.926	0.121	54.582	4.622	L1	D
159460	1.923	0.12	54.436	4.616	L1	D
159560	1.921	0.12	54.436	4.611	L1	D
159661	1.92	0.12	54.291	4.607	L1	D
159761	1.917	0.12	54.436	4.601	L1	D
159862	1.914	0.121	54.582	4.595	L1	D
159962	1.913	0.12	54.436	4.592	L1	D
160062	1.91	0.12	54.145	4.583	L1	D
160163	1.908	0.12	54.145	4.578	L1	D
160264	1.904	0.12	54.291	4.571	L1	D
160364	1.903	0.12	54.291	4.568	L1	D
160464	1.901	0.119	53.999	4.562	L1	D
160564	1.897	0.12	54.436	4.554	L1	D
160664	1.895	0.12	54.436	4.548	L1	D
160764	1.893	0.12	54.291	4.544	L1	D
160864	1.891	0.12	54.436	4.539	L1	D
160964	1.889	0.119	53.999	4.533	L1	D
161064	1.887	0.119	53.853	4.529	L1	D
161165	1.883	0.12	54.436	4.52	L1	D
161266	1.883	0.12	54.436	4.519	L1	D
161366	1.879	0.12	54.436	4.51	L1	D
161466	1.878	0.12	54.145	4.506	L1	D
161566	1.874	0.121	54.582	4.499	L1	D
161667	1.873	0.121	54.874	4.496	L1	D
161768	1.87	0.122	55.312	4.488	L1	D
161868	1.867	0.122	55.02	4.482	L1	D
161968	1.865	0.122	55.166	4.476	L1	D
162068	1.863	0.122	55.166	4.471	L1	D
162168	1.861	0.119	53.999	4.465	L1	D
162268	1.859	0.122	55.166	4.461	L1	D
162369	1.855	0.122	55.312	4.453	L1	D
162469	1.854	0.122	55.02	4.45	L1	D
162569	1.852	0.122	55.312	4.444	L1	D
162670	1.848	0.122	55.312	4.436	L1	D
162770	1.846	0.124	55.895	4.431	L1	D
162870	1.843	0.123	55.603	4.424	L1	D
162970	1.841	0.123	55.603	4.418	L1	D
163070	1.839	0.123	55.458	4.413	L1	D
163171	1.836	0.123	55.749	4.407	L1	D
163271	1.834	0.124	55.895	4.402	L1	D
163371	1.832	0.124	55.895	4.396	L1	D
163472	1.829	0.124	56.041	4.389	L1	D
163573	1.827	0.125	56.479	4.385	L1	D
163674	1.824	0.124	55.895	4.377	L1	D
163774	1.823	0.124	56.041	4.374	L1	D
163874	1.821	0.124	56.041	4.369	L1	D
163974	1.818	0.125	56.333	4.364	L1	D
164074	1.815	0.125	56.333	4.356	L1	D
164174	1.813	0.124	56.187	4.352	L1	D
164274	1.81	0.124	56.041	4.345	L1	D
164374	1.807	0.124	56.187	4.336	L1	D
164474	1.805	0.124	56.187	4.333	L1	D
164574	1.802	0.125	56.625	4.324	L1	D
164674	1.8	0.124	56.187	4.32	L1	D
164774	1.797	0.124	56.187	4.314	L1	D
164874	1.795	0.125	56.479	4.309	L1	D
164974	1.793	0.124	56.041	4.304	L1	D
165074	1.791	0.124	56.187	4.299	L1	D
165174	1.789	0.124	56.187	4.293	L1	D
165274	1.786	0.124	55.895	4.286	L1	D
165374	1.783	0.123	55.603	4.28	L1	D
165474	1.78	0.124	55.895	4.273	L1	D
165574	1.779	0.122	55.312	4.269	L1	D
165674	1.777	0.122	55.166	4.264	L1	D
165774	1.773	0.123	55.603	4.256	L1	D
165874	1.771	0.123	55.749	4.251	L1	D
165974	1.769	0.123	55.603	4.246	L1	D
166074	1.767	0.122	55.166	4.24	L1	D
166174	1.765	0.122	55.02	4.235	L1	D
166275	1.763	0.122	55.312	4.23	L1	D
166375	1.759	0.122	55.02	4.222	L1	D
166476	1.757	0.123	55.458	4.217	L1	D
166576	1.754	0.122	55.02	4.209	L1	D
166676	1.752	0.122	55.312	4.204	L1	D
166776	1.749	0.122	55.312	4.198	L1	D
166876	1.747	0.122	55.02	4.194	L1	D
166976	1.744	0.122	55.166	4.186	L1	D
167077	1.742	0.121	54.874	4.18	L1	D
167177	1.739	0.122	55.166	4.173	L1	D
167278	1.737	0.121	54.728	4.17	L1	D
167379	1.734	0.12	54.436	4.163	L1	D
167479	1.733	0.12	54.291	4.159	L1	D
167580	1.729	0.119	53.999	4.149	L1	D
167681	1.727	0.119	53.853	4.144	L1	D
167782	1.725	0.119	53.707	4.139	L1	D
167882	1.722	0.118	53.269	4.133	L1	D
167983	1.722	0.116	52.54	4.132	L1	D
168083	1.717	0.117	52.978	4.121	L1	D
168183	1.716	0.117	53.123	4.119	L1	D
168284	1.714	0.117	52.978	4.113	L1	D
168384	1.712	0.117	52.832	4.108	L1	D
168484	1.709	0.117	53.123	4.102	L1	D
168584	1.706	0.117	52.978	4.094	L1	D
168685	1.705	0.118	53.415	4.091	L1	D
168785	1.702	0.117	53.123	4.085	L1	D
168886	1.7	0.117	52.832	4.081	L1	D
168987	1.697	0.117	52.978	4.074	L1	D
169087	1.694	0.116	52.54	4.067	L1	D
169187	1.692	0.116	52.394	4.061	L1	D
169287	1.69	0.114	51.665	4.056	L1	D
169388	1.687	0.115	51.956	4.049	L1	D
169488	1.685	0.114	51.373	4.045	L1	D
169590	1.684	0.114	51.665	4.04	L1	D
169690	1.681	0.115	51.81	4.033	L1	D
169791	1.678	0.115	52.102	4.028	L1	D
169892	1.676	0.116	52.248	4.022	L1	D
169992	1.673	0.115	52.102	4.015	L1	D
170092	1.671	0.115	51.81	4.011	L1	D
170192	1.669	0.115	52.102	4.005	L1	D
170293	1.665	0.116	52.54	3.996	L1	D
170393	1.663	0.116	52.394	3.99	L1	D
170493	1.66	0.115	52.102	3.984	L1	D
170593	1.66	0.116	52.394	3.983	L1	D
170694	1.656	0.116	52.394	3.975	L1	D
170794	1.654	0.116	52.394	3.969	L1	D
170894	1.653	0.116	52.394	3.966	L1	D
170994	1.649	0.116	52.686	3.958	L1	D
171094	1.647	0.116	52.394	3.954	L1	D
171194	1.645	0.116	52.686	3.948	L1	D
171294	1.643	0.115	51.956	3.943	L1	D
171395	1.642	0.116	52.394	3.941	L1	D
171496	1.638	0.116	52.686	3.931	L1	D
171596	1.635	0.116	52.686	3.925	L1	D
171697	1.633	0.116	52.686	3.918	L1	D
171798	1.63	0.114	51.519	3.912	L1	D
171898	1.628	0.115	52.102	3.907	L1	D
171998	1.625	0.116	52.394	3.901	L1	D
172099	1.622	0.115	52.102	3.893	L1	D
172200	1.62	0.115	52.102	3.889	L1	D
172300	1.618	0.114	51.665	3.883	L1	D
172400	1.615	0.115	51.81	3.877	L1	D
172500	1.613	0.115	52.102	3.871	L1	D
172600	1.61	0.116	52.394	3.865	L1	D
172700	1.609	0.115	51.956	3.862	L1	D
172800	1.607	0.115	51.956	3.856	L1	D
172900	1.604	0.115	51.81	3.851	L1	D
173001	1.604	0.114	51.665	3.848	L1	D
173101	1.599	0.114	51.519	3.838	L1	D
173202	1.596	0.113	51.227	3.831	L1	D
173303	1.594	0.113	51.227	3.826	L1	D
173404	1.592	0.112	50.789	3.821	L1	D
173504	1.59	0.113	51.081	3.816	L1	D
173604	1.587	0.113	51.227	3.809	L1	D
173704	1.584	0.113	51.227	3.802	L1	D
173804	1.581	0.113	50.935	3.794	L1	D
173904	1.578	0.113	51.227	3.788	L1	D
174004	1.576	0.113	51.081	3.783	L1	D
174104	1.574	0.113	51.227	3.777	L1	D
174205	1.572	0.113	51.081	3.772	L1	D
174305	1.569	0.113	51.081	3.766	L1	D
174405	1.567	0.113	51.081	3.76	L1	D
174505	1.564	0.113	51.081	3.754	L1	D
174605	1.561	0.114	51.373	3.747	L1	D
174706	1.558	0.113	50.935	3.739	L1	D
174806	1.557	0.113	51.081	3.736	L1	D
174906	1.553	0.113	50.935	3.728	L1	D
175007	1.55	0.113	51.227	3.72	L1	D
175108	1.549	0.114	51.373	3.718	L1	D
175208	1.547	0.113	51.081	3.712	L1	D
175308	1.544	0.113	51.081	3.705	L1	D
175408	1.542	0.111	50.206	3.7	L1	D
175508	1.539	0.112	50.643	3.693	L1	D
175608	1.536	0.112	50.789	3.687	L1	D
175709	1.534	0.112	50.789	3.681	L1	D
175809	1.532	0.112	50.789	3.677	L1	D
175909	1.53	0.113	50.935	3.672	L1	D
176009	1.528	0.113	50.935	3.667	L1	D
176110	1.525	0.114	51.665	3.66	L1	D
176211	1.523	0.115	51.81	3.656	L1	D
176312	1.521	0.114	51.373	3.65	L1	D
176412	1.517	0.115	51.956	3.64	L1	D
176512	1.515	0.115	51.81	3.635	L1	D
176612	1.514	0.114	51.665	3.633	L1	D
176712	1.511	0.114	51.665	3.626	L1	D
176813	1.508	0.115	51.81	3.619	L1	D
176914	1.506	0.115	51.81	3.615	L1	D
177014	1.503	0.114	51.373	3.607	L1	D
177114	1.5	0.114	51.665	3.601	L1	D
177215	1.498	0.114	51.519	3.596	L1	D
177315	1.496	0.115	51.81	3.591	L1	D
177416	1.495	0.115	51.81	3.588	L1	D
177517	1.491	0.115	51.956	3.578	L1	D
177618	1.489	0.114	51.665	3.573	L1	D
177718	1.487	0.114	51.373	3.568	L1	D
177818	1.483	0.115	51.81	3.56	L1	D
177918	1.481	0.114	51.665	3.555	L1	D
178018	1.479	0.114	51.665	3.55	L1	D
178118	1.476	0.113	51.227	3.544	L1	D
178219	1.474	0.112	50.789	3.537	L1	D
178319	1.472	0.112	50.643	3.533	L1	D
178420	1.469	0.111	50.06	3.526	L1	D
178520	1.466	0.111	50.206	3.519	L1	D
178620	1.465	0.108	49.039	3.515	L1	D
178720	1.462	0.11	49.914	3.509	L1	D
178820	1.46	0.109	49.476	3.504	L1	D
178920	1.46	0.109	49.184	3.503	L1	D
179020	1.458	0.11	49.622	3.499	L1	D
179120	1.456	0.107	48.601	3.496	L1	D
179220	1.455	0.107	48.601	3.492	L1	D
179320	1.455	0.107	48.601	3.491	L1	D
179420	1.453	0.107	48.601	3.487	L1	D
179520	1.45	0.107	48.455	3.479	L1	D
179620	1.448	0.107	48.601	3.476	L1	D
179720	1.445	0.109	49.184	3.468	L1	D
179820	1.443	0.107	48.455	3.464	L1	D
179920	1.44	0.108	48.893	3.457	L1	D
180020	1.438	0.108	48.747	3.452	L1	D
180120	1.436	0.106	48.163	3.445	L1	D
180220	1.434	0.108	48.893	3.441	L1	D
180320	1.431	0.107	48.601	3.435	L1	D
180421	1.428	0.108	49.039	3.427	L1	D
180522	1.426	0.108	48.747	3.423	L1	D
180622	1.425	0.107	48.601	3.419	L1	D
180722	1.422	0.108	48.747	3.413	L1	D
180822	1.42	0.107	48.309	3.409	L1	D
180923	1.417	0.106	48.163	3.402	L1	D
181023	1.414	0.106	48.163	3.394	L1	D
181123	1.411	0.107	48.309	3.386	L1	D
181223	1.409	0.108	48.747	3.382	L1	D
181323	1.406	0.107	48.309	3.375	L1	D
181423	1.404	0.107	48.309	3.369	L1	D
181523	1.4	0.106	47.871	3.361	L1	D
181624	1.4	0.106	48.017	3.359	L1	D
181725	1.396	0.106	48.017	3.352	L1	D
181826	1.395	0.105	47.434	3.347	L1	D
181927	1.391	0.105	47.288	3.338	L1	D
182027	1.389	0.106	48.017	3.334	L1	D
182127	1.387	0.106	48.017	3.329	L1	D
182228	1.385	0.108	48.893	3.323	L1	D
182328	1.382	0.107	48.309	3.317	L1	D
182428	1.38	0.107	48.309	3.312	L1	D
182528	1.378	0.107	48.309	3.307	L1	D
182628	1.376	0.107	48.455	3.301	L1	D
182728	1.372	0.107	48.455	3.293	L1	D
182829	1.37	0.108	48.893	3.289	L1	D
182930	1.367	0.109	49.184	3.282	L1	D
183030	1.365	0.108	49.039	3.276	L1	D
183130	1.362	0.108	48.747	3.269	L1	D
183230	1.36	0.108	49.039	3.263	L1	D
183330	1.357	0.109	49.33	3.256	L1	D
183430	1.355	0.11	49.622	3.252	L1	D
183530	1.354	0.109	49.33	3.249	L1	D
183630	1.352	0.107	48.601	3.244	L1	D
183730	1.347	0.11	49.914	3.233	L1	D
183831	1.347	0.109	49.476	3.232	L1	D
183931	1.343	0.11	49.768	3.224	L1	D
184032	1.34	0.111	50.06	3.217	L1	D
184132	1.338	0.11	49.914	3.212	L1	D
184233	1.336	0.112	50.497	3.208	L1	D
184333	1.335	0.112	50.497	3.204	L1	D
184433	1.332	0.113	51.081	3.197	L1	D
184534	1.329	0.112	50.643	3.19	L1	D
184634	1.326	0.112	50.789	3.182	L1	D
184734	1.324	0.112	50.643	3.177	L1	D
184835	1.323	0.113	51.081	3.174	L1	D
184936	1.32	0.113	51.227	3.169	L1	D
185036	1.318	0.114	51.373	3.163	L1	D
185136	1.315	0.115	51.956	3.155	L1	D
185237	1.311	0.115	51.956	3.147	L1	D
185338	1.309	0.115	52.102	3.142	L1	D
185438	1.308	0.114	51.519	3.139	L1	D
185538	1.305	0.114	51.519	3.133	L1	D
185639	1.303	0.114	51.665	3.128	L1	D
185740	1.301	0.115	51.81	3.122	L1	D
185840	1.299	0.116	52.248	3.119	L1	D
185940	1.297	0.114	51.665	3.112	L1	D
186040	1.295	0.116	52.54	3.108	L1	D
186141	1.293	0.115	51.956	3.103	L1	D
186241	1.29	0.116	52.248	3.096	L1	D
186341	1.288	0.115	51.956	3.091	L1	D
186441	1.286	0.116	52.394	3.085	L1	D
186542	1.284	0.116	52.248	3.081	L1	D
186642	1.281	0.115	52.102	3.074	L1	D
186742	1.279	0.116	52.394	3.071	L1	D
186842	1.277	0.115	52.102	3.066	L1	D
186942	1.275	0.117	52.832	3.061	L1	D
187042	1.272	0.115	52.102	3.054	L1	D
187142	1.269	0.115	52.102	3.045	L1	D
187243	1.267	0.115	52.102	3.04	L1	D
187343	1.264	0.116	52.54	3.033	L1	D
187443	1.262	0.116	52.394	3.03	L1	D
187544	1.259	0.115	51.956	3.023	L1	D
187645	1.257	0.114	51.519	3.017	L1	D
187745	1.254	0.114	51.519	3.01	L1	D
187846	1.252	0.115	51.81	3.005	L1	D
187946	1.25	0.115	51.956	3	L1	D
188046	1.248	0.114	51.519	2.995	L1	D
188146	1.245	0.113	51.081	2.987	L1	D
188246	1.241	0.114	51.665	2.978	L1	D
188346	1.24	0.116	52.248	2.977	L1	D
188446	1.237	0.116	52.394	2.97	L1	D
188546	1.234	0.116	52.248	2.961	L1	D
188646	1.232	0.116	52.394	2.958	L1	D
188746	1.23	0.116	52.54	2.952	L1	D
188846	1.227	0.116	52.248	2.946	L1	D
188946	1.225	0.116	52.248	2.941	L1	D
189046	1.223	0.116	52.54	2.934	L1	D
189147	1.22	0.116	52.686	2.928	L1	D
189247	1.217	0.117	52.832	2.922	L1	D
189348	1.216	0.117	52.832	2.917	L1	D
189448	1.214	0.117	52.832	2.914	L1	D
189548	1.212	0.117	53.123	2.91	L1	D
189648	1.211	0.117	52.832	2.906	L1	D
189749	1.208	0.118	53.269	2.899	L1	D
189849	1.206	0.118	53.561	2.895	L1	D
189949	1.203	0.117	53.123	2.887	L1	D
190050	1.201	0.119	53.707	2.882	L1	D
190150	1.199	0.119	53.707	2.879	L1	D
190250	1.197	0.119	53.853	2.874	L1	D
190350	1.194	0.118	53.561	2.866	L1	D
190450	1.192	0.119	53.707	2.861	L1	D
190550	1.19	0.118	53.269	2.857	L1	D
190650	1.187	0.119	53.707	2.848	L1	D
190750	1.186	0.119	53.707	2.845	L1	D
190850	1.184	0.119	53.707	2.841	L1	D
190950	1.181	0.119	53.707	2.835	L1	D
191050	1.179	0.12	54.145	2.831	L1	D
191150	1.178	0.119	53.707	2.828	L1	D
191250	1.175	0.119	53.707	2.82	L1	D
191350	1.173	0.119	53.999	2.815	L1	D
191450	1.169	0.118	53.269	2.806	L1	D
191550	1.168	0.118	53.561	2.803	L1	D
191650	1.165	0.118	53.415	2.797	L1	D
191751	1.163	0.118	53.561	2.79	L1	D
191851	1.161	0.119	53.707	2.786	L1	D
191952	1.159	0.119	53.707	2.781	L1	D
192053	1.157	0.119	53.853	2.776	L1	D
192153	1.155	0.12	54.436	2.773	L1	D
192254	1.153	0.12	54.291	2.767	L1	D
192355	1.151	0.121	54.728	2.762	L1	D
192455	1.148	0.12	54.145	2.756	L1	D
192556	1.146	0.123	55.749	2.751	L1	D
192656	1.144	0.122	55.02	2.746	L1	D
192756	1.141	0.122	55.312	2.739	L1	D
192857	1.14	0.123	55.603	2.736	L1	D
192958	1.137	0.124	55.895	2.728	L1	D
193058	1.135	0.123	55.603	2.725	L1	D
193158	1.133	0.122	55.312	2.719	L1	D
193258	1.131	0.124	55.895	2.715	L1	D
193359	1.129	0.123	55.603	2.709	L1	D
193459	1.126	0.124	56.187	2.701	L1	D
193560	1.123	0.124	56.041	2.696	L1	D
193661	1.121	0.124	56.041	2.69	L1	D
193761	1.12	0.124	56.041	2.687	L1	D
193861	1.117	0.124	56.041	2.681	L1	D
193962	1.114	0.124	56.187	2.674	L1	D
194062	1.112	0.124	55.895	2.668	L1	D
194162	1.11	0.125	56.333	2.663	L1	D
194263	1.107	0.124	56.041	2.656	L1	D
194363	1.105	0.124	56.041	2.651	L1	D
194464	1.102	0.124	55.895	2.646	L1	D
194564	1.1	0.125	56.479	2.641	L1	D
194665	1.098	0.123	55.749	2.634	L1	D
194765	1.096	0.123	55.603	2.63	L1	D
194865	1.094	0.124	56.187	2.626	L1	D
194966	1.092	0.124	55.895	2.62	L1	D
195066	1.09	0.124	56.187	2.615	L1	D
195166	1.088	0.123	55.749	2.611	L1	D
195266	1.086	0.122	55.312	2.605	L1	D
195367	1.083	0.125	56.333	2.598	L1	D
195468	1.079	0.124	56.041	2.591	L1	D
195568	1.077	0.122	55.02	2.584	L1	D
195668	1.074	0.123	55.458	2.577	L1	D
195768	1.072	0.123	55.458	2.572	L1	D
195868	1.069	0.124	56.041	2.566	L1	D
195968	1.066	0.124	56.187	2.558	L1	D
196068	1.064	0.123	55.749	2.553	L1	D
196168	1.061	0.124	56.041	2.547	L1	D
196268	1.059	0.124	56.187	2.542	L1	D
196368	1.058	0.125	56.479	2.538	L1	D
196468	1.055	0.125	56.479	2.532	L1	D
196568	1.053	0.125	56.625	2.527	L1	D
196668	1.051	0.125	56.771	2.522	L1	D
196768	1.049	0.125	56.333	2.517	L1	D
196868	1.048	0.126	56.916	2.514	L1	D
196968	1.044	0.126	56.916	2.506	L1	D
197068	1.042	0.127	57.354	2.5	L1	D
197169	1.039	0.125	56.771	2.493	L1	D
197270	1.036	0.126	57.208	2.487	L1	D
197370	1.033	0.127	57.354	2.48	L1	D
197470	1.03	0.127	57.5	2.472	L1	D
197570	1.028	0.127	57.354	2.466	L1	D
197670	1.026	0.127	57.646	2.462	L1	D
197770	1.023	0.127	57.354	2.456	L1	D
197870	1.022	0.126	57.208	2.452	L1	D
197970	1.019	0.127	57.646	2.447	L1	D
198071	1.018	0.128	57.938	2.442	L1	D
198171	1.015	0.128	58.084	2.437	L1	D
198271	1.012	0.128	57.792	2.429	L1	D
198372	1.01	0.129	58.229	2.424	L1	D
198472	1.008	0.128	58.084	2.419	L1	D
198572	1.005	0.129	58.229	2.413	L1	D
198673	1.003	0.129	58.375	2.406	L1	D
198773	1	0.129	58.229	2.4	L1	D
198874	0.998	0.128	57.938	2.396	L1	D
198974	0.995	0.128	57.792	2.389	L1	D
199074	0.992	0.128	57.792	2.382	L1	D
199174	0.99	0.127	57.5	2.376	L1	D
199274	0.988	0.126	57.208	2.37	L1	D
199374	0.986	0.126	57.208	2.366	L1	D
199474	0.984	0.127	57.5	2.361	L1	D
199574	0.982	0.125	56.771	2.358	L1	D
199674	0.98	0.126	57.208	2.352	L1	D
199774	0.978	0.127	57.5	2.346	L1	D
199874	0.974	0.126	57.062	2.338	L1	D
199974	0.972	0.126	56.916	2.334	L1	D
200074	0.97	0.125	56.625	2.329	L1	D
200175	0.968	0.127	57.354	2.322	L1	D
200275	0.965	0.127	57.354	2.316	L1	D
200375	0.963	0.127	57.5	2.311	L1	D
[truncated: 3,260 more rows]

## Sheet: L2_A
Time [msec]	Potentiometer [V]	Force sensor [V]	Pull-out force [N]	Pull-out distance [mm]	Vertebra	Orientation
0	5.011	0.016	7.023	12.027	L2	A
101	5.011	0.016	7.315	12.027	L2	A
201	5.011	0.015	6.877	12.027	L2	A
301	5.011	0.016	7.169	12.026	L2	A
402	5.012	0.016	7.461	12.03	L2	A
502	5.011	0.016	7.169	12.027	L2	A
602	5.011	0.015	6.877	12.027	L2	A
702	5.011	0.015	6.877	12.027	L2	A
803	5.012	0.016	7.023	12.029	L2	A
903	5.011	0.016	7.169	12.027	L2	A
1003	5.012	0.015	6.877	12.029	L2	A
1104	5.012	0.015	6.877	12.028	L2	A
1204	5.012	0.015	6.731	12.028	L2	A
1305	5.012	0.016	7.023	12.028	L2	A
1405	5.011	0.016	7.461	12.027	L2	A
1506	5.012	0.015	6.731	12.028	L2	A
1606	5.011	0.015	6.877	12.027	L2	A
1706	5.012	0.015	6.877	12.028	L2	A
1807	5.012	0.016	7.023	12.028	L2	A
1908	5.011	0.015	6.877	12.027	L2	A
2008	5.011	0.014	6.44	12.027	L2	A
2108	5.011	0.015	6.731	12.026	L2	A
2208	5.012	0.015	6.731	12.029	L2	A
2308	5.012	0.015	6.731	12.029	L2	A
2408	5.012	0.015	6.731	12.029	L2	A
2508	5.011	0.015	6.877	12.027	L2	A
2608	5.011	0.015	6.877	12.027	L2	A
2709	5.012	0.014	6.44	12.028	L2	A
2809	5.011	0.015	6.585	12.027	L2	A
2909	5.012	0.015	6.731	12.029	L2	A
3009	5.011	0.015	6.585	12.027	L2	A
3109	5.011	0.014	6.294	12.027	L2	A
3209	5.011	0.014	6.44	12.027	L2	A
3310	5.012	0.015	6.877	12.028	L2	A
3410	5.011	0.013	5.71	12.026	L2	A
3510	5.012	0.015	6.877	12.028	L2	A
3610	5.012	0.015	6.585	12.029	L2	A
3710	5.011	0.015	6.585	12.027	L2	A
3810	5.012	0.014	6.44	12.028	L2	A
3911	5.011	0.015	6.731	12.027	L2	A
4011	5.012	0.014	6.44	12.029	L2	A
4111	5.011	0.015	6.877	12.026	L2	A
4212	5.012	0.015	6.731	12.028	L2	A
4312	5.011	0.015	6.731	12.027	L2	A
4413	5.012	0.016	7.023	12.028	L2	A
4514	5.012	0.015	6.585	12.028	L2	A
4615	5.012	0.015	6.877	12.029	L2	A
4715	5.012	0.016	7.461	12.028	L2	A
4815	5.012	0.014	6.44	12.029	L2	A
4916	5.011	0.015	6.877	12.027	L2	A
5016	5.011	0.015	6.877	12.027	L2	A
5116	5.011	0.015	6.731	12.026	L2	A
5216	5.011	0.015	6.585	12.027	L2	A
5317	5.012	0.015	6.731	12.029	L2	A
5417	5.011	0.015	6.877	12.027	L2	A
5518	5.011	0.015	6.731	12.026	L2	A
5618	5.011	0.016	7.169	12.027	L2	A
5719	5.011	0.016	7.023	12.027	L2	A
5819	5.012	0.015	6.877	12.03	L2	A
5919	5.012	0.015	6.877	12.029	L2	A
6019	5.011	0.016	7.169	12.027	L2	A
6120	5.012	0.017	7.607	12.028	L2	A
6220	5.011	0.016	7.315	12.027	L2	A
6320	5.012	0.015	6.877	12.028	L2	A
6420	5.011	0.015	6.731	12.027	L2	A
6520	5.012	0.015	6.877	12.028	L2	A
6620	5.011	0.016	7.315	12.027	L2	A
6720	5.011	0.015	6.585	12.027	L2	A
6821	5.012	0.016	7.023	12.028	L2	A
6921	5.011	0.015	6.877	12.027	L2	A
7021	5.011	0.016	7.461	12.027	L2	A
7121	5.012	0.015	6.877	12.029	L2	A
7221	5.011	0.015	6.877	12.027	L2	A
7321	5.011	0.016	7.023	12.027	L2	A
7421	5.012	0.015	6.877	12.028	L2	A
7521	5.011	0.016	7.169	12.027	L2	A
7622	5.012	0.015	6.731	12.028	L2	A
7723	5.011	0.017	7.607	12.027	L2	A
7823	5.012	0.016	7.023	12.029	L2	A
7923	5.012	0.016	7.169	12.028	L2	A
8023	5.011	0.015	6.877	12.027	L2	A
8123	5.011	0.016	7.169	12.027	L2	A
8223	5.011	0.015	6.731	12.027	L2	A
8324	5.011	0.015	6.731	12.027	L2	A
8425	5.012	0.016	7.169	12.028	L2	A
8525	5.012	0.016	7.169	12.029	L2	A
8626	5.011	0.016	7.169	12.027	L2	A
8726	5.011	0.015	6.877	12.027	L2	A
8826	5.011	0.015	6.877	12.027	L2	A
8927	5.012	0.015	6.585	12.028	L2	A
9027	5.011	0.016	7.023	12.027	L2	A
9127	5.012	0.015	6.731	12.029	L2	A
9227	5.011	0.016	7.023	12.027	L2	A
9328	5.011	0.015	6.877	12.026	L2	A
9428	5.012	0.015	6.585	12.028	L2	A
9528	5.011	0.015	6.731	12.027	L2	A
9629	5.011	0.015	6.877	12.027	L2	A
9729	5.011	0.016	7.023	12.027	L2	A
9830	5.012	0.015	6.877	12.029	L2	A
9931	5.011	0.015	6.731	12.027	L2	A
10031	5.011	0.015	6.877	12.027	L2	A
10132	5.011	0.017	7.753	12.027	L2	A
10232	5.012	0.016	7.315	12.028	L2	A
10332	5.012	0.016	7.461	12.028	L2	A
10432	5.011	0.017	7.607	12.027	L2	A
10532	5.011	0.016	7.461	12.027	L2	A
10632	5.012	0.018	8.044	12.029	L2	A
10732	5.012	0.016	7.023	12.029	L2	A
10833	5.011	0.016	7.023	12.027	L2	A
10933	5.011	0.016	7.461	12.027	L2	A
11034	5.012	0.018	8.19	12.028	L2	A
11134	5.012	0.017	7.898	12.029	L2	A
11234	5.012	0.017	7.898	12.028	L2	A
11334	5.012	0.017	7.753	12.029	L2	A
11434	5.012	0.017	7.607	12.029	L2	A
11535	5.012	0.017	7.898	12.028	L2	A
11635	5.011	0.018	8.044	12.027	L2	A
11736	5.011	0.017	7.898	12.027	L2	A
11837	5.012	0.018	8.044	12.029	L2	A
11938	5.012	0.017	7.753	12.029	L2	A
12038	5.012	0.018	8.044	12.029	L2	A
12139	5.011	0.017	7.898	12.027	L2	A
12240	5.011	0.017	7.898	12.026	L2	A
12340	5.011	0.017	7.898	12.027	L2	A
12440	5.011	0.017	7.607	12.027	L2	A
12540	5.011	0.018	8.19	12.027	L2	A
12640	5.012	0.017	7.898	12.028	L2	A
12741	5.011	0.018	8.19	12.027	L2	A
12842	5.012	0.018	8.336	12.029	L2	A
12942	5.011	0.017	7.753	12.027	L2	A
13042	5.012	0.019	8.628	12.029	L2	A
13142	5.011	0.018	8.044	12.026	L2	A
13243	5.012	0.018	8.336	12.028	L2	A
13343	5.012	0.018	8.044	12.029	L2	A
13444	5.011	0.018	8.044	12.027	L2	A
13544	5.012	0.02	8.92	12.028	L2	A
13644	5.012	0.018	8.336	12.028	L2	A
13744	5.011	0.019	8.628	12.027	L2	A
13844	5.011	0.019	8.628	12.027	L2	A
13944	5.011	0.019	8.628	12.027	L2	A
14044	5.011	0.018	8.336	12.027	L2	A
14145	5.011	0.018	8.336	12.027	L2	A
14246	5.011	0.017	7.898	12.027	L2	A
14346	5.012	0.018	8.336	12.028	L2	A
14446	5.012	0.016	7.315	12.029	L2	A
14546	5.011	0.018	8.19	12.026	L2	A
14646	5.011	0.018	8.044	12.026	L2	A
14746	5.012	0.019	8.482	12.028	L2	A
14846	5.012	0.019	8.628	12.028	L2	A
14946	5.012	0.017	7.898	12.028	L2	A
15047	5.012	0.018	8.044	12.03	L2	A
15147	5.011	0.017	7.898	12.027	L2	A
15247	5.012	0.017	7.898	12.028	L2	A
15348	5.012	0.018	8.19	12.028	L2	A
15449	5.011	0.018	8.044	12.027	L2	A
15549	5.011	0.017	7.898	12.026	L2	A
15649	5.013	0.018	8.19	12.03	L2	A
15749	5.011	0.018	8.19	12.027	L2	A
15849	5.011	0.018	8.044	12.027	L2	A
15949	5.011	0.016	7.315	12.027	L2	A
16050	5.011	0.017	7.898	12.027	L2	A
16151	5.011	0.015	6.877	12.027	L2	A
16251	5.011	0.018	8.044	12.026	L2	A
16351	5.011	0.017	7.753	12.027	L2	A
16451	5.011	0.018	8.044	12.027	L2	A
16551	5.011	0.018	8.044	12.026	L2	A
16651	5.011	0.018	8.044	12.027	L2	A
16751	5.011	0.016	7.169	12.027	L2	A
16851	5.012	0.018	8.044	12.03	L2	A
16951	5.012	0.018	8.19	12.028	L2	A
17051	5.011	0.018	8.19	12.027	L2	A
17151	5.011	0.018	8.044	12.027	L2	A
17251	5.011	0.019	8.628	12.027	L2	A
17352	5.011	0.019	8.628	12.027	L2	A
17452	5.011	0.018	8.19	12.027	L2	A
17552	5.012	0.019	8.482	12.029	L2	A
17652	5.011	0.019	8.774	12.027	L2	A
17752	5.011	0.021	9.503	12.027	L2	A
17852	5.011	0.021	9.357	12.027	L2	A
17952	5.012	0.021	9.503	12.029	L2	A
18052	5.012	0.022	9.795	12.029	L2	A
18153	5.012	0.023	10.524	12.028	L2	A
18254	5.012	0.024	10.962	12.028	L2	A
18355	5.012	0.025	11.254	12.028	L2	A
18456	5.012	0.026	11.546	12.028	L2	A
18556	5.012	0.026	11.837	12.028	L2	A
18657	5.012	0.028	12.567	12.028	L2	A
18757	5.011	0.028	12.567	12.027	L2	A
18858	5.011	0.029	13.004	12.026	L2	A
18959	5.011	0.03	13.734	12.027	L2	A
19059	5.012	0.031	14.026	12.028	L2	A
19159	5.012	0.032	14.317	12.029	L2	A
19259	5.012	0.033	14.755	12.029	L2	A
19360	5.012	0.031	14.172	12.029	L2	A
19461	5.011	0.035	15.63	12.027	L2	A
19561	5.012	0.034	15.339	12.029	L2	A
19661	5.012	0.036	16.36	12.029	L2	A
19761	5.011	0.036	16.214	12.027	L2	A
19861	5.011	0.037	16.652	12.027	L2	A
19962	5.012	0.038	17.235	12.028	L2	A
20062	5.011	0.039	17.673	12.027	L2	A
20163	5.012	0.04	17.965	12.029	L2	A
20263	5.012	0.04	18.111	12.028	L2	A
20364	5.011	0.041	18.694	12.027	L2	A
20464	5.011	0.042	18.84	12.027	L2	A
20564	5.011	0.042	18.986	12.027	L2	A
20666	5.012	0.043	19.278	12.03	L2	A
20767	5.011	0.044	19.715	12.027	L2	A
20867	5.012	0.044	20.007	12.03	L2	A
20967	5.012	0.045	20.299	12.029	L2	A
21067	5.012	0.046	20.882	12.03	L2	A
21167	5.011	0.047	21.174	12.027	L2	A
21267	5.011	0.047	21.32	12.027	L2	A
21368	5.011	0.048	21.758	12.026	L2	A
21469	5.012	0.049	22.195	12.028	L2	A
21570	5.012	0.05	22.487	12.03	L2	A
21671	5.011	0.05	22.487	12.027	L2	A
21772	5.011	0.051	22.925	12.027	L2	A
21873	5.011	0.052	23.362	12.027	L2	A
21974	5.012	0.052	23.508	12.029	L2	A
22074	5.011	0.052	23.654	12.027	L2	A
22174	5.011	0.053	24.092	12.027	L2	A
22274	5.012	0.053	24.092	12.029	L2	A
22374	5.011	0.055	24.675	12.027	L2	A
22475	5.012	0.055	24.675	12.028	L2	A
22575	5.012	0.057	25.697	12.028	L2	A
22676	5.012	0.056	25.259	12.028	L2	A
22777	5.011	0.056	25.551	12.026	L2	A
22878	5.011	0.056	25.551	12.027	L2	A
22978	5.011	0.057	25.843	12.026	L2	A
23078	5.012	0.058	26.134	12.029	L2	A
23178	5.011	0.058	26.134	12.027	L2	A
23278	5.012	0.06	27.156	12.028	L2	A
23379	5.011	0.061	27.593	12.027	L2	A
23479	5.012	0.062	27.885	12.029	L2	A
23580	5.012	0.062	27.885	12.028	L2	A
23680	5.011	0.063	28.323	12.027	L2	A
23780	5.012	0.062	27.885	12.028	L2	A
23881	5.011	0.062	28.177	12.027	L2	A
23982	5.012	0.063	28.614	12.028	L2	A
24082	5.012	0.064	29.052	12.028	L2	A
24182	5.012	0.065	29.344	12.028	L2	A
24283	5.012	0.066	29.636	12.028	L2	A
24384	5.011	0.066	30.073	12.027	L2	A
24484	5.011	0.067	30.365	12.027	L2	A
24584	5.012	0.067	30.365	12.029	L2	A
24685	5.011	0.068	30.657	12.027	L2	A
24786	5.012	0.067	30.365	12.028	L2	A
24886	5.011	0.068	30.803	12.026	L2	A
24986	5.011	0.069	31.386	12.027	L2	A
25086	5.011	0.07	31.678	12.027	L2	A
25186	5.012	0.07	31.824	12.028	L2	A
25287	5.012	0.071	32.262	12.028	L2	A
25387	5.012	0.072	32.553	12.028	L2	A
25488	5.011	0.073	32.991	12.027	L2	A
25588	5.012	0.073	32.991	12.028	L2	A
25688	5.011	0.072	32.699	12.027	L2	A
25788	5.012	0.073	32.991	12.029	L2	A
25889	5.011	0.074	33.575	12.027	L2	A
25989	5.011	0.074	33.283	12.027	L2	A
26089	5.011	0.076	34.158	12.027	L2	A
26190	5.012	0.077	34.742	12.029	L2	A
26290	5.012	0.078	35.179	12.028	L2	A
26390	5.011	0.078	35.325	12.027	L2	A
26490	5.011	0.078	35.179	12.027	L2	A
26591	5.011	0.078	35.471	12.027	L2	A
26691	5.012	0.079	35.617	12.029	L2	A
26791	5.012	0.08	36.201	12.029	L2	A
26892	5.012	0.08	36.346	12.028	L2	A
26992	5.011	0.082	37.222	12.027	L2	A
27093	5.012	0.083	37.368	12.028	L2	A
27193	5.011	0.082	37.222	12.027	L2	A
27293	5.011	0.083	37.514	12.027	L2	A
27393	5.011	0.084	37.805	12.027	L2	A
27493	5.011	0.084	38.097	12.027	L2	A
27593	5.011	0.085	38.389	12.026	L2	A
27694	5.011	0.086	38.826	12.027	L2	A
27794	5.012	0.087	39.264	12.028	L2	A
27895	5.011	0.086	38.972	12.027	L2	A
27995	5.012	0.086	38.826	12.029	L2	A
28096	5.011	0.087	39.556	12.027	L2	A
28196	5.012	0.088	39.848	12.029	L2	A
28297	5.01	0.089	40.431	12.025	L2	A
28397	5	0.09	40.577	12	L2	A
28497	4.998	0.091	41.015	11.994	L2	A
28597	4.996	0.09	40.869	11.991	L2	A
28697	4.995	0.091	41.015	11.987	L2	A
28797	4.992	0.092	41.598	11.982	L2	A
28899	4.991	0.092	41.452	11.978	L2	A
28999	4.99	0.094	42.474	11.976	L2	A
29099	4.988	0.091	41.307	11.971	L2	A
29199	4.986	0.093	41.89	11.965	L2	A
29299	4.983	0.094	42.474	11.96	L2	A
29399	4.983	0.095	42.765	11.958	L2	A
29500	4.98	0.095	43.057	11.953	L2	A
29601	4.979	0.096	43.349	11.949	L2	A
29701	4.977	0.095	42.911	11.945	L2	A
29801	4.976	0.096	43.495	11.942	L2	A
29901	4.975	0.097	43.933	11.94	L2	A
30002	4.972	0.097	44.078	11.933	L2	A
30102	4.971	0.098	44.37	11.931	L2	A
30203	4.969	0.1	45.1	11.926	L2	A
30303	4.968	0.098	44.516	11.922	L2	A
30403	4.967	0.099	44.808	11.921	L2	A
30503	4.964	0.1	45.1	11.914	L2	A
30604	4.962	0.1	45.1	11.909	L2	A
30705	4.961	0.099	44.808	11.907	L2	A
30806	4.959	0.101	45.683	11.9	L2	A
30906	4.958	0.101	45.683	11.898	L2	A
31006	4.956	0.102	46.267	11.893	L2	A
31106	4.955	0.101	45.683	11.891	L2	A
31206	4.952	0.102	46.267	11.886	L2	A
31307	4.951	0.102	46.267	11.882	L2	A
31407	4.949	0.103	46.704	11.877	L2	A
31507	4.947	0.104	47.142	11.873	L2	A
31608	4.945	0.104	47.142	11.868	L2	A
31708	4.944	0.104	46.996	11.866	L2	A
31809	4.942	0.105	47.288	11.862	L2	A
31909	4.941	0.105	47.288	11.859	L2	A
32010	4.939	0.106	47.726	11.854	L2	A
32111	4.938	0.106	48.017	11.85	L2	A
32211	4.936	0.106	48.017	11.846	L2	A
32311	4.934	0.106	48.017	11.842	L2	A
32412	4.932	0.107	48.309	11.836	L2	A
32512	4.93	0.106	48.163	11.833	L2	A
32612	4.928	0.107	48.455	11.827	L2	A
32713	4.927	0.107	48.309	11.825	L2	A
32813	4.924	0.106	48.163	11.818	L2	A
32913	4.923	0.107	48.309	11.815	L2	A
33013	4.922	0.107	48.601	11.812	L2	A
33113	4.919	0.107	48.601	11.807	L2	A
33214	4.918	0.108	48.893	11.802	L2	A
33314	4.916	0.108	49.039	11.799	L2	A
33414	4.914	0.109	49.184	11.794	L2	A
33515	4.912	0.108	48.893	11.79	L2	A
33615	4.909	0.11	49.622	11.783	L2	A
33717	4.908	0.11	49.622	11.779	L2	A
33818	4.907	0.108	48.893	11.777	L2	A
33919	4.906	0.109	49.33	11.773	L2	A
34020	4.903	0.109	49.184	11.767	L2	A
34120	4.9	0.109	49.33	11.761	L2	A
34220	4.899	0.11	49.914	11.758	L2	A
34320	4.898	0.11	49.768	11.755	L2	A
34421	4.897	0.11	49.914	11.752	L2	A
34521	4.895	0.11	49.768	11.748	L2	A
34621	4.893	0.111	50.206	11.744	L2	A
34722	4.892	0.111	50.06	11.741	L2	A
34823	4.89	0.111	50.206	11.737	L2	A
34923	4.888	0.111	50.352	11.732	L2	A
35024	4.887	0.111	50.352	11.728	L2	A
35124	4.884	0.111	50.352	11.721	L2	A
35224	4.883	0.111	50.352	11.719	L2	A
35325	4.88	0.111	50.352	11.713	L2	A
35425	4.879	0.111	50.352	11.709	L2	A
35526	4.876	0.112	50.497	11.703	L2	A
35627	4.874	0.11	49.768	11.698	L2	A
35728	4.873	0.111	50.06	11.695	L2	A
35829	4.871	0.11	49.914	11.691	L2	A
35929	4.87	0.109	49.476	11.689	L2	A
36029	4.869	0.109	49.476	11.685	L2	A
36129	4.868	0.109	49.476	11.682	L2	A
36229	4.866	0.109	49.476	11.678	L2	A
36329	4.864	0.109	49.476	11.674	L2	A
36429	4.862	0.109	49.184	11.67	L2	A
36530	4.86	0.109	49.33	11.664	L2	A
36631	4.857	0.109	49.184	11.657	L2	A
36732	4.857	0.109	49.33	11.656	L2	A
36832	4.854	0.11	49.914	11.649	L2	A
36932	4.853	0.109	49.476	11.647	L2	A
37032	4.85	0.109	49.476	11.641	L2	A
37133	4.85	0.108	48.893	11.64	L2	A
37233	4.847	0.109	49.476	11.632	L2	A
37333	4.844	0.109	49.476	11.626	L2	A
37433	4.843	0.109	49.184	11.624	L2	A
37533	4.841	0.109	49.476	11.619	L2	A
37633	4.839	0.109	49.476	11.614	L2	A
37733	4.837	0.109	49.184	11.608	L2	A
37834	4.835	0.109	49.33	11.604	L2	A
37935	4.833	0.108	49.039	11.599	L2	A
38035	4.831	0.107	48.601	11.595	L2	A
38136	4.829	0.107	48.309	11.589	L2	A
38236	4.827	0.107	48.455	11.584	L2	A
38336	4.825	0.107	48.455	11.579	L2	A
38436	4.823	0.106	48.163	11.575	L2	A
38536	4.82	0.108	48.747	11.568	L2	A
38636	4.818	0.106	47.871	11.562	L2	A
38737	4.816	0.106	47.726	11.558	L2	A
38837	4.814	0.106	47.871	11.554	L2	A
38937	4.812	0.106	47.726	11.549	L2	A
39037	4.811	0.105	47.58	11.547	L2	A
39138	4.809	0.104	47.142	11.541	L2	A
39239	4.807	0.104	46.85	11.536	L2	A
39339	4.804	0.104	46.996	11.53	L2	A
39440	4.802	0.104	46.996	11.524	L2	A
39540	4.801	0.104	46.996	11.522	L2	A
39640	4.799	0.105	47.288	11.518	L2	A
39741	4.798	0.104	46.996	11.515	L2	A
39842	4.795	0.104	46.85	11.509	L2	A
39942	4.794	0.104	47.142	11.505	L2	A
40043	4.792	0.105	47.434	11.502	L2	A
40143	4.79	0.104	47.142	11.497	L2	A
40243	4.788	0.105	47.58	11.491	L2	A
40344	4.785	0.105	47.58	11.485	L2	A
40444	4.783	0.106	47.871	11.48	L2	A
40544	4.782	0.106	47.726	11.478	L2	A
40644	4.78	0.106	47.726	11.471	L2	A
40744	4.778	0.106	47.871	11.466	L2	A
40844	4.776	0.106	47.871	11.463	L2	A
40945	4.773	0.106	47.726	11.455	L2	A
41045	4.771	0.106	48.017	11.451	L2	A
41145	4.769	0.106	48.017	11.446	L2	A
41246	4.768	0.106	48.163	11.442	L2	A
41346	4.764	0.107	48.309	11.434	L2	A
41446	4.762	0.107	48.309	11.428	L2	A
41546	4.761	0.107	48.601	11.427	L2	A
41646	4.759	0.107	48.601	11.421	L2	A
41747	4.757	0.108	48.893	11.416	L2	A
41848	4.755	0.107	48.601	11.412	L2	A
41948	4.753	0.108	49.039	11.407	L2	A
42049	4.75	0.108	49.039	11.4	L2	A
42150	4.747	0.108	49.039	11.393	L2	A
42250	4.745	0.11	49.768	11.387	L2	A
42350	4.743	0.109	49.476	11.383	L2	A
42451	4.741	0.111	50.06	11.377	L2	A
42551	4.738	0.111	50.206	11.372	L2	A
42652	4.736	0.111	50.06	11.367	L2	A
42752	4.735	0.11	49.914	11.363	L2	A
42852	4.732	0.111	50.206	11.358	L2	A
42952	4.731	0.111	50.352	11.356	L2	A
43052	4.728	0.111	50.352	11.347	L2	A
43153	4.727	0.112	50.497	11.345	L2	A
43254	4.726	0.112	50.643	11.342	L2	A
43354	4.724	0.112	50.789	11.338	L2	A
43454	4.723	0.112	50.643	11.335	L2	A
43555	4.72	0.113	51.081	11.328	L2	A
43656	4.717	0.112	50.789	11.32	L2	A
43757	4.715	0.113	50.935	11.317	L2	A
43857	4.713	0.114	51.373	11.311	L2	A
43957	4.71	0.113	51.227	11.304	L2	A
44059	4.709	0.114	51.519	11.301	L2	A
44159	4.706	0.114	51.519	11.294	L2	A
44259	4.704	0.115	52.102	11.291	L2	A
44360	4.701	0.115	52.102	11.284	L2	A
44460	4.701	0.116	52.248	11.281	L2	A
44560	4.697	0.116	52.54	11.273	L2	A
44660	4.695	0.116	52.394	11.267	L2	A
44760	4.693	0.116	52.54	11.264	L2	A
44860	4.692	0.116	52.54	11.261	L2	A
44961	4.69	0.117	52.978	11.256	L2	A
45061	4.687	0.117	53.123	11.249	L2	A
45162	4.685	0.117	52.832	11.245	L2	A
45263	4.683	0.118	53.561	11.239	L2	A
45363	4.681	0.119	53.853	11.233	L2	A
45463	4.679	0.118	53.561	11.229	L2	A
45563	4.676	0.119	53.999	11.223	L2	A
45663	4.674	0.12	54.145	11.219	L2	A
45763	4.672	0.119	53.999	11.214	L2	A
45863	4.669	0.121	54.728	11.205	L2	A
45963	4.667	0.121	54.582	11.202	L2	A
46064	4.665	0.121	54.582	11.196	L2	A
46165	4.663	0.121	54.874	11.192	L2	A
46265	4.66	0.122	55.02	11.184	L2	A
46365	4.659	0.123	55.749	11.182	L2	A
46465	4.658	0.123	55.458	11.178	L2	A
46565	4.654	0.122	55.312	11.171	L2	A
46665	4.652	0.122	55.312	11.165	L2	A
46765	4.651	0.124	56.041	11.161	L2	A
46865	4.648	0.124	55.895	11.156	L2	A
46966	4.646	0.124	56.187	11.15	L2	A
47067	4.644	0.125	56.479	11.147	L2	A
47168	4.642	0.125	56.625	11.14	L2	A
47268	4.64	0.124	56.187	11.135	L2	A
47368	4.637	0.125	56.771	11.13	L2	A
47468	4.635	0.125	56.333	11.125	L2	A
47569	4.634	0.126	57.062	11.121	L2	A
47669	4.631	0.127	57.5	11.114	L2	A
47769	4.629	0.127	57.5	11.11	L2	A
47870	4.628	0.128	57.938	11.108	L2	A
47970	4.626	0.128	57.938	11.103	L2	A
48070	4.624	0.129	58.229	11.098	L2	A
48171	4.621	0.129	58.521	11.091	L2	A
48272	4.618	0.13	58.667	11.084	L2	A
48372	4.616	0.131	59.251	11.078	L2	A
48472	4.614	0.13	58.959	11.074	L2	A
48573	4.611	0.13	58.667	11.068	L2	A
48673	4.609	0.131	59.251	11.061	L2	A
48773	4.607	0.131	59.105	11.058	L2	A
48873	4.606	0.132	59.688	11.054	L2	A
48974	4.603	0.133	59.98	11.047	L2	A
49074	4.6	0.133	59.98	11.041	L2	A
49174	4.599	0.133	59.98	11.037	L2	A
49274	4.596	0.134	60.71	11.031	L2	A
49375	4.593	0.134	60.71	11.024	L2	A
49476	4.592	0.134	60.71	11.02	L2	A
49577	4.59	0.135	60.855	11.015	L2	A
49677	4.587	0.135	60.855	11.01	L2	A
49777	4.586	0.134	60.71	11.007	L2	A
49877	4.583	0.136	61.439	10.999	L2	A
49977	4.581	0.135	61.147	10.993	L2	A
50077	4.578	0.136	61.439	10.988	L2	A
50178	4.576	0.136	61.585	10.982	L2	A
50278	4.574	0.137	61.877	10.979	L2	A
50378	4.572	0.136	61.731	10.972	L2	A
50479	4.569	0.135	61.001	10.966	L2	A
50579	4.567	0.137	62.023	10.96	L2	A
50680	4.565	0.138	62.314	10.955	L2	A
50780	4.562	0.137	62.168	10.949	L2	A
50880	4.561	0.138	62.606	10.945	L2	A
50980	4.559	0.139	62.898	10.942	L2	A
51080	4.557	0.139	62.752	10.937	L2	A
51181	4.554	0.139	62.898	10.929	L2	A
51281	4.551	0.139	62.752	10.923	L2	A
51381	4.549	0.14	63.335	10.918	L2	A
51482	4.547	0.141	63.627	10.912	L2	A
51582	4.545	0.139	63.044	10.908	L2	A
51682	4.543	0.14	63.19	10.904	L2	A
51783	4.541	0.139	62.898	10.897	L2	A
51883	4.538	0.14	63.335	10.891	L2	A
51984	4.536	0.14	63.335	10.886	L2	A
52085	4.534	0.141	63.627	10.881	L2	A
52185	4.532	0.139	63.044	10.876	L2	A
52285	4.53	0.141	63.773	10.872	L2	A
52385	4.528	0.141	63.773	10.868	L2	A
52485	4.525	0.141	63.773	10.86	L2	A
52587	4.524	0.141	63.773	10.857	L2	A
52687	4.521	0.141	63.773	10.85	L2	A
52788	4.519	0.141	63.919	10.845	L2	A
52888	4.517	0.141	63.627	10.84	L2	A
52989	4.514	0.142	64.065	10.834	L2	A
53089	4.512	0.14	63.481	10.828	L2	A
53189	4.51	0.141	63.919	10.823	L2	A
53289	4.507	0.142	64.065	10.818	L2	A
53389	4.504	0.141	63.919	10.811	L2	A
53489	4.502	0.142	64.211	10.804	L2	A
53589	4.499	0.142	64.065	10.798	L2	A
53690	4.496	0.142	64.357	10.791	L2	A
53791	4.495	0.142	64.357	10.789	L2	A
53891	4.492	0.143	64.503	10.78	L2	A
53991	4.49	0.143	64.503	10.775	L2	A
54092	4.487	0.143	64.503	10.769	L2	A
54192	4.485	0.143	64.503	10.763	L2	A
54292	4.482	0.143	64.503	10.758	L2	A
54393	4.481	0.143	64.503	10.754	L2	A
54493	4.479	0.144	64.94	10.75	L2	A
54593	4.476	0.144	65.086	10.743	L2	A
54695	4.474	0.143	64.794	10.738	L2	A
54795	4.472	0.144	65.232	10.732	L2	A
54895	4.47	0.144	65.232	10.728	L2	A
54996	4.468	0.145	65.378	10.723	L2	A
55096	4.465	0.144	65.086	10.717	L2	A
55196	4.463	0.143	64.648	10.712	L2	A
55297	4.461	0.144	65.232	10.705	L2	A
55397	4.458	0.145	65.816	10.699	L2	A
55499	4.456	0.145	65.378	10.695	L2	A
55600	4.454	0.146	65.961	10.69	L2	A
55700	4.452	0.145	65.67	10.684	L2	A
55801	4.45	0.145	65.816	10.68	L2	A
55901	4.447	0.146	65.961	10.674	L2	A
56001	4.445	0.146	66.253	10.668	L2	A
56101	4.443	0.146	66.107	10.663	L2	A
56201	4.441	0.147	66.399	10.659	L2	A
56301	4.439	0.148	66.983	10.653	L2	A
56402	4.436	0.147	66.545	10.647	L2	A
56502	4.433	0.147	66.399	10.64	L2	A
56602	4.432	0.147	66.545	10.636	L2	A
56702	4.43	0.148	66.837	10.631	L2	A
56802	4.428	0.148	66.837	10.626	L2	A
56902	4.425	0.147	66.691	10.621	L2	A
57002	4.423	0.148	66.837	10.615	L2	A
57102	4.421	0.148	66.837	10.61	L2	A
57203	4.418	0.149	67.274	10.603	L2	A
57304	4.416	0.148	66.837	10.599	L2	A
57404	4.415	0.148	67.129	10.595	L2	A
57505	4.412	0.148	66.983	10.589	L2	A
57606	4.409	0.149	67.274	10.582	L2	A
57706	4.407	0.149	67.274	10.576	L2	A
57807	4.405	0.149	67.42	10.571	L2	A
57907	4.402	0.149	67.566	10.564	L2	A
58007	4.4	0.149	67.42	10.56	L2	A
58109	4.399	0.15	67.712	10.558	L2	A
58209	4.395	0.149	67.566	10.549	L2	A
58309	4.393	0.15	67.712	10.542	L2	A
58410	4.39	0.15	67.858	10.535	L2	A
58510	4.388	0.15	67.712	10.531	L2	A
58610	4.385	0.151	68.442	10.524	L2	A
58710	4.383	0.149	67.42	10.518	L2	A
58811	4.381	0.15	68.004	10.513	L2	A
58912	4.379	0.151	68.15	10.509	L2	A
59012	4.378	0.152	68.587	10.506	L2	A
59112	4.375	0.151	68.296	10.499	L2	A
59212	4.372	0.151	68.296	10.493	L2	A
59312	4.369	0.149	67.42	10.486	L2	A
59412	4.367	0.15	67.858	10.482	L2	A
59513	4.364	0.148	66.837	10.475	L2	A
59614	4.362	0.148	66.983	10.469	L2	A
59714	4.359	0.149	67.42	10.462	L2	A
59815	4.357	0.149	67.274	10.456	L2	A
59915	4.355	0.149	67.42	10.452	L2	A
60015	4.353	0.148	67.129	10.447	L2	A
60116	4.35	0.149	67.274	10.441	L2	A
60216	4.349	0.148	66.837	10.437	L2	A
60317	4.347	0.148	67.129	10.432	L2	A
60417	4.344	0.148	66.837	10.425	L2	A
60517	4.342	0.148	66.837	10.421	L2	A
60618	4.34	0.147	66.545	10.416	L2	A
60718	4.337	0.147	66.545	10.409	L2	A
60818	4.335	0.148	66.983	10.405	L2	A
60919	4.332	0.147	66.399	10.397	L2	A
61019	4.332	0.147	66.399	10.396	L2	A
61119	4.329	0.146	66.107	10.39	L2	A
61219	4.326	0.147	66.399	10.383	L2	A
61319	4.324	0.147	66.399	10.376	L2	A
61420	4.322	0.147	66.545	10.372	L2	A
61521	4.319	0.147	66.691	10.365	L2	A
61622	4.316	0.147	66.545	10.358	L2	A
61722	4.314	0.145	65.816	10.355	L2	A
61823	4.312	0.147	66.691	10.349	L2	A
61923	4.309	0.148	66.983	10.341	L2	A
62024	4.307	0.147	66.545	10.336	L2	A
62124	4.304	0.148	66.983	10.331	L2	A
62225	4.302	0.148	66.983	10.325	L2	A
62326	4.299	0.148	67.129	10.318	L2	A
62427	4.296	0.148	66.983	10.311	L2	A
62528	4.295	0.148	66.983	10.308	L2	A
62628	4.292	0.148	66.983	10.301	L2	A
62728	4.29	0.147	66.399	10.296	L2	A
62829	4.287	0.145	65.816	10.29	L2	A
62929	4.284	0.145	65.378	10.281	L2	A
63030	4.28	0.144	65.086	10.273	L2	A
63130	4.279	0.145	65.378	10.269	L2	A
63231	4.277	0.145	65.378	10.266	L2	A
63331	4.275	0.144	64.94	10.26	L2	A
63432	4.272	0.144	65.086	10.253	L2	A
63532	4.27	0.144	65.086	10.247	L2	A
63633	4.268	0.143	64.794	10.243	L2	A
63733	4.265	0.144	64.94	10.236	L2	A
63833	4.263	0.144	65.232	10.231	L2	A
63933	4.261	0.145	65.378	10.226	L2	A
64033	4.258	0.145	65.67	10.219	L2	A
64133	4.255	0.146	65.961	10.212	L2	A
64233	4.253	0.145	65.67	10.206	L2	A
64333	4.251	0.145	65.67	10.201	L2	A
64433	4.248	0.147	66.399	10.196	L2	A
64533	4.245	0.147	66.691	10.188	L2	A
64634	4.242	0.147	66.399	10.181	L2	A
64734	4.24	0.148	66.837	10.177	L2	A
64835	4.237	0.149	67.274	10.169	L2	A
64935	4.235	0.148	67.129	10.164	L2	A
65036	4.233	0.148	67.129	10.159	L2	A
65136	4.23	0.149	67.274	10.152	L2	A
65236	4.229	0.149	67.274	10.15	L2	A
65336	4.225	0.148	66.837	10.141	L2	A
65437	4.223	0.149	67.566	10.134	L2	A
65537	4.22	0.15	67.858	10.128	L2	A
65637	4.219	0.15	68.004	10.125	L2	A
65737	4.217	0.15	68.004	10.12	L2	A
65837	4.213	0.151	68.442	10.11	L2	A
65937	4.21	0.151	68.442	10.104	L2	A
66038	4.207	0.152	68.587	10.098	L2	A
66138	4.205	0.152	68.879	10.092	L2	A
66239	4.202	0.153	69.025	10.085	L2	A
66340	4.2	0.152	68.587	10.08	L2	A
66440	4.198	0.152	68.733	10.076	L2	A
66540	4.196	0.153	69.171	10.071	L2	A
66641	4.194	0.153	69.171	10.065	L2	A
66741	4.193	0.153	69.317	10.062	L2	A
66841	4.191	0.153	69.317	10.058	L2	A
66941	4.189	0.153	69.171	10.053	L2	A
67042	4.186	0.154	69.609	10.047	L2	A
67142	4.184	0.154	69.609	10.041	L2	A
67242	4.181	0.154	69.463	10.034	L2	A
67343	4.178	0.153	69.171	10.027	L2	A
67443	4.175	0.154	69.463	10.02	L2	A
67543	4.172	0.154	69.609	10.013	L2	A
67643	4.17	0.154	69.463	10.008	L2	A
67743	4.168	0.155	69.9	10.004	L2	A
67843	4.165	0.154	69.755	9.996	L2	A
67944	4.163	0.154	69.755	9.992	L2	A
68045	4.161	0.155	69.9	9.987	L2	A
68145	4.158	0.155	70.192	9.979	L2	A
68245	4.156	0.155	70.046	9.975	L2	A
68345	4.154	0.155	69.9	9.969	L2	A
68446	4.151	0.155	70.338	9.962	L2	A
68546	4.149	0.156	70.484	9.958	L2	A
68646	4.146	0.155	70.338	9.951	L2	A
68746	4.143	0.156	70.63	9.944	L2	A
68847	4.14	0.156	70.776	9.936	L2	A
68947	4.136	0.156	70.63	9.927	L2	A
69047	4.135	0.157	70.922	9.923	L2	A
69147	4.132	0.157	70.922	9.916	L2	A
69247	4.13	0.157	70.922	9.913	L2	A
69347	4.128	0.157	71.213	9.907	L2	A
69448	4.125	0.157	70.922	9.9	L2	A
69549	4.123	0.158	71.505	9.895	L2	A
69649	4.12	0.157	71.213	9.888	L2	A
69750	4.118	0.158	71.359	9.883	L2	A
69850	4.116	0.158	71.505	9.878	L2	A
69950	4.112	0.158	71.505	9.869	L2	A
70051	4.109	0.158	71.651	9.862	L2	A
70152	4.108	0.158	71.651	9.859	L2	A
70252	4.105	0.158	71.651	9.852	L2	A
70353	4.103	0.158	71.651	9.847	L2	A
70454	4.1	0.159	71.797	9.839	L2	A
70555	4.097	0.159	72.089	9.834	L2	A
70655	4.095	0.16	72.235	9.829	L2	A
70755	4.094	0.159	71.943	9.825	L2	A
70855	4.092	0.159	72.089	9.821	L2	A
70955	4.09	0.16	72.38	9.817	L2	A
71055	4.088	0.159	71.943	9.811	L2	A
71157	4.087	0.159	72.089	9.81	L2	A
71258	4.085	0.159	72.089	9.804	L2	A
71358	4.084	0.16	72.38	9.801	L2	A
71458	4.08	0.16	72.38	9.792	L2	A
71558	4.078	0.16	72.38	9.788	L2	A
71658	4.075	0.16	72.526	9.78	L2	A
71758	4.073	0.16	72.235	9.774	L2	A
71859	4.071	0.161	72.818	9.771	L2	A
71959	4.068	0.161	72.672	9.764	L2	A
72059	4.066	0.16	72.526	9.758	L2	A
72159	4.064	0.161	72.964	9.753	L2	A
72260	4.062	0.161	72.672	9.749	L2	A
72360	4.059	0.161	72.672	9.743	L2	A
72460	4.058	0.16	72.526	9.739	L2	A
72561	4.056	0.16	72.38	9.733	L2	A
72661	4.054	0.16	72.235	9.729	L2	A
72761	4.051	0.16	72.235	9.723	L2	A
72862	4.049	0.16	72.235	9.719	L2	A
72964	4.046	0.158	71.505	9.712	L2	A
73065	4.043	0.158	71.359	9.702	L2	A
73165	4.041	0.155	70.192	9.698	L2	A
73266	4.038	0.157	70.922	9.691	L2	A
73366	4.035	0.157	70.922	9.684	L2	A
73467	4.034	0.157	71.067	9.681	L2	A
73567	4.03	0.155	70.338	9.673	L2	A
73667	4.028	0.157	70.922	9.667	L2	A
73767	4.025	0.157	71.213	9.66	L2	A
73867	4.022	0.157	71.067	9.653	L2	A
73967	4.02	0.156	70.484	9.648	L2	A
74068	4.017	0.156	70.776	9.641	L2	A
74168	4.015	0.156	70.776	9.636	L2	A
74268	4.012	0.156	70.776	9.629	L2	A
74368	4.011	0.156	70.484	9.626	L2	A
74468	4.007	0.155	70.192	9.618	L2	A
74569	4.005	0.156	70.63	9.612	L2	A
74670	4.003	0.156	70.484	9.608	L2	A
74770	4.001	0.156	70.484	9.602	L2	A
74870	3.998	0.155	70.338	9.595	L2	A
74971	3.995	0.155	70.338	9.588	L2	A
75072	3.993	0.155	70.338	9.582	L2	A
75172	3.991	0.155	70.192	9.578	L2	A
75272	3.987	0.156	70.484	9.57	L2	A
75372	3.985	0.155	70.338	9.564	L2	A
75473	3.982	0.156	70.63	9.557	L2	A
75574	3.981	0.156	70.776	9.554	L2	A
75674	3.977	0.156	70.484	9.544	L2	A
75775	3.975	0.157	71.213	9.54	L2	A
75875	3.972	0.156	70.776	9.534	L2	A
75976	3.971	0.156	70.776	9.53	L2	A
76076	3.968	0.157	70.922	9.523	L2	A
76176	3.966	0.157	70.922	9.517	L2	A
76276	3.963	0.156	70.776	9.511	L2	A
76376	3.96	0.157	70.922	9.505	L2	A
76477	3.959	0.157	71.067	9.501	L2	A
76578	3.956	0.157	71.213	9.493	L2	A
76679	3.953	0.157	70.922	9.488	L2	A
76780	3.951	0.156	70.776	9.482	L2	A
76881	3.948	0.157	70.922	9.476	L2	A
76981	3.947	0.156	70.63	9.472	L2	A
77081	3.943	0.156	70.776	9.463	L2	A
77182	3.941	0.156	70.63	9.459	L2	A
77282	3.938	0.156	70.776	9.451	L2	A
77382	3.936	0.156	70.63	9.446	L2	A
77482	3.934	0.155	70.338	9.442	L2	A
77583	3.931	0.156	70.484	9.434	L2	A
77684	3.929	0.155	70.192	9.43	L2	A
77784	3.926	0.155	70.046	9.423	L2	A
77884	3.924	0.155	69.9	9.417	L2	A
77984	3.922	0.153	69.317	9.414	L2	A
78084	3.92	0.154	69.609	9.407	L2	A
78184	3.916	0.154	69.755	9.399	L2	A
78284	3.914	0.154	69.609	9.393	L2	A
78384	3.91	0.153	69.317	9.385	L2	A
78485	3.909	0.153	69.025	9.381	L2	A
78585	3.907	0.153	69.025	9.376	L2	A
78685	3.904	0.153	69.025	9.369	L2	A
78786	3.901	0.154	69.463	9.362	L2	A
78886	3.9	0.153	69.317	9.359	L2	A
78986	3.897	0.153	69.171	9.352	L2	A
79086	3.895	0.153	69.171	9.347	L2	A
79187	3.891	0.152	68.733	9.339	L2	A
79287	3.889	0.152	68.733	9.333	L2	A
79387	3.887	0.151	68.442	9.328	L2	A
79487	3.884	0.15	67.712	9.321	L2	A
79588	3.881	0.15	67.712	9.314	L2	A
79689	3.879	0.15	67.858	9.31	L2	A
79789	3.876	0.15	67.858	9.303	L2	A
79889	3.874	0.15	67.712	9.298	L2	A
79989	3.871	0.149	67.566	9.29	L2	A
80090	3.869	0.149	67.274	9.285	L2	A
80191	3.867	0.149	67.42	9.28	L2	A
80291	3.865	0.149	67.42	9.277	L2	A
80391	3.864	0.148	67.129	9.273	L2	A
80492	3.861	0.147	66.691	9.267	L2	A
80593	3.859	0.147	66.399	9.262	L2	A
80693	3.857	0.148	66.837	9.256	L2	A
80793	3.856	0.148	67.129	9.253	L2	A
80893	3.852	0.148	66.837	9.245	L2	A
80994	3.85	0.148	66.983	9.241	L2	A
81094	3.847	0.149	67.566	9.233	L2	A
81194	3.845	0.148	67.129	9.227	L2	A
81294	3.843	0.15	67.712	9.224	L2	A
81394	3.841	0.149	67.42	9.219	L2	A
81495	3.839	0.149	67.274	9.214	L2	A
81595	3.838	0.148	66.983	9.212	L2	A
81696	3.835	0.148	66.983	9.205	L2	A
81797	3.833	0.148	66.983	9.198	L2	A
81897	3.829	0.149	67.274	9.191	L2	A
81998	3.827	0.149	67.566	9.186	L2	A
82098	3.827	0.148	66.837	9.184	L2	A
82198	3.823	0.148	66.983	9.176	L2	A
82298	3.821	0.147	66.545	9.17	L2	A
82398	3.818	0.148	66.837	9.164	L2	A
82499	3.817	0.148	66.837	9.16	L2	A
82600	3.815	0.148	66.837	9.155	L2	A
82701	3.811	0.147	66.691	9.147	L2	A
82801	3.811	0.148	67.129	9.146	L2	A
82901	3.807	0.148	67.129	9.137	L2	A
83001	3.805	0.148	66.837	9.133	L2	A
83101	3.804	0.149	67.42	9.129	L2	A
83201	3.8	0.149	67.42	9.121	L2	A
83301	3.799	0.149	67.274	9.117	L2	A
83401	3.797	0.149	67.566	9.112	L2	A
83502	3.793	0.15	68.004	9.104	L2	A
83602	3.79	0.15	67.712	9.097	L2	A
83703	3.787	0.15	68.004	9.089	L2	A
83804	3.787	0.151	68.296	9.088	L2	A
83904	3.784	0.15	67.858	9.082	L2	A
84004	3.782	0.152	68.587	9.077	L2	A
84105	3.779	0.151	68.442	9.069	L2	A
84205	3.777	0.151	68.442	9.064	L2	A
84305	3.774	0.153	69.171	9.058	L2	A
84405	3.771	0.152	68.733	9.051	L2	A
84505	3.771	0.152	68.733	9.05	L2	A
84606	3.767	0.152	68.733	9.04	L2	A
84706	3.767	0.152	68.879	9.04	L2	A
84807	3.764	0.153	69.025	9.034	L2	A
84907	3.762	0.154	69.463	9.028	L2	A
85007	3.758	0.153	69.025	9.02	L2	A
85109	3.756	0.154	69.463	9.013	L2	A
85209	3.754	0.153	69.025	9.009	L2	A
85309	3.751	0.154	69.463	9.003	L2	A
85410	3.749	0.152	68.587	8.997	L2	A
85511	3.747	0.155	69.9	8.992	L2	A
85611	3.744	0.155	69.9	8.986	L2	A
85711	3.743	0.155	69.9	8.982	L2	A
85811	3.739	0.155	70.046	8.975	L2	A
85912	3.738	0.155	69.9	8.97	L2	A
86013	3.735	0.155	70.192	8.963	L2	A
86113	3.733	0.154	69.463	8.959	L2	A
86214	3.73	0.154	69.609	8.952	L2	A
86314	3.729	0.154	69.755	8.95	L2	A
86415	3.726	0.154	69.609	8.943	L2	A
86515	3.724	0.154	69.609	8.938	L2	A
86615	3.722	0.154	69.755	8.932	L2	A
86715	3.719	0.155	69.9	8.927	L2	A
86815	3.717	0.155	69.9	8.92	L2	A
86915	3.714	0.155	70.046	8.914	L2	A
87015	3.71	0.155	70.192	8.905	L2	A
87115	3.71	0.155	70.192	8.903	L2	A
87215	3.708	0.157	70.922	8.898	L2	A
87316	3.706	0.158	71.359	8.894	L2	A
87416	3.704	0.157	70.922	8.89	L2	A
87517	3.701	0.157	71.067	8.882	L2	A
87617	3.7	0.157	70.922	8.88	L2	A
87717	3.696	0.158	71.359	8.871	L2	A
87817	3.695	0.158	71.651	8.868	L2	A
87918	3.692	0.159	71.943	8.861	L2	A
88018	3.69	0.159	71.943	8.857	L2	A
88118	3.689	0.159	71.943	8.853	L2	A
88219	3.686	0.159	71.943	8.845	L2	A
88319	3.683	0.16	72.38	8.84	L2	A
88420	3.681	0.16	72.235	8.835	L2	A
88520	3.679	0.16	72.38	8.83	L2	A
88620	3.677	0.162	73.11	8.825	L2	A
88720	3.675	0.162	73.11	8.82	L2	A
88820	3.672	0.162	73.11	8.813	L2	A
88920	3.67	0.163	73.548	8.808	L2	A
89020	3.669	0.164	73.985	8.804	L2	A
89121	3.666	0.164	73.985	8.798	L2	A
89221	3.664	0.163	73.548	8.793	L2	A
89322	3.662	0.163	73.548	8.788	L2	A
89422	3.659	0.163	73.839	8.783	L2	A
89523	3.657	0.165	74.423	8.777	L2	A
89624	3.656	0.164	74.131	8.773	L2	A
89724	3.653	0.164	74.277	8.767	L2	A
89825	3.651	0.165	74.569	8.763	L2	A
89927	3.649	0.165	74.861	8.757	L2	A
90027	3.647	0.165	74.715	8.752	L2	A
90127	3.644	0.166	75.006	8.746	L2	A
90227	3.642	0.167	75.444	8.741	L2	A
90327	3.641	0.166	75.006	8.738	L2	A
90427	3.639	0.167	75.736	8.732	L2	A
90528	3.637	0.167	75.444	8.729	L2	A
90629	3.634	0.167	75.736	8.722	L2	A
90729	3.631	0.167	75.736	8.715	L2	A
90830	3.63	0.168	76.028	8.712	L2	A
90930	3.627	0.169	76.319	8.705	L2	A
91030	3.625	0.168	76.174	8.699	L2	A
91131	3.622	0.168	76.174	8.694	L2	A
91231	3.619	0.169	76.611	8.687	L2	A
91331	3.619	0.168	76.028	8.685	L2	A
91431	3.616	0.168	76.174	8.678	L2	A
91532	3.614	0.169	76.319	8.674	L2	A
91632	3.612	0.169	76.465	8.669	L2	A
91732	3.609	0.17	76.757	8.662	L2	A
91833	3.607	0.17	76.757	8.656	L2	A
91933	3.605	0.17	76.757	8.653	L2	A
92034	3.604	0.169	76.319	8.649	L2	A
92134	3.601	0.172	77.778	8.643	L2	A
92234	3.599	0.171	77.341	8.638	L2	A
92335	3.597	0.172	77.778	8.632	L2	A
92435	3.595	0.172	77.632	8.629	L2	A
92536	3.593	0.172	77.778	8.623	L2	A
92637	3.591	0.173	78.216	8.619	L2	A
92737	3.589	0.172	77.778	8.613	L2	A
92838	3.587	0.172	77.924	8.608	L2	A
92939	3.585	0.171	77.341	8.603	L2	A
93039	3.582	0.173	78.216	8.598	L2	A
93140	3.58	0.173	78.07	8.593	L2	A
93240	3.578	0.175	78.945	8.588	L2	A
93341	3.575	0.173	78.216	8.58	L2	A
93442	3.573	0.173	78.362	8.576	L2	A
93543	3.571	0.174	78.508	8.57	L2	A
93643	3.569	0.173	78.216	8.566	L2	A
93744	3.568	0.173	78.362	8.564	L2	A
93845	3.564	0.174	78.508	8.554	L2	A
93945	3.562	0.174	78.654	8.549	L2	A
94046	3.56	0.174	78.8	8.544	L2	A
94146	3.559	0.174	78.8	8.54	L2	A
94247	3.557	0.174	78.508	8.536	L2	A
94348	3.555	0.174	78.8	8.531	L2	A
94449	3.551	0.174	78.8	8.523	L2	A
94549	3.55	0.174	78.8	8.52	L2	A
94649	3.549	0.175	79.383	8.517	L2	A
94749	3.546	0.175	79.091	8.51	L2	A
94849	3.542	0.174	78.654	8.501	L2	A
94949	3.542	0.174	78.8	8.5	L2	A
95050	3.54	0.174	78.654	8.495	L2	A
95150	3.538	0.175	79.091	8.49	L2	A
95250	3.535	0.174	78.654	8.485	L2	A
95350	3.533	0.176	79.529	8.48	L2	A
95451	3.531	0.173	78.07	8.474	L2	A
95552	3.529	0.173	78.216	8.468	L2	A
95652	3.527	0.172	77.778	8.465	L2	A
95752	3.525	0.171	77.341	8.46	L2	A
95852	3.523	0.169	76.611	8.455	L2	A
95952	3.521	0.17	76.757	8.451	L2	A
96053	3.519	0.169	76.465	8.445	L2	A
96153	3.517	0.169	76.465	8.441	L2	A
96254	3.514	0.169	76.319	8.434	L2	A
96354	3.513	0.168	76.174	8.431	L2	A
96455	3.51	0.169	76.319	8.424	L2	A
96556	3.507	0.169	76.611	8.417	L2	A
96656	3.505	0.169	76.465	8.413	L2	A
96756	3.504	0.17	76.757	8.41	L2	A
96856	3.502	0.17	76.757	8.405	L2	A
96957	3.5	0.169	76.611	8.399	L2	A
97058	3.498	0.17	77.049	8.395	L2	A
97159	3.496	0.17	76.903	8.39	L2	A
97259	3.492	0.169	76.611	8.382	L2	A
97359	3.49	0.171	77.195	8.376	L2	A
97459	3.489	0.17	76.903	8.373	L2	A
97559	3.487	0.17	77.049	8.368	L2	A
97659	3.484	0.17	77.049	8.362	L2	A
97759	3.482	0.17	76.757	8.356	L2	A
97859	3.48	0.171	77.487	8.351	L2	A
97960	3.478	0.171	77.487	8.347	L2	A
98060	3.475	0.171	77.487	8.34	L2	A
98160	3.472	0.171	77.341	8.333	L2	A
98260	3.47	0.171	77.341	8.328	L2	A
98360	3.468	0.17	76.903	8.323	L2	A
98460	3.466	0.172	77.924	8.318	L2	A
98560	3.464	0.173	78.07	8.314	L2	A
98660	3.463	0.17	77.049	8.312	L2	A
98760	3.462	0.173	78.07	8.309	L2	A
98860	3.46	0.173	78.07	8.304	L2	A
98960	3.458	0.174	78.654	8.299	L2	A
99061	3.455	0.174	78.8	8.293	L2	A
99162	3.454	0.175	79.091	8.289	L2	A
99262	3.45	0.174	78.8	8.28	L2	A
99363	3.448	0.175	79.091	8.276	L2	A
99463	3.446	0.175	79.091	8.27	L2	A
99563	3.444	0.174	78.654	8.266	L2	A
99663	3.441	0.173	78.07	8.26	L2	A
99763	3.44	0.173	78.07	8.255	L2	A
99863	3.438	0.172	77.924	8.251	L2	A
99963	3.436	0.173	78.07	8.246	L2	A
100063	3.432	0.172	77.924	8.237	L2	A
100163	3.431	0.172	77.778	8.234	L2	A
100265	3.43	0.17	76.757	8.231	L2	A
100366	3.427	0.171	77.487	8.224	L2	A
100466	3.425	0.173	78.216	8.22	L2	A
100567	3.422	0.172	77.632	8.213	L2	A
100667	3.421	0.172	77.632	8.21	L2	A
100767	3.418	0.172	77.778	8.204	L2	A
100867	3.416	0.172	77.778	8.199	L2	A
100967	3.414	0.172	77.632	8.194	L2	A
101067	3.412	0.173	78.07	8.19	L2	A
101167	3.41	0.172	77.778	8.183	L2	A
101267	3.407	0.172	77.924	8.177	L2	A
101367	3.406	0.173	78.216	8.174	L2	A
101467	3.403	0.174	78.654	8.167	L2	A
101567	3.401	0.174	78.508	8.161	L2	A
101667	3.399	0.173	78.362	8.157	L2	A
101767	3.397	0.172	77.924	8.153	L2	A
101867	3.395	0.174	78.508	8.147	L2	A
101967	3.393	0.175	79.383	8.144	L2	A
102068	3.391	0.174	78.508	8.137	L2	A
102169	3.39	0.175	79.237	8.135	L2	A
102270	3.386	0.175	79.237	8.126	L2	A
102371	3.384	0.175	78.945	8.121	L2	A
102472	3.382	0.175	79.237	8.116	L2	A
102572	3.38	0.175	79.237	8.111	L2	A
102672	3.376	0.175	79.091	8.102	L2	A
102772	3.375	0.175	79.237	8.099	L2	A
102872	3.372	0.175	78.945	8.093	L2	A
102972	3.371	0.176	79.529	8.089	L2	A
103072	3.369	0.176	79.675	8.085	L2	A
103172	3.367	0.175	78.945	8.081	L2	A
103272	3.365	0.177	80.112	8.076	L2	A
103372	3.362	0.177	79.967	8.07	L2	A
103473	3.36	0.176	79.529	8.063	L2	A
103573	3.358	0.176	79.675	8.058	L2	A
103673	3.356	0.177	80.258	8.055	L2	A
103773	3.354	0.176	79.529	8.05	L2	A
103874	3.351	0.176	79.821	8.043	L2	A
103975	3.35	0.177	80.112	8.039	L2	A
104075	3.346	0.177	79.967	8.031	L2	A
104175	3.344	0.177	80.112	8.025	L2	A
104276	3.342	0.175	79.237	8.022	L2	A
104376	3.34	0.174	78.8	8.015	L2	A
104476	3.339	0.175	79.383	8.014	L2	A
104576	3.335	0.175	79.237	8.004	L2	A
104677	3.332	0.176	79.529	7.997	L2	A
104778	3.33	0.175	78.945	7.992	L2	A
104878	3.33	0.175	79.091	7.991	L2	A
104979	3.326	0.175	79.091	7.982	L2	A
105079	3.324	0.174	78.8	7.977	L2	A
105179	3.323	0.175	79.237	7.975	L2	A
105279	3.32	0.174	78.508	7.968	L2	A
105380	3.318	0.173	78.362	7.963	L2	A
105480	3.315	0.173	78.362	7.955	L2	A
105580	3.314	0.174	78.508	7.953	L2	A
105680	3.311	0.173	78.07	7.947	L2	A
105780	3.309	0.173	78.07	7.942	L2	A
105880	3.306	0.172	77.632	7.935	L2	A
105981	3.304	0.172	77.778	7.93	L2	A
106082	3.302	0.172	77.632	7.926	L2	A
106183	3.3	0.172	77.778	7.92	L2	A
106285	3.298	0.172	77.778	7.914	L2	A
106386	3.296	0.172	77.778	7.91	L2	A
106486	3.292	0.172	77.924	7.9	L2	A
106587	3.29	0.172	77.778	7.896	L2	A
106688	3.288	0.174	78.654	7.89	L2	A
106788	3.287	0.172	77.924	7.888	L2	A
106888	3.283	0.172	77.924	7.879	L2	A
106988	3.282	0.174	78.508	7.876	L2	A
107088	3.279	0.173	78.07	7.87	L2	A
107188	3.277	0.174	78.8	7.865	L2	A
107289	3.275	0.174	78.8	7.86	L2	A
107389	3.273	0.174	78.508	7.856	L2	A
107490	3.271	0.175	78.945	7.849	L2	A
107590	3.269	0.173	78.07	7.846	L2	A
107690	3.267	0.174	78.654	7.84	L2	A
107790	3.265	0.175	79.237	7.837	L2	A
107890	3.262	0.175	79.237	7.829	L2	A
107990	3.261	0.175	79.383	7.825	L2	A
108090	3.258	0.176	79.529	7.819	L2	A
108191	3.257	0.176	79.529	7.816	L2	A
108292	3.254	0.175	79.383	7.81	L2	A
108392	3.252	0.175	79.091	7.804	L2	A
108492	3.25	0.175	79.091	7.799	L2	A
108592	3.247	0.175	79.237	7.793	L2	A
108693	3.243	0.175	78.945	7.784	L2	A
108794	3.242	0.174	78.8	7.78	L2	A
108895	3.24	0.175	79.383	7.777	L2	A
108995	3.237	0.174	78.8	7.77	L2	A
109095	3.236	0.175	79.383	7.766	L2	A
109195	3.234	0.175	79.091	7.761	L2	A
109295	3.232	0.175	79.237	7.756	L2	A
109395	3.229	0.175	79.237	7.749	L2	A
109496	3.227	0.175	79.091	7.745	L2	A
109597	3.225	0.175	79.383	7.74	L2	A
109697	3.223	0.176	79.529	7.736	L2	A
109797	3.221	0.177	79.967	7.73	L2	A
109898	3.218	0.177	79.967	7.723	L2	A
109999	3.216	0.175	78.945	7.718	L2	A
110099	3.214	0.178	80.696	7.715	L2	A
110199	3.212	0.178	80.55	7.708	L2	A
110300	3.211	0.178	80.404	7.705	L2	A
110400	3.208	0.177	80.112	7.699	L2	A
110501	3.205	0.176	79.821	7.693	L2	A
110602	3.204	0.179	80.842	7.691	L2	A
110703	3.201	0.178	80.696	7.682	L2	A
110803	3.2	0.179	80.988	7.679	L2	A
110904	3.197	0.18	81.28	7.673	L2	A
111005	3.195	0.18	81.28	7.668	L2	A
111105	3.193	0.179	80.988	7.664	L2	A
111205	3.19	0.181	81.863	7.657	L2	A
111305	3.188	0.181	81.863	7.652	L2	A
111405	3.188	0.181	82.009	7.651	L2	A
111506	3.184	0.181	81.863	7.641	L2	A
111606	3.182	0.182	82.155	7.637	L2	A
111707	3.179	0.182	82.155	7.63	L2	A
111807	3.176	0.182	82.447	7.623	L2	A
111908	3.173	0.183	82.593	7.616	L2	A
112008	3.171	0.182	82.301	7.61	L2	A
112108	3.17	0.182	82.155	7.607	L2	A
112208	3.167	0.183	82.884	7.601	L2	A
112308	3.164	0.184	83.03	7.595	L2	A
112409	3.162	0.184	83.322	7.588	L2	A
112509	3.16	0.185	83.468	7.583	L2	A
112609	3.157	0.185	83.76	7.578	L2	A
112709	3.153	0.185	83.906	7.568	L2	A
112809	3.153	0.185	83.76	7.567	L2	A
112909	3.152	0.185	83.76	7.564	L2	A
113010	3.15	0.186	84.051	7.56	L2	A
113110	3.147	0.187	84.781	7.553	L2	A
113212	3.145	0.186	84.343	7.547	L2	A
113313	3.143	0.186	84.343	7.543	L2	A
113413	3.14	0.187	84.489	7.536	L2	A
113513	3.137	0.188	85.073	7.53	L2	A
113614	3.134	0.187	84.635	7.523	L2	A
113714	3.134	0.187	84.781	7.521	L2	A
113814	3.131	0.187	84.781	7.514	L2	A
113914	3.129	0.188	84.927	7.51	L2	A
114014	3.127	0.188	85.219	7.506	L2	A
114115	3.126	0.188	84.927	7.502	L2	A
114215	3.122	0.188	85.073	7.493	L2	A
114315	3.121	0.189	85.51	7.49	L2	A
114415	3.119	0.189	85.656	7.485	L2	A
114515	3.117	0.189	85.656	7.481	L2	A
114617	3.115	0.189	85.364	7.475	L2	A
114717	3.112	0.19	85.802	7.469	L2	A
114817	3.109	0.19	85.802	7.462	L2	A
114917	3.107	0.191	86.386	7.457	L2	A
115017	3.106	0.19	85.802	7.454	L2	A
115118	3.104	0.19	85.802	7.449	L2	A
115218	3.101	0.192	86.677	7.442	L2	A
115318	3.099	0.191	86.24	7.437	L2	A
115418	3.096	0.191	86.386	7.431	L2	A
115518	3.093	0.19	85.948	7.424	L2	A
115619	3.09	0.189	85.656	7.415	L2	A
115719	3.089	0.19	85.948	7.414	L2	A
115819	3.086	0.192	86.969	7.407	L2	A
115919	3.083	0.192	86.823	7.4	L2	A
116019	3.081	0.192	86.823	7.394	L2	A
116120	3.079	0.192	86.823	7.39	L2	A
116221	3.077	0.192	86.677	7.384	L2	A
116322	3.076	0.193	87.115	7.382	L2	A
116422	3.073	0.193	87.261	7.376	L2	A
116523	3.07	0.193	87.115	7.369	L2	A
116623	3.068	0.192	86.969	7.362	L2	A
116724	3.065	0.194	87.699	7.355	L2	A
116824	3.063	0.193	87.407	7.35	L2	A
116925	3.061	0.194	87.699	7.346	L2	A
117025	3.059	0.193	87.407	7.342	L2	A
117125	3.057	0.195	87.99	7.336	L2	A
117226	3.055	0.195	88.282	7.331	L2	A
117326	3.053	0.195	87.99	7.326	L2	A
117426	3.049	0.195	88.136	7.318	L2	A
117526	3.048	0.195	87.99	7.315	L2	A
117626	3.046	0.196	88.574	7.31	L2	A
117726	3.043	0.195	88.428	7.304	L2	A
117826	3.042	0.196	88.574	7.3	L2	A
117927	3.039	0.196	88.72	7.294	L2	A
118027	3.037	0.197	89.012	7.288	L2	A
118128	3.034	0.196	88.866	7.283	L2	A
118229	3.032	0.196	88.866	7.276	L2	A
118329	3.029	0.197	89.157	7.27	L2	A
118429	3.027	0.198	89.449	7.266	L2	A
118529	3.024	0.197	89.303	7.259	L2	A
118629	3.023	0.197	89.303	7.255	L2	A
118729	3.021	0.199	89.887	7.249	L2	A
118829	3.019	0.198	89.449	7.245	L2	A
118929	3.016	0.198	89.449	7.239	L2	A
119029	3.014	0.198	89.449	7.233	L2	A
119130	3.012	0.198	89.449	7.229	L2	A
119230	3.01	0.198	89.741	7.223	L2	A
119330	3.008	0.198	89.741	7.22	L2	A
119430	3.005	0.199	89.887	7.213	L2	A
119530	3.004	0.199	89.887	7.209	L2	A
119630	3.001	0.199	89.887	7.203	L2	A
119730	2.999	0.198	89.595	7.198	L2	A
119830	2.997	0.199	90.179	7.192	L2	A
119930	2.995	0.2	90.325	7.188	L2	A
120030	2.992	0.2	90.325	7.181	L2	A
120130	2.99	0.2	90.47	7.175	L2	A
120231	2.987	0.2	90.325	7.17	L2	A
120332	2.985	0.2	90.325	7.164	L2	A
120433	2.983	0.2	90.47	7.16	L2	A
120534	2.981	0.2	90.616	7.154	L2	A
120634	2.979	0.2	90.616	7.15	L2	A
120735	2.976	0.202	91.2	7.143	L2	A
120836	2.974	0.201	90.908	7.136	L2	A
120937	2.972	0.201	91.054	7.133	L2	A
121037	2.97	0.202	91.346	7.128	L2	A
121137	2.968	0.201	90.908	7.123	L2	A
121238	2.965	0.202	91.2	7.117	L2	A
121339	2.964	0.201	91.054	7.114	L2	A
121440	2.963	0.201	91.054	7.11	L2	A
121540	2.961	0.202	91.346	7.107	L2	A
121641	2.959	0.202	91.492	7.102	L2	A
121741	2.956	0.203	91.929	7.094	L2	A
121841	2.954	0.203	91.929	7.089	L2	A
121942	2.951	0.204	92.075	7.083	L2	A
122042	2.949	0.203	91.929	7.078	L2	A
122142	2.947	0.203	91.929	7.073	L2	A
122242	2.944	0.204	92.367	7.066	L2	A
122343	2.943	0.204	92.075	7.062	L2	A
122443	2.941	0.203	91.783	7.057	L2	A
122544	2.939	0.202	91.492	7.054	L2	A
122644	2.936	0.205	92.951	7.047	L2	A
122744	2.934	0.205	92.805	7.04	L2	A
122844	2.931	0.204	92.367	7.035	L2	A
122945	2.928	0.205	92.513	7.027	L2	A
123045	2.926	0.204	92.367	7.023	L2	A
123146	2.924	0.203	91.783	7.016	L2	A
123247	2.921	0.205	92.659	7.011	L2	A
123347	2.919	0.206	93.096	7.005	L2	A
123447	2.917	0.206	93.096	7	L2	A
123547	2.915	0.206	93.096	6.996	L2	A
123647	2.912	0.206	93.096	6.989	L2	A
123747	2.91	0.205	92.659	6.984	L2	A
123848	2.907	0.203	91.929	6.977	L2	A
123949	2.905	0.205	92.951	6.973	L2	A
124050	2.903	0.205	92.659	6.968	L2	A
124150	2.901	0.205	92.659	6.962	L2	A
124250	2.899	0.204	92.367	6.957	L2	A
124350	2.896	0.205	92.805	6.951	L2	A
124450	2.894	0.204	92.367	6.946	L2	A
124551	2.892	0.205	92.805	6.94	L2	A
124652	2.889	0.205	92.951	6.933	L2	A
124752	2.887	0.205	92.659	6.929	L2	A
124852	2.885	0.205	92.951	6.924	L2	A
124953	2.883	0.205	92.951	6.919	L2	A
125054	2.88	0.206	93.096	6.911	L2	A
125155	2.877	0.205	92.513	6.906	L2	A
125256	2.876	0.204	92.221	6.902	L2	A
125357	2.873	0.203	91.929	6.894	L2	A
125457	2.871	0.204	92.075	6.891	L2	A
125557	2.868	0.204	92.367	6.884	L2	A
125659	2.866	0.204	92.075	6.878	L2	A
125760	2.864	0.204	92.221	6.874	L2	A
125861	2.862	0.204	92.075	6.868	L2	A
125961	2.86	0.204	92.221	6.863	L2	A
126062	2.857	0.204	92.221	6.857	L2	A
126162	2.854	0.204	92.075	6.85	L2	A
126262	2.852	0.204	92.221	6.844	L2	A
126362	2.849	0.205	92.513	6.838	L2	A
126462	2.848	0.204	92.221	6.836	L2	A
126563	2.844	0.204	92.075	6.826	L2	A
126663	2.843	0.203	91.783	6.822	L2	A
126763	2.84	0.204	92.075	6.816	L2	A
126863	2.838	0.205	92.513	6.812	L2	A
126963	2.836	0.205	92.513	6.806	L2	A
127063	2.834	0.204	92.075	6.801	L2	A
127164	2.831	0.204	92.221	6.795	L2	A
127264	2.829	0.204	92.367	6.789	L2	A
127365	2.826	0.204	92.075	6.783	L2	A
127465	2.824	0.203	91.929	6.777	L2	A
127565	2.822	0.203	91.783	6.773	L2	A
127665	2.82	0.203	91.783	6.769	L2	A
127765	2.818	0.204	92.221	6.763	L2	A
127866	2.815	0.204	92.221	6.757	L2	A
127967	2.815	0.203	91.783	6.755	L2	A
128068	2.81	0.203	91.929	6.745	L2	A
128169	2.809	0.204	92.075	6.742	L2	A
128270	2.805	0.204	92.367	6.733	L2	A
128371	2.803	0.204	92.367	6.728	L2	A
128471	2.802	0.203	91.929	6.725	L2	A
128571	2.801	0.204	92.221	6.722	L2	A
128672	2.798	0.204	92.367	6.715	L2	A
128772	2.797	0.205	92.659	6.712	L2	A
128872	2.794	0.205	92.513	6.706	L2	A
128973	2.791	0.204	92.075	6.698	L2	A
129073	2.788	0.205	92.951	6.691	L2	A
129174	2.786	0.205	92.805	6.686	L2	A
129274	2.783	0.205	92.951	6.68	L2	A
129374	2.783	0.205	92.513	6.679	L2	A
129475	2.781	0.205	92.659	6.674	L2	A
129575	2.778	0.205	92.513	6.668	L2	A
129675	2.777	0.205	92.513	6.665	L2	A
129775	2.775	0.204	92.221	6.66	L2	A
129875	2.772	0.205	92.513	6.653	L2	A
129975	2.771	0.205	92.513	6.65	L2	A
130076	2.769	0.204	92.367	6.646	L2	A
130176	2.767	0.204	92.367	6.641	L2	A
130277	2.765	0.205	92.659	6.636	L2	A
130378	2.762	0.205	92.513	6.628	L2	A
130478	2.76	0.204	92.075	6.623	L2	A
130579	2.758	0.204	92.367	6.62	L2	A
130679	2.755	0.204	92.075	6.611	L2	A
130780	2.752	0.204	92.367	6.605	L2	A
130880	2.75	0.204	92.367	6.6	L2	A
130980	2.747	0.205	92.513	6.593	L2	A
131081	2.745	0.203	91.929	6.588	L2	A
131181	2.742	0.202	91.346	6.581	L2	A
131281	2.741	0.202	91.492	6.578	L2	A
131382	2.737	0.203	91.638	6.569	L2	A
131482	2.735	0.202	91.492	6.564	L2	A
131582	2.733	0.203	91.638	6.56	L2	A
131682	2.729	0.2	90.616	6.551	L2	A
131782	2.727	0.201	90.908	6.544	L2	A
131883	2.725	0.202	91.346	6.539	L2	A
131984	2.723	0.201	90.762	6.535	L2	A
132085	2.721	0.202	91.346	6.53	L2	A
132186	2.719	0.201	90.908	6.525	L2	A
132286	2.716	0.203	91.638	6.519	L2	A
132386	2.713	0.202	91.492	6.512	L2	A
132486	2.711	0.202	91.2	6.506	L2	A
132586	2.709	0.202	91.346	6.502	L2	A
132686	2.706	0.202	91.492	6.494	L2	A
132787	2.704	0.204	92.367	6.49	L2	A
132888	2.701	0.203	91.929	6.483	L2	A
132988	2.699	0.203	91.929	6.478	L2	A
133089	2.696	0.204	92.221	6.471	L2	A
133189	2.694	0.203	91.929	6.466	L2	A
133289	2.692	0.204	92.221	6.46	L2	A
133389	2.69	0.204	92.367	6.455	L2	A
133490	2.687	0.205	92.805	6.449	L2	A
133590	2.684	0.205	92.659	6.442	L2	A
133691	2.683	0.206	93.242	6.439	L2	A
133792	2.68	0.206	93.096	6.433	L2	A
133892	2.678	0.206	93.388	6.427	L2	A
133992	2.676	0.207	93.534	6.423	L2	A
134092	2.675	0.207	93.534	6.419	L2	A
134193	2.671	0.207	93.534	6.411	L2	A
134294	2.669	0.206	93.388	6.405	L2	A
134395	2.667	0.208	94.264	6.4	L2	A
134496	2.666	0.208	94.264	6.397	L2	A
134597	2.663	0.209	94.555	6.392	L2	A
134697	2.661	0.209	94.701	6.387	L2	A
134797	2.659	0.211	95.285	6.381	L2	A
134897	2.656	0.209	94.701	6.375	L2	A
134997	2.653	0.21	94.993	6.367	L2	A
135099	2.651	0.211	95.431	6.362	L2	A
135200	2.648	0.211	95.577	6.356	L2	A
135301	2.646	0.211	95.577	6.352	L2	A
135402	2.645	0.212	95.722	6.347	L2	A
135502	2.642	0.212	95.722	6.341	L2	A
135602	2.639	0.213	96.16	6.334	L2	A
135702	2.638	0.213	96.16	6.331	L2	A
135803	2.635	0.212	96.014	6.324	L2	A
135903	2.633	0.214	96.598	6.318	L2	A
136004	2.63	0.214	96.598	6.312	L2	A
136104	2.628	0.213	96.452	6.308	L2	A
136204	2.625	0.215	97.181	6.301	L2	A
136304	2.623	0.214	96.889	6.296	L2	A
136404	2.622	0.214	96.744	6.292	L2	A
136504	2.619	0.215	97.181	6.285	L2	A
136604	2.617	0.214	96.744	6.28	L2	A
136704	2.614	0.214	96.889	6.273	L2	A
136805	2.612	0.214	96.744	6.269	L2	A
136905	2.609	0.213	96.306	6.262	L2	A
137005	2.606	0.215	97.035	6.254	L2	A
137105	2.603	0.214	96.889	6.248	L2	A
137205	2.602	0.214	96.889	6.246	L2	A
137305	2.598	0.215	97.327	6.236	L2	A
137405	2.596	0.214	96.598	6.231	L2	A
137506	2.594	0.215	97.327	6.225	L2	A
137606	2.591	0.214	96.598	6.219	L2	A
137707	2.589	0.214	96.744	6.215	L2	A
137808	2.587	0.216	97.619	6.209	L2	A
137909	2.584	0.217	98.057	6.202	L2	A
138009	2.583	0.217	98.057	6.198	L2	A
138110	2.581	0.216	97.765	6.194	L2	A
138210	2.579	0.216	97.765	6.189	L2	A
138310	2.576	0.218	98.64	6.181	L2	A
138411	2.575	0.217	98.202	6.181	L2	A
138512	2.571	0.217	98.057	6.171	L2	A
138612	2.569	0.218	98.64	6.165	L2	A
138712	2.568	0.218	98.494	6.164	L2	A
138812	2.564	0.218	98.494	6.154	L2	A
138913	2.562	0.218	98.494	6.148	L2	A
139014	2.561	0.218	98.786	6.146	L2	A
139114	2.558	0.219	98.932	6.14	L2	A
139215	2.556	0.219	99.224	6.134	L2	A
139315	2.554	0.218	98.64	6.129	L2	A
139416	2.551	0.219	99.078	6.122	L2	A
139516	2.549	0.219	99.078	6.117	L2	A
139617	2.547	0.22	99.515	6.112	L2	A
139717	2.545	0.219	99.224	6.108	L2	A
139817	2.543	0.22	99.515	6.102	L2	A
139917	2.54	0.22	99.661	6.096	L2	A
140017	2.538	0.221	99.953	6.092	L2	A
140118	2.535	0.22	99.515	6.085	L2	A
140218	2.534	0.221	99.807	6.081	L2	A
140318	2.531	0.221	99.953	6.075	L2	A
140419	2.529	0.221	99.953	6.07	L2	A
140519	2.526	0.222	100.245	6.063	L2	A
140619	2.524	0.219	99.078	6.057	L2	A
140720	2.522	0.222	100.245	6.053	L2	A
140820	2.52	0.223	100.683	6.048	L2	A
140920	2.517	0.222	100.537	6.041	L2	A
141020	2.513	0.222	100.391	6.032	L2	A
141121	2.511	0.222	100.537	6.027	L2	A
141221	2.508	0.222	100.537	6.019	L2	A
141321	2.506	0.223	100.828	6.013	L2	A
141422	2.503	0.223	100.828	6.008	L2	A
141523	2.501	0.224	101.266	6.002	L2	A
141624	2.498	0.223	100.974	5.996	L2	A
141725	2.497	0.223	100.828	5.992	L2	A
141825	2.494	0.223	100.683	5.985	L2	A
141925	2.49	0.223	100.828	5.977	L2	A
142025	2.488	0.221	99.953	5.972	L2	A
142125	2.486	0.222	100.245	5.966	L2	A
142226	2.484	0.221	100.099	5.961	L2	A
142327	2.482	0.222	100.245	5.956	L2	A
142427	2.479	0.223	100.974	5.949	L2	A
142527	2.478	0.221	100.099	5.946	L2	A
142627	2.475	0.221	99.953	5.94	L2	A
142727	2.473	0.22	99.515	5.934	L2	A
142828	2.468	0.221	99.807	5.924	L2	A
142929	2.465	0.22	99.661	5.917	L2	A
143029	2.464	0.22	99.661	5.914	L2	A
143130	2.462	0.22	99.661	5.91	L2	A
143230	2.46	0.22	99.661	5.903	L2	A
143330	2.456	0.22	99.515	5.895	L2	A
143431	2.455	0.22	99.515	5.892	L2	A
143531	2.452	0.221	99.807	5.884	L2	A
143632	2.45	0.22	99.515	5.88	L2	A
143732	2.447	0.22	99.37	5.872	L2	A
143832	2.445	0.221	99.807	5.869	L2	A
143932	2.442	0.219	99.224	5.862	L2	A
144032	2.44	0.22	99.515	5.855	L2	A
144132	2.438	0.22	99.515	5.852	L2	A
144232	2.434	0.219	99.078	5.842	L2	A
144332	2.431	0.22	99.515	5.835	L2	A
144432	2.43	0.217	98.348	5.833	L2	A
144533	2.427	0.22	99.37	5.824	L2	A
144633	2.424	0.219	99.078	5.818	L2	A
144733	2.423	0.219	99.078	5.814	L2	A
144833	2.42	0.22	99.661	5.807	L2	A
144933	2.418	0.219	98.932	5.803	L2	A
145034	2.415	0.218	98.64	5.797	L2	A
145135	2.413	0.218	98.494	5.79	L2	A
145235	2.411	0.217	98.057	5.786	L2	A
145335	2.409	0.217	98.202	5.781	L2	A
145436	2.406	0.217	98.202	5.775	L2	A
145536	2.404	0.218	98.64	5.769	L2	A
145637	2.402	0.218	98.494	5.764	L2	A
145737	2.399	0.218	98.494	5.759	L2	A
145837	2.397	0.217	98.202	5.753	L2	A
145937	2.395	0.216	97.911	5.749	L2	A
146038	2.392	0.218	98.494	5.74	L2	A
146138	2.389	0.218	98.494	5.733	L2	A
146238	2.388	0.217	98.348	5.732	L2	A
146338	2.385	0.218	98.786	5.725	L2	A
146439	2.383	0.218	98.786	5.719	L2	A
146539	2.38	0.218	98.494	5.712	L2	A
146639	2.378	0.218	98.786	5.708	L2	A
146740	2.376	0.219	98.932	5.701	L2	A
146840	2.374	0.218	98.786	5.698	L2	A
146940	2.372	0.219	98.932	5.692	L2	A
147041	2.369	0.218	98.494	5.685	L2	A
147142	2.367	0.218	98.786	5.681	L2	A
147242	2.365	0.218	98.64	5.677	L2	A
147342	2.363	0.22	99.37	5.671	L2	A
147442	2.36	0.219	99.078	5.663	L2	A
147542	2.356	0.219	98.932	5.655	L2	A
147643	2.356	0.219	99.078	5.655	L2	A
147743	2.354	0.218	98.786	5.65	L2	A
147844	2.351	0.217	98.348	5.642	L2	A
147945	2.348	0.216	97.911	5.636	L2	A
148046	2.346	0.216	97.619	5.63	L2	A
148146	2.344	0.216	97.765	5.626	L2	A
148246	2.34	0.216	97.619	5.617	L2	A
148347	2.338	0.215	97.473	5.612	L2	A
148447	2.336	0.216	97.619	5.607	L2	A
148547	2.332	0.216	97.765	5.597	L2	A
148647	2.331	0.216	97.911	5.594	L2	A
148747	2.329	0.216	97.619	5.589	L2	A
148847	2.327	0.217	98.202	5.584	L2	A
148947	2.324	0.217	98.202	5.578	L2	A
149048	2.322	0.217	98.348	5.573	L2	A
149148	2.319	0.217	98.202	5.566	L2	A
149248	2.317	0.217	98.202	5.561	L2	A
149349	2.315	0.217	98.348	5.557	L2	A
149449	2.313	0.218	98.494	5.552	L2	A
149549	2.31	0.217	98.348	5.545	L2	A
149650	2.308	0.218	98.64	5.54	L2	A
149750	2.305	0.218	98.64	5.531	L2	A
149851	2.303	0.218	98.786	5.527	L2	A
149951	2.301	0.218	98.786	5.523	L2	A
150051	2.299	0.219	98.932	5.519	L2	A
150151	2.298	0.219	98.932	5.515	L2	A
150252	2.295	0.219	99.224	5.508	L2	A
150352	2.292	0.219	99.224	5.501	L2	A
150452	2.29	0.22	99.515	5.496	L2	A
150553	2.288	0.22	99.37	5.49	L2	A
150653	2.285	0.22	99.661	5.485	L2	A
150753	2.283	0.22	99.515	5.479	L2	A
150853	2.281	0.221	99.807	5.475	L2	A
150953	2.278	0.221	99.953	5.468	L2	A
151054	2.277	0.221	99.953	5.465	L2	A
151155	2.275	0.221	99.807	5.461	L2	A
151256	2.272	0.222	100.245	5.453	L2	A
151357	2.271	0.222	100.245	5.45	L2	A
151458	2.269	0.221	99.953	5.444	L2	A
151559	2.266	0.222	100.245	5.438	L2	A
151659	2.263	0.221	99.953	5.431	L2	A
151759	2.261	0.222	100.245	5.427	L2	A
151859	2.259	0.222	100.537	5.42	L2	A
151959	2.256	0.223	100.683	5.413	L2	A
152059	2.254	0.223	100.683	5.41	L2	A
152159	2.251	0.223	100.974	5.403	L2	A
152259	2.249	0.224	101.412	5.397	L2	A
152359	2.248	0.224	101.12	5.395	L2	A
152459	2.245	0.224	101.12	5.389	L2	A
152560	2.242	0.224	101.412	5.382	L2	A
152661	2.24	0.225	101.558	5.377	L2	A
152761	2.239	0.225	101.558	5.374	L2	A
152861	2.236	0.225	101.558	5.366	L2	A
152961	2.234	0.225	101.704	5.362	L2	A
153061	2.232	0.225	101.996	5.358	L2	A
153162	2.23	0.225	101.85	5.351	L2	A
153262	2.226	0.225	101.704	5.342	L2	A
153363	2.225	0.226	102.433	5.339	L2	A
153463	2.222	0.225	101.996	5.333	L2	A
153564	2.219	0.226	102.433	5.324	L2	A
153664	2.218	0.227	102.871	5.322	L2	A
153765	2.215	0.226	102.287	5.317	L2	A
153865	2.212	0.227	102.725	5.31	L2	A
153965	2.21	0.227	102.871	5.305	L2	A
154065	2.208	0.228	103.309	5.3	L2	A
154165	2.206	0.228	103.163	5.294	L2	A
154266	2.203	0.228	103.309	5.287	L2	A
154366	2.201	0.228	103.163	5.283	L2	A
154467	2.199	0.227	102.871	5.278	L2	A
154567	2.197	0.228	103.017	5.273	L2	A
154669	2.194	0.229	103.6	5.265	L2	A
154769	2.193	0.227	102.725	5.263	L2	A
154869	2.19	0.228	103.309	5.257	L2	A
154970	2.187	0.229	103.6	5.249	L2	A
155070	2.186	0.229	103.746	5.246	L2	A
155170	2.184	0.229	103.746	5.242	L2	A
155271	2.182	0.23	104.038	5.236	L2	A
155371	2.18	0.23	104.038	5.231	L2	A
155471	2.178	0.23	104.184	5.226	L2	A
155571	2.175	0.23	104.038	5.221	L2	A
155672	2.173	0.231	104.33	5.215	L2	A
155772	2.17	0.232	104.767	5.208	L2	A
155872	2.169	0.231	104.33	5.205	L2	A
155973	2.168	0.231	104.621	5.202	L2	A
156073	2.164	0.231	104.476	5.194	L2	A
156173	2.162	0.232	104.913	5.188	L2	A
156273	2.159	0.232	104.767	5.181	L2	A
156373	2.157	0.232	104.913	5.177	L2	A
156473	2.155	0.233	105.497	5.172	L2	A
156574	2.154	0.233	105.205	5.169	L2	A
156674	2.151	0.234	105.789	5.163	L2	A
156775	2.15	0.234	105.934	5.16	L2	A
156876	2.147	0.234	105.643	5.153	L2	A
156976	2.145	0.233	105.351	5.147	L2	A
157076	2.141	0.234	105.643	5.139	L2	A
157176	2.14	0.233	105.497	5.137	L2	A
157276	2.138	0.234	105.643	5.13	L2	A
157376	2.136	0.234	105.789	5.127	L2	A
157477	2.134	0.234	105.934	5.121	L2	A
157578	2.131	0.234	105.934	5.116	L2	A
157678	2.129	0.234	105.789	5.11	L2	A
157779	2.127	0.234	105.789	5.104	L2	A
157879	2.124	0.235	106.08	5.098	L2	A
157979	2.121	0.235	106.08	5.092	L2	A
158080	2.119	0.234	105.789	5.086	L2	A
158180	2.117	0.235	106.518	5.08	L2	A
158280	2.116	0.234	105.934	5.078	L2	A
158380	2.113	0.235	106.08	5.071	L2	A
158480	2.111	0.234	105.934	5.067	L2	A
158581	2.109	0.235	106.08	5.062	L2	A
158681	2.107	0.234	105.934	5.056	L2	A
158781	2.104	0.234	105.789	5.05	L2	A
158881	2.102	0.235	106.226	5.046	L2	A
158981	2.099	0.234	105.789	5.037	L2	A
159081	2.098	0.233	105.205	5.035	L2	A
159181	2.095	0.232	104.767	5.027	L2	A
159282	2.092	0.231	104.476	5.02	L2	A
159382	2.089	0.231	104.476	5.013	L2	A
159482	2.085	0.23	103.892	5.005	L2	A
159583	2.084	0.23	103.892	5.003	L2	A
159684	2.082	0.229	103.6	4.997	L2	A
159785	2.08	0.229	103.746	4.992	L2	A
159885	2.079	0.229	103.454	4.989	L2	A
159986	2.077	0.228	103.309	4.984	L2	A
160086	2.073	0.228	103.309	4.976	L2	A
160186	2.073	0.228	103.309	4.975	L2	A
160287	2.07	0.229	103.454	4.968	L2	A
160388	2.067	0.228	103.163	4.961	L2	A
160489	2.065	0.23	104.038	4.955	L2	A
160590	2.062	0.228	103.309	4.949	L2	A
160691	2.061	0.229	103.454	4.946	L2	A
160792	2.06	0.229	103.454	4.943	L2	A
160893	2.057	0.229	103.6	4.937	L2	A
160993	2.054	0.228	103.309	4.931	L2	A
161093	2.052	0.228	103.309	4.924	L2	A
161194	2.05	0.228	103.163	4.92	L2	A
161294	2.048	0.228	103.309	4.914	L2	A
161395	2.045	0.228	103.163	4.908	L2	A
161495	2.043	0.228	103.163	4.903	L2	A
161596	2.041	0.228	103.309	4.897	L2	A
161696	2.038	0.228	103.309	4.892	L2	A
161797	2.035	0.228	103.163	4.885	L2	A
161897	2.033	0.228	103.163	4.88	L2	A
161999	2.031	0.227	102.871	4.874	L2	A
162099	2.029	0.229	103.454	4.869	L2	A
162200	2.027	0.228	103.017	4.864	L2	A
162300	2.024	0.228	103.309	4.858	L2	A
162400	2.021	0.228	103.017	4.851	L2	A
162501	2.021	0.227	102.725	4.849	L2	A
162601	2.018	0.227	102.725	4.843	L2	A
162701	2.016	0.226	102.287	4.839	L2	A
162801	2.014	0.226	102.287	4.834	L2	A
162901	2.012	0.226	102.141	4.83	L2	A
163002	2.01	0.225	101.85	4.823	L2	A
163102	2.008	0.224	101.412	4.818	L2	A
163203	2.004	0.223	100.828	4.811	L2	A
163304	2.002	0.225	101.704	4.805	L2	A
163404	1.999	0.225	101.558	4.798	L2	A
163505	1.997	0.224	101.412	4.793	L2	A
163605	1.996	0.223	100.974	4.79	L2	A
163706	1.993	0.225	101.704	4.783	L2	A
163806	1.991	0.224	101.412	4.777	L2	A
163906	1.988	0.225	101.704	4.772	L2	A
164007	1.987	0.224	101.266	4.768	L2	A
164107	1.984	0.223	100.974	4.761	L2	A
164208	1.981	0.224	101.412	4.753	L2	A
164308	1.979	0.225	101.558	4.749	L2	A
164408	1.976	0.224	101.266	4.743	L2	A
164509	1.974	0.224	101.412	4.738	L2	A
164609	1.972	0.224	101.412	4.732	L2	A
164710	1.97	0.222	100.537	4.728	L2	A
164810	1.967	0.223	100.683	4.72	L2	A
164911	1.965	0.222	100.537	4.716	L2	A
165011	1.963	0.223	100.828	4.711	L2	A
165111	1.961	0.223	100.683	4.705	L2	A
165212	1.959	0.222	100.537	4.701	L2	A
165312	1.956	0.223	100.828	4.695	L2	A
165412	1.954	0.222	100.391	4.689	L2	A
165512	1.952	0.222	100.391	4.686	L2	A
165612	1.95	0.223	100.974	4.681	L2	A
165712	1.947	0.223	100.974	4.672	L2	A
165813	1.945	0.223	100.828	4.667	L2	A
165913	1.944	0.223	100.974	4.665	L2	A
166013	1.941	0.223	100.683	4.658	L2	A
166114	1.939	0.222	100.245	4.653	L2	A
166214	1.937	0.223	100.974	4.65	L2	A
166314	1.936	0.224	101.266	4.646	L2	A
166414	1.934	0.224	101.266	4.642	L2	A
166514	1.931	0.223	100.683	4.635	L2	A
166614	1.93	0.223	100.974	4.631	L2	A
166715	1.927	0.223	100.974	4.625	L2	A
166815	1.923	0.223	100.683	4.616	L2	A
166915	1.922	0.223	100.828	4.612	L2	A
167016	1.919	0.223	100.828	4.605	L2	A
167117	1.916	0.224	101.266	4.598	L2	A
167217	1.915	0.223	100.683	4.596	L2	A
167317	1.913	0.223	100.683	4.592	L2	A
167417	1.91	0.223	100.974	4.585	L2	A
167517	1.908	0.223	100.683	4.579	L2	A
167617	1.906	0.224	101.12	4.575	L2	A
167718	1.902	0.222	100.537	4.566	L2	A
167819	1.901	0.223	100.683	4.561	L2	A
167920	1.899	0.223	100.828	4.557	L2	A
168021	1.897	0.222	100.537	4.554	L2	A
168121	1.895	0.224	101.12	4.548	L2	A
168221	1.892	0.222	100.537	4.542	L2	A
168321	1.89	0.223	100.683	4.536	L2	A
168421	1.888	0.223	100.683	4.532	L2	A
168521	1.885	0.223	100.828	4.523	L2	A
168621	1.882	0.223	100.828	4.517	L2	A
168723	1.879	0.223	100.683	4.509	L2	A
168824	1.876	0.223	100.974	4.502	L2	A
168925	1.875	0.223	100.828	4.499	L2	A
169025	1.872	0.224	101.12	4.492	L2	A
169125	1.869	0.224	101.412	4.486	L2	A
169226	1.868	0.223	100.974	4.482	L2	A
169326	1.866	0.222	100.245	4.478	L2	A
169427	1.864	0.223	100.683	4.474	L2	A
169528	1.862	0.222	100.245	4.468	L2	A
169629	1.86	0.221	99.953	4.465	L2	A
169729	1.859	0.221	99.807	4.462	L2	A
169830	1.856	0.22	99.515	4.455	L2	A
169930	1.855	0.219	99.224	4.451	L2	A
170030	1.852	0.219	99.078	4.444	L2	A
170131	1.85	0.219	98.932	4.439	L2	A
170231	1.847	0.218	98.64	4.433	L2	A
170331	1.843	0.218	98.786	4.424	L2	A
170432	1.842	0.219	98.932	4.42	L2	A
170532	1.838	0.218	98.494	4.412	L2	A
170633	1.835	0.218	98.494	4.404	L2	A
170733	1.835	0.218	98.494	4.403	L2	A
170835	1.832	0.217	98.348	4.397	L2	A
170935	1.83	0.218	98.786	4.393	L2	A
171035	1.827	0.217	98.057	4.384	L2	A
171135	1.825	0.217	98.057	4.379	L2	A
171237	1.823	0.216	97.619	4.374	L2	A
171337	1.82	0.216	97.911	4.369	L2	A
171437	1.817	0.217	98.057	4.362	L2	A
171538	1.815	0.215	97.473	4.356	L2	A
171638	1.813	0.217	98.057	4.352	L2	A
171739	1.81	0.215	97.327	4.343	L2	A
171839	1.808	0.215	97.327	4.338	L2	A
171939	1.804	0.216	97.765	4.33	L2	A
172039	1.802	0.214	96.889	4.324	L2	A
172140	1.799	0.215	97.181	4.318	L2	A
172240	1.798	0.212	95.868	4.314	L2	A
172341	1.795	0.212	96.014	4.309	L2	A
172441	1.793	0.212	96.014	4.302	L2	A
172541	1.79	0.212	95.722	4.297	L2	A
172641	1.789	0.212	95.868	4.293	L2	A
172741	1.786	0.213	96.16	4.287	L2	A
172841	1.782	0.211	95.431	4.277	L2	A
172941	1.781	0.211	95.431	4.273	L2	A
173042	1.778	0.211	95.285	4.266	L2	A
173142	1.774	0.208	94.118	4.259	L2	A
173242	1.772	0.205	92.805	4.252	L2	A
173342	1.769	0.205	92.659	4.246	L2	A
173443	1.767	0.205	92.513	4.24	L2	A
173544	1.765	0.203	91.783	4.236	L2	A
173644	1.763	0.202	91.492	4.232	L2	A
173744	1.76	0.203	91.783	4.225	L2	A
173844	1.758	0.201	91.054	4.219	L2	A
173945	1.756	0.2	90.325	4.215	L2	A
174045	1.753	0.2	90.325	4.206	L2	A
174146	1.751	0.198	89.741	4.203	L2	A
174246	1.749	0.198	89.595	4.197	L2	A
174347	1.745	0.198	89.595	4.188	L2	A
174447	1.743	0.198	89.595	4.182	L2	A
174548	1.741	0.198	89.595	4.177	L2	A
174650	1.738	0.198	89.449	4.17	L2	A
174750	1.736	0.197	89.303	4.166	L2	A
174850	1.733	0.197	89.303	4.16	L2	A
174950	1.732	0.198	89.449	4.157	L2	A
175051	1.729	0.198	89.595	4.15	L2	A
175151	1.727	0.198	89.449	4.145	L2	A
175251	1.725	0.197	89.012	4.139	L2	A
175351	1.723	0.197	89.303	4.134	L2	A
175451	1.72	0.196	88.72	4.128	L2	A
175552	1.718	0.197	89.303	4.122	L2	A
175652	1.715	0.198	89.449	4.117	L2	A
175753	1.713	0.197	89.303	4.112	L2	A
175854	1.711	0.197	89.157	4.105	L2	A
175955	1.709	0.197	89.157	4.102	L2	A
176056	1.706	0.197	89.012	4.095	L2	A
176157	1.704	0.196	88.866	4.091	L2	A
176257	1.703	0.198	89.449	4.086	L2	A
176357	1.7	0.196	88.866	4.079	L2	A
176457	1.698	0.196	88.72	4.075	L2	A
176558	1.695	0.196	88.574	4.068	L2	A
176659	1.692	0.195	88.428	4.06	L2	A
176760	1.689	0.197	89.012	4.053	L2	A
176861	1.687	0.196	88.866	4.049	L2	A
176961	1.685	0.196	88.866	4.044	L2	A
177061	1.683	0.196	88.866	4.038	L2	A
177161	1.681	0.196	88.866	4.034	L2	A
177261	1.679	0.196	88.866	4.03	L2	A
177361	1.677	0.197	89.157	4.026	L2	A
177462	1.674	0.197	89.012	4.019	L2	A
177563	1.673	0.196	88.866	4.015	L2	A
177664	1.67	0.197	89.012	4.008	L2	A
177764	1.668	0.197	89.012	4.002	L2	A
177864	1.665	0.195	88.428	3.997	L2	A
177964	1.664	0.197	89.157	3.992	L2	A
178066	1.662	0.198	89.449	3.988	L2	A
178167	1.658	0.197	89.303	3.98	L2	A
178267	1.656	0.197	89.303	3.975	L2	A
178367	1.654	0.199	90.179	3.97	L2	A
178468	1.652	0.197	89.303	3.965	L2	A
178569	1.651	0.198	89.595	3.961	L2	A
178669	1.648	0.199	89.887	3.955	L2	A
178770	1.646	0.197	89.303	3.951	L2	A
178870	1.644	0.198	89.741	3.946	L2	A
178970	1.641	0.198	89.595	3.939	L2	A
179071	1.638	0.199	89.887	3.932	L2	A
179172	1.636	0.199	90.179	3.927	L2	A
179272	1.634	0.199	90.033	3.922	L2	A
179372	1.633	0.199	89.887	3.918	L2	A
179472	1.63	0.198	89.741	3.911	L2	A
179572	1.626	0.199	89.887	3.903	L2	A
179673	1.624	0.199	89.887	3.898	L2	A
179773	1.622	0.199	89.887	3.893	L2	A
179873	1.62	0.198	89.741	3.887	L2	A
179973	1.617	0.199	89.887	3.882	L2	A
180073	1.614	0.198	89.449	3.874	L2	A
180174	1.613	0.199	89.887	3.87	L2	A
180274	1.61	0.198	89.449	3.865	L2	A
180374	1.607	0.198	89.595	3.857	L2	A
180475	1.606	0.197	89.303	3.855	L2	A
180577	1.604	0.198	89.595	3.849	L2	A
180677	1.602	0.197	89.157	3.845	L2	A
180779	1.598	0.197	89.303	3.835	L2	A
180879	1.595	0.197	89.012	3.828	L2	A
180980	1.594	0.196	88.866	3.825	L2	A
181081	1.59	0.197	89.012	3.817	L2	A
181182	1.587	0.197	89.157	3.81	L2	A
181283	1.585	0.195	88.428	3.804	L2	A
181384	1.583	0.196	88.574	3.8	L2	A
181484	1.581	0.195	88.282	3.794	L2	A
181584	1.579	0.196	88.574	3.79	L2	A
181685	1.576	0.194	87.844	3.783	L2	A
181785	1.574	0.195	87.99	3.778	L2	A
181886	1.572	0.195	88.136	3.773	L2	A
181986	1.569	0.194	87.844	3.766	L2	A
182086	1.567	0.194	87.699	3.762	L2	A
182186	1.564	0.194	87.844	3.754	L2	A
182286	1.562	0.193	87.115	3.748	L2	A
182387	1.559	0.192	86.823	3.742	L2	A
182487	1.557	0.191	86.532	3.737	L2	A
182587	1.555	0.19	85.948	3.732	L2	A
182689	1.553	0.191	86.532	3.727	L2	A
182789	1.55	0.19	86.094	3.72	L2	A
182889	1.549	0.19	85.948	3.717	L2	A
182990	1.547	0.189	85.656	3.714	L2	A
183091	1.546	0.189	85.656	3.71	L2	A
183192	1.542	0.189	85.656	3.701	L2	A
183292	1.54	0.189	85.51	3.697	L2	A
183392	1.538	0.188	85.219	3.692	L2	A
183493	1.535	0.189	85.51	3.685	L2	A
183594	1.533	0.189	85.364	3.68	L2	A
183694	1.532	0.189	85.51	3.676	L2	A
183795	1.528	0.188	85.073	3.667	L2	A
183895	1.525	0.188	85.073	3.66	L2	A
183995	1.523	0.188	85.219	3.655	L2	A
184095	1.522	0.187	84.781	3.652	L2	A
184195	1.52	0.187	84.781	3.647	L2	A
184295	1.518	0.188	85.073	3.643	L2	A
184395	1.516	0.187	84.781	3.639	L2	A
184495	1.514	0.186	84.197	3.633	L2	A
184596	1.512	0.187	84.489	3.628	L2	A
184697	1.51	0.185	83.614	3.623	L2	A
184798	1.507	0.185	83.614	3.616	L2	A
184898	1.505	0.183	82.884	3.612	L2	A
184999	1.502	0.183	82.884	3.605	L2	A
185099	1.5	0.183	82.593	3.6	L2	A
185199	1.497	0.184	83.176	3.593	L2	A
185300	1.495	0.182	82.447	3.588	L2	A
185400	1.494	0.183	82.593	3.585	L2	A
185500	1.49	0.183	82.593	3.577	L2	A
185601	1.487	0.181	82.009	3.57	L2	A
185701	1.486	0.181	82.009	3.566	L2	A
185801	1.483	0.18	81.571	3.558	L2	A
185901	1.48	0.18	81.425	3.553	L2	A
186001	1.479	0.18	81.28	3.549	L2	A
186101	1.476	0.18	81.425	3.543	L2	A
186202	1.475	0.179	80.842	3.539	L2	A
186302	1.472	0.179	80.988	3.533	L2	A
186402	1.47	0.179	80.842	3.527	L2	A
186502	1.467	0.178	80.696	3.52	L2	A
186603	1.465	0.178	80.404	3.516	L2	A
186704	1.462	0.178	80.404	3.509	L2	A
186804	1.46	0.178	80.55	3.505	L2	A
186905	1.458	0.177	80.258	3.499	L2	A
187005	1.456	0.178	80.55	3.494	L2	A
187106	1.454	0.178	80.404	3.489	L2	A
187207	1.451	0.177	80.258	3.483	L2	A
187307	1.449	0.177	80.112	3.478	L2	A
187407	1.447	0.177	79.967	3.473	L2	A
187507	1.444	0.177	80.112	3.466	L2	A
187608	1.442	0.177	79.967	3.461	L2	A
187708	1.439	0.177	79.967	3.454	L2	A
187808	1.436	0.177	80.112	3.448	L2	A
187909	1.435	0.177	79.967	3.444	L2	A
188010	1.432	0.178	80.404	3.437	L2	A
188110	1.43	0.178	80.404	3.433	L2	A
188211	1.428	0.177	79.967	3.427	L2	A
188311	1.426	0.177	80.112	3.422	L2	A
188411	1.423	0.177	80.258	3.416	L2	A
188511	1.422	0.178	80.404	3.413	L2	A
188611	1.42	0.176	79.821	3.408	L2	A
188712	1.417	0.177	80.258	3.401	L2	A
188813	1.415	0.177	80.258	3.395	L2	A
188914	1.412	0.177	79.967	3.389	L2	A
189015	1.41	0.178	80.404	3.385	L2	A
189115	1.407	0.176	79.675	3.378	L2	A
189215	1.406	0.178	80.404	3.375	L2	A
189315	1.404	0.177	80.258	3.369	L2	A
189416	1.4	0.178	80.696	3.361	L2	A
189516	1.398	0.179	80.988	3.355	L2	A
189617	1.396	0.178	80.55	3.35	L2	A
189717	1.395	0.178	80.55	3.348	L2	A
189817	1.392	0.179	80.842	3.341	L2	A
189918	1.389	0.179	80.842	3.334	L2	A
190018	1.387	0.178	80.55	3.329	L2	A
190118	1.384	0.179	80.988	3.322	L2	A
190219	1.381	0.179	81.134	3.315	L2	A
190319	1.38	0.179	81.134	3.312	L2	A
190419	1.378	0.18	81.425	3.307	L2	A
190520	1.375	0.178	80.55	3.3	L2	A
190620	1.372	0.181	81.717	3.293	L2	A
190721	1.37	0.179	80.988	3.289	L2	A
190822	1.368	0.18	81.28	3.283	L2	A
190922	1.365	0.181	81.717	3.276	L2	A
191023	1.364	0.181	82.009	3.273	L2	A
191124	1.361	0.18	81.571	3.266	L2	A
191224	1.359	0.181	81.863	3.261	L2	A
191324	1.357	0.182	82.301	3.258	L2	A
191425	1.355	0.182	82.447	3.251	L2	A
191525	1.352	0.182	82.447	3.245	L2	A
191626	1.35	0.183	82.884	3.239	L2	A
191726	1.347	0.183	82.593	3.232	L2	A
191826	1.345	0.184	83.176	3.227	L2	A
191926	1.343	0.182	82.447	3.223	L2	A
192027	1.341	0.185	83.614	3.218	L2	A
192127	1.338	0.184	83.03	3.211	L2	A
192227	1.336	0.185	83.468	3.206	L2	A
192327	1.334	0.183	82.884	3.201	L2	A
192427	1.332	0.184	83.322	3.197	L2	A
192528	1.329	0.185	83.468	3.19	L2	A
192628	1.327	0.184	83.322	3.184	L2	A
192728	1.326	0.186	84.051	3.181	L2	A
192829	1.323	0.185	83.614	3.176	L2	A
192929	1.321	0.186	84.051	3.17	L2	A
193030	1.318	0.186	84.051	3.163	L2	A
193131	1.315	0.185	83.906	3.156	L2	A
193232	1.313	0.184	83.322	3.152	L2	A
193332	1.311	0.184	83.176	3.147	L2	A
193433	1.308	0.183	82.738	3.14	L2	A
193533	1.306	0.182	82.447	3.133	L2	A
193634	1.304	0.18	81.425	3.129	L2	A
193734	1.302	0.182	82.155	3.124	L2	A
193835	1.299	0.18	81.425	3.118	L2	A
193936	1.297	0.179	80.842	3.112	L2	A
194036	1.294	0.179	81.134	3.105	L2	A
194136	1.292	0.178	80.404	3.1	L2	A
194236	1.288	0.177	80.258	3.092	L2	A
194336	1.285	0.177	80.112	3.085	L2	A
194437	1.284	0.177	80.258	3.081	L2	A
194537	1.282	0.177	80.112	3.077	L2	A
194637	1.28	0.178	80.55	3.073	L2	A
194738	1.278	0.176	79.529	3.067	L2	A
194838	1.277	0.176	79.529	3.064	L2	A
194939	1.276	0.175	79.383	3.063	L2	A
195039	1.273	0.175	79.237	3.056	L2	A
195140	1.272	0.176	79.529	3.052	L2	A
195240	1.269	0.175	78.945	3.047	L2	A
195340	1.266	0.176	79.675	3.039	L2	A
195440	1.264	0.175	79.237	3.033	L2	A
195540	1.261	0.175	79.237	3.027	L2	A
195641	1.257	0.175	79.237	3.017	L2	A
195742	1.256	0.174	78.654	3.015	L2	A
195843	1.253	0.174	78.8	3.007	L2	A
195944	1.251	0.173	78.216	3.002	L2	A
196044	1.248	0.173	78.362	2.996	L2	A
196145	1.246	0.172	77.924	2.991	L2	A
196245	1.244	0.172	77.778	2.986	L2	A
196346	1.241	0.172	77.778	2.978	L2	A
196447	1.238	0.171	77.195	2.972	L2	A
196548	1.236	0.171	77.195	2.966	L2	A
196648	1.232	0.171	77.195	2.957	L2	A
196748	1.231	0.171	77.195	2.954	L2	A
196848	1.228	0.171	77.195	2.947	L2	A
196948	1.225	0.17	76.903	2.94	L2	A
197049	1.223	0.17	77.049	2.934	L2	A
197150	1.221	0.169	76.465	2.93	L2	A
197250	1.218	0.169	76.319	2.924	L2	A
197350	1.216	0.17	76.903	2.918	L2	A
197451	1.215	0.169	76.319	2.915	L2	A
197551	1.212	0.168	75.882	2.909	L2	A
197651	1.209	0.168	75.882	2.902	L2	A
197751	1.208	0.167	75.59	2.899	L2	A
197851	1.207	0.167	75.59	2.896	L2	A
197951	1.202	0.166	75.152	2.886	L2	A
198051	1.2	0.167	75.444	2.881	L2	A
198152	1.199	0.164	74.277	2.877	L2	A
198252	1.197	0.164	74.277	2.872	L2	A
198353	1.195	0.162	73.402	2.869	L2	A
198453	1.192	0.16	72.38	2.862	L2	A
198553	1.188	0.16	72.235	2.852	L2	A
198653	1.187	0.156	70.776	2.848	L2	A
198754	1.183	0.156	70.63	2.84	L2	A
198855	1.182	0.155	70.046	2.837	L2	A
198957	1.179	0.153	69.025	2.83	L2	A
199057	1.176	0.151	68.442	2.823	L2	A
199157	1.174	0.148	66.983	2.818	L2	A
199258	1.172	0.147	66.691	2.812	L2	A
199358	1.169	0.145	65.67	2.805	L2	A
199458	1.166	0.145	65.378	2.799	L2	A
199559	1.164	0.141	63.919	2.794	L2	A
199659	1.161	0.143	64.503	2.787	L2	A
199759	1.16	0.143	64.503	2.783	L2	A
199859	1.157	0.14	63.481	2.777	L2	A
199959	1.156	0.141	63.773	2.773	L2	A
200059	1.153	0.14	63.19	2.768	L2	A
200159	1.152	0.141	63.627	2.765	L2	A
200259	1.149	0.14	63.335	2.759	L2	A
200360	1.148	0.139	62.752	2.756	L2	A
200461	1.146	0.138	62.314	2.749	L2	A
200561	1.143	0.137	62.168	2.742	L2	A
[truncated: 4,300 more rows]

## Sheet: L2_B
Time [msec]	Potentiometer [V]	Force sensor [V]	Pull-out force [N]	Pull-out distance [mm]	Vertebra	Orientation
0	5.011	0.022	10.087	12.027	L2	B
100	5.012	0.022	10.087	12.028	L2	B
200	5.013	0.022	10.087	12.03	L2	B
300	5.011	0.022	10.087	12.027	L2	B
401	5.011	0.022	10.087	12.027	L2	B
502	5.011	0.023	10.233	12.026	L2	B
602	5.011	0.023	10.379	12.027	L2	B
702	5.011	0.022	10.087	12.027	L2	B
802	5.011	0.023	10.233	12.027	L2	B
903	5.011	0.022	10.087	12.027	L2	B
1004	5.012	0.022	10.087	12.028	L2	B
1104	5.011	0.023	10.379	12.027	L2	B
1204	5.012	0.022	10.087	12.028	L2	B
1304	5.011	0.022	9.795	12.027	L2	B
1405	5.012	0.022	9.941	12.029	L2	B
1505	5.012	0.022	10.087	12.028	L2	B
1605	5.011	0.022	9.941	12.027	L2	B
1706	5.012	0.022	9.941	12.029	L2	B
1806	5.012	0.023	10.233	12.03	L2	B
1907	5.011	0.022	9.795	12.027	L2	B
2007	5.011	0.022	9.795	12.027	L2	B
2107	5.011	0.022	9.795	12.027	L2	B
2207	5.011	0.022	9.941	12.027	L2	B
2307	5.012	0.022	10.087	12.029	L2	B
2407	5.011	0.022	9.941	12.027	L2	B
2508	5.011	0.022	9.795	12.027	L2	B
2608	5.011	0.021	9.649	12.027	L2	B
2708	5.012	0.02	9.211	12.028	L2	B
2809	5.011	0.022	9.795	12.027	L2	B
2910	5.011	0.022	9.795	12.027	L2	B
3011	5.011	0.021	9.649	12.027	L2	B
3112	5.012	0.021	9.503	12.028	L2	B
3212	5.012	0.022	9.941	12.029	L2	B
3312	5.011	0.022	10.087	12.027	L2	B
3412	5.012	0.022	10.087	12.028	L2	B
3512	5.011	0.022	9.941	12.027	L2	B
3612	5.011	0.022	9.795	12.027	L2	B
3712	5.011	0.021	9.649	12.027	L2	B
3812	5.011	0.022	9.795	12.027	L2	B
3913	5.011	0.022	9.795	12.027	L2	B
4013	5.012	0.022	10.087	12.028	L2	B
4113	5.012	0.021	9.357	12.028	L2	B
4213	5.012	0.022	10.087	12.028	L2	B
4313	5.011	0.022	9.795	12.027	L2	B
4413	5.012	0.021	9.649	12.028	L2	B
4514	5.012	0.022	9.795	12.028	L2	B
4615	5.012	0.022	10.087	12.029	L2	B
4715	5.011	0.022	9.795	12.027	L2	B
4815	5.012	0.022	9.941	12.029	L2	B
4915	5.011	0.021	9.649	12.026	L2	B
5016	5.011	0.023	10.233	12.027	L2	B
5117	5.012	0.022	9.941	12.029	L2	B
5218	5.011	0.022	9.795	12.027	L2	B
5318	5.011	0.02	9.211	12.027	L2	B
5420	5.011	0.022	10.087	12.027	L2	B
5520	5.011	0.022	9.941	12.027	L2	B
5620	5.012	0.022	9.941	12.03	L2	B
5720	5.011	0.022	9.795	12.026	L2	B
5821	5.011	0.022	9.941	12.027	L2	B
5921	5.011	0.021	9.649	12.027	L2	B
6021	5.011	0.022	9.795	12.027	L2	B
6121	5.012	0.022	9.941	12.029	L2	B
6223	5.011	0.022	9.795	12.027	L2	B
6323	5.011	0.021	9.503	12.027	L2	B
6424	5.011	0.021	9.649	12.027	L2	B
6525	5.012	0.021	9.649	12.028	L2	B
6625	5.013	0.021	9.503	12.03	L2	B
6726	5.013	0.021	9.503	12.03	L2	B
6827	5.011	0.022	9.795	12.027	L2	B
6927	5.011	0.021	9.503	12.027	L2	B
7028	5.012	0.021	9.649	12.028	L2	B
7128	5.011	0.022	9.795	12.027	L2	B
7228	5.011	0.022	9.795	12.027	L2	B
7329	5.011	0.021	9.503	12.027	L2	B
7430	5.011	0.021	9.503	12.027	L2	B
7530	5.011	0.021	9.503	12.027	L2	B
7630	5.011	0.022	9.795	12.027	L2	B
7731	5.012	0.022	9.941	12.028	L2	B
7831	5.011	0.021	9.503	12.027	L2	B
7931	5.011	0.021	9.357	12.027	L2	B
8032	5.011	0.021	9.503	12.027	L2	B
8132	5.011	0.021	9.649	12.027	L2	B
8232	5.011	0.021	9.649	12.027	L2	B
8332	5.011	0.022	10.087	12.027	L2	B
8432	5.011	0.022	9.795	12.027	L2	B
8532	5.011	0.021	9.503	12.027	L2	B
8632	5.012	0.021	9.503	12.029	L2	B
8732	5.012	0.021	9.503	12.029	L2	B
8832	5.012	0.022	9.795	12.029	L2	B
8932	5.011	0.022	9.941	12.027	L2	B
9032	5.012	0.022	9.795	12.028	L2	B
9132	5.012	0.022	9.795	12.028	L2	B
9232	5.012	0.022	9.795	12.028	L2	B
9333	5.011	0.022	9.795	12.027	L2	B
9434	5.011	0.022	9.941	12.027	L2	B
9535	5.011	0.022	9.941	12.027	L2	B
9635	5.011	0.021	9.649	12.027	L2	B
9736	5.012	0.022	9.795	12.028	L2	B
9837	5.012	0.021	9.503	12.028	L2	B
9938	5.011	0.022	9.795	12.027	L2	B
10038	5.011	0.022	9.795	12.027	L2	B
10138	5.011	0.022	9.795	12.027	L2	B
10238	5.012	0.022	9.795	12.028	L2	B
10339	5.011	0.022	9.795	12.027	L2	B
10439	5.012	0.022	9.795	12.028	L2	B
10540	5.011	0.022	9.941	12.027	L2	B
10641	5.011	0.022	9.795	12.027	L2	B
10741	5.012	0.022	9.795	12.028	L2	B
10841	5.011	0.021	9.357	12.027	L2	B
10942	5.012	0.022	9.795	12.029	L2	B
11042	5.012	0.022	9.941	12.029	L2	B
11144	5.012	0.021	9.649	12.028	L2	B
11244	5.011	0.021	9.649	12.027	L2	B
11345	5.012	0.022	9.795	12.028	L2	B
11446	5.012	0.021	9.649	12.028	L2	B
11546	5.012	0.021	9.649	12.029	L2	B
11646	5.011	0.021	9.503	12.027	L2	B
11746	5.012	0.022	9.795	12.028	L2	B
11846	5.012	0.022	9.795	12.028	L2	B
11946	5.012	0.022	9.795	12.028	L2	B
12047	5.012	0.022	9.941	12.029	L2	B
12147	5.012	0.022	9.795	12.028	L2	B
12247	5.011	0.022	9.941	12.027	L2	B
12347	5.011	0.022	9.795	12.027	L2	B
12447	5.012	0.022	9.795	12.029	L2	B
12547	5.011	0.021	9.649	12.027	L2	B
12648	5.012	0.021	9.649	12.028	L2	B
12748	5.012	0.022	9.795	12.029	L2	B
12848	5.011	0.021	9.357	12.027	L2	B
12949	5.012	0.022	9.795	12.029	L2	B
13049	5.012	0.021	9.503	12.028	L2	B
13149	5.011	0.022	9.941	12.027	L2	B
13249	5.011	0.022	9.795	12.027	L2	B
13350	5.012	0.022	10.087	12.03	L2	B
13450	5.011	0.021	9.649	12.026	L2	B
13551	5.012	0.022	9.941	12.028	L2	B
13651	5.011	0.022	9.795	12.027	L2	B
13751	5.012	0.021	9.357	12.029	L2	B
13852	5.012	0.02	8.92	12.029	L2	B
13952	5.012	0.022	10.087	12.028	L2	B
14052	5.011	0.022	9.795	12.027	L2	B
14153	5.012	0.021	9.649	12.028	L2	B
14253	5.012	0.022	9.941	12.029	L2	B
14353	5.011	0.022	10.087	12.027	L2	B
14453	5.012	0.022	9.941	12.028	L2	B
14553	5.011	0.021	9.649	12.027	L2	B
14654	5.011	0.021	9.649	12.027	L2	B
14754	5.011	0.022	9.941	12.027	L2	B
14854	5.01	0.022	9.941	12.025	L2	B
14955	5.011	0.021	9.649	12.027	L2	B
15055	5.011	0.022	9.795	12.027	L2	B
15156	5.011	0.021	9.649	12.027	L2	B
15256	5.012	0.022	9.941	12.029	L2	B
15357	5.012	0.02	9.211	12.029	L2	B
15458	5.012	0.022	9.795	12.03	L2	B
15558	5.012	0.021	9.649	12.028	L2	B
15659	5.011	0.022	9.941	12.027	L2	B
15759	5.011	0.022	10.087	12.027	L2	B
15860	5.012	0.023	10.233	12.029	L2	B
15960	5.012	0.023	10.524	12.028	L2	B
16061	5.012	0.024	10.962	12.029	L2	B
16161	5.011	0.026	11.546	12.027	L2	B
16261	5.012	0.026	11.837	12.03	L2	B
16361	5.012	0.027	12.129	12.029	L2	B
16462	5.011	0.029	13.004	12.027	L2	B
16562	5.011	0.027	12.421	12.027	L2	B
16662	5.012	0.029	13.004	12.029	L2	B
16762	5.011	0.031	13.88	12.027	L2	B
16862	5.012	0.03	13.734	12.028	L2	B
16962	5.012	0.031	14.172	12.029	L2	B
17062	5.012	0.032	14.463	12.028	L2	B
17163	5.012	0.034	15.339	12.028	L2	B
17263	5.011	0.033	15.047	12.027	L2	B
17363	5.012	0.034	15.193	12.03	L2	B
17463	5.011	0.034	15.339	12.027	L2	B
17563	5.012	0.036	16.068	12.029	L2	B
17663	5.011	0.036	16.36	12.027	L2	B
17763	5.011	0.036	16.36	12.027	L2	B
17863	5.011	0.036	16.214	12.027	L2	B
17964	5.013	0.037	16.943	12.03	L2	B
18064	5.011	0.039	17.527	12.027	L2	B
18166	5.011	0.04	17.965	12.027	L2	B
18266	5.011	0.04	17.965	12.027	L2	B
18366	5.011	0.041	18.548	12.027	L2	B
18466	5.011	0.042	19.132	12.027	L2	B
18566	5.012	0.044	19.715	12.028	L2	B
18666	5.012	0.044	20.007	12.028	L2	B
18767	5.012	0.045	20.299	12.028	L2	B
18868	5.012	0.046	20.882	12.029	L2	B
18968	5.011	0.047	21.466	12.027	L2	B
19068	5.012	0.047	21.466	12.028	L2	B
19168	5.011	0.048	21.904	12.027	L2	B
19269	5.012	0.049	22.341	12.028	L2	B
19370	5.011	0.05	22.487	12.027	L2	B
19470	5.011	0.05	22.633	12.027	L2	B
19570	5.012	0.051	23.217	12.028	L2	B
19670	5.012	0.052	23.362	12.028	L2	B
19771	5.011	0.053	23.946	12.027	L2	B
19872	5.011	0.054	24.384	12.027	L2	B
19972	5.012	0.054	24.238	12.03	L2	B
20072	5.011	0.054	24.384	12.027	L2	B
20174	5.012	0.055	24.675	12.03	L2	B
20275	5.012	0.054	24.238	12.028	L2	B
20375	5.011	0.055	24.675	12.027	L2	B
20475	5.012	0.056	25.113	12.029	L2	B
20575	5.011	0.056	25.405	12.027	L2	B
20676	5.011	0.056	25.259	12.027	L2	B
20778	5.011	0.057	25.988	12.027	L2	B
20878	5.012	0.057	25.697	12.028	L2	B
20978	5.011	0.058	26.28	12.027	L2	B
21079	5.012	0.057	25.697	12.028	L2	B
21180	5.012	0.059	26.864	12.028	L2	B
21280	5.01	0.059	26.718	12.025	L2	B
21380	5.012	0.059	26.718	12.028	L2	B
21481	5.011	0.059	26.718	12.027	L2	B
21582	5.011	0.06	27.01	12.027	L2	B
21682	5.011	0.06	27.156	12.027	L2	B
21782	5.011	0.06	27.301	12.027	L2	B
21882	5.012	0.059	26.572	12.028	L2	B
21982	5.011	0.061	27.593	12.027	L2	B
22082	5.012	0.061	27.447	12.029	L2	B
22183	5.012	0.061	27.739	12.029	L2	B
22284	5.012	0.062	27.885	12.029	L2	B
22385	5.011	0.062	28.031	12.027	L2	B
22485	5.012	0.062	28.177	12.029	L2	B
22586	5.011	0.063	28.614	12.027	L2	B
22686	5.012	0.064	29.052	12.028	L2	B
22787	5.011	0.064	29.052	12.027	L2	B
22887	5.012	0.066	29.636	12.028	L2	B
22987	5.012	0.064	29.052	12.029	L2	B
23087	5.012	0.065	29.344	12.028	L2	B
23188	5.012	0.066	29.927	12.029	L2	B
23288	5.012	0.068	30.657	12.029	L2	B
23389	5.011	0.067	30.219	12.027	L2	B
23489	5.011	0.067	30.511	12.027	L2	B
23590	5.011	0.067	30.511	12.026	L2	B
23690	5.012	0.069	31.094	12.03	L2	B
23791	5.011	0.068	30.949	12.027	L2	B
23891	5.011	0.069	31.24	12.027	L2	B
23992	5.011	0.069	31.24	12.027	L2	B
24092	5.011	0.07	31.678	12.027	L2	B
24192	5.011	0.07	31.532	12.026	L2	B
24292	5.012	0.07	31.678	12.029	L2	B
24392	5.012	0.071	31.97	12.028	L2	B
24492	5.011	0.072	32.407	12.027	L2	B
24593	5.012	0.072	32.553	12.028	L2	B
24693	5.012	0.072	32.699	12.029	L2	B
24793	5.011	0.073	32.845	12.027	L2	B
24894	5.012	0.073	32.991	12.028	L2	B
24994	5.011	0.074	33.283	12.026	L2	B
25095	5.011	0.074	33.429	12.027	L2	B
25196	5.011	0.075	33.72	12.027	L2	B
25296	5.012	0.074	33.575	12.028	L2	B
25397	5.012	0.075	34.012	12.028	L2	B
25498	5.011	0.076	34.596	12.027	L2	B
25598	5.012	0.076	34.304	12.028	L2	B
25699	5.011	0.076	34.596	12.027	L2	B
25799	5.011	0.077	35.033	12.027	L2	B
25899	5.011	0.076	34.304	12.027	L2	B
26000	5.012	0.079	35.617	12.028	L2	B
26100	5.011	0.079	35.763	12.027	L2	B
26201	5.012	0.08	36.201	12.028	L2	B
26301	5.011	0.08	36.346	12.027	L2	B
26401	5.011	0.081	36.492	12.027	L2	B
26501	5.011	0.083	37.514	12.027	L2	B
26601	5.012	0.083	37.514	12.029	L2	B
26701	5.011	0.085	38.243	12.027	L2	B
26802	5.012	0.085	38.389	12.028	L2	B
26902	5.011	0.086	38.826	12.027	L2	B
27003	5.012	0.086	39.118	12.029	L2	B
27104	5.012	0.087	39.556	12.028	L2	B
27205	5.011	0.088	39.848	12.027	L2	B
27305	5.011	0.089	40.431	12.026	L2	B
27406	5.011	0.091	41.015	12.027	L2	B
27507	5.012	0.091	41.161	12.029	L2	B
27608	5.012	0.092	41.744	12.028	L2	B
27708	5.011	0.093	41.89	12.027	L2	B
27809	5.012	0.093	42.182	12.03	L2	B
27910	5.012	0.095	42.765	12.029	L2	B
28011	5.011	0.096	43.203	12.027	L2	B
28112	5.011	0.096	43.641	12.027	L2	B
28212	5.012	0.097	43.787	12.028	L2	B
28312	5.012	0.097	43.933	12.029	L2	B
28412	5.012	0.097	44.078	12.029	L2	B
28512	5.011	0.098	44.37	12.027	L2	B
28612	5.011	0.099	44.954	12.027	L2	B
28713	5.012	0.101	45.537	12.028	L2	B
28813	5.011	0.101	45.683	12.027	L2	B
28914	5.011	0.102	46.121	12.026	L2	B
29014	5.011	0.104	46.85	12.027	L2	B
29114	4.998	0.103	46.704	11.996	L2	B
29214	4.997	0.104	46.996	11.992	L2	B
29315	4.995	0.104	47.142	11.989	L2	B
29415	4.993	0.106	47.871	11.983	L2	B
29516	4.991	0.107	48.309	11.978	L2	B
29617	4.989	0.107	48.601	11.973	L2	B
29717	4.987	0.108	48.893	11.969	L2	B
29817	4.986	0.109	49.33	11.966	L2	B
29917	4.984	0.111	50.06	11.962	L2	B
30017	4.983	0.111	50.06	11.958	L2	B
30117	4.981	0.111	50.206	11.954	L2	B
30217	4.978	0.112	50.497	11.946	L2	B
30319	4.978	0.111	50.352	11.946	L2	B
30419	4.976	0.112	50.789	11.942	L2	B
30520	4.974	0.112	50.789	11.937	L2	B
30620	4.972	0.114	51.519	11.934	L2	B
30720	4.971	0.115	51.956	11.931	L2	B
30820	4.969	0.115	52.102	11.925	L2	B
30921	4.967	0.117	52.832	11.92	L2	B
31021	4.965	0.116	52.686	11.916	L2	B
31121	4.965	0.117	53.123	11.915	L2	B
31222	4.962	0.118	53.415	11.909	L2	B
31322	4.961	0.12	54.145	11.907	L2	B
31422	4.959	0.122	55.02	11.901	L2	B
31522	4.958	0.12	54.436	11.899	L2	B
31622	4.956	0.12	54.436	11.893	L2	B
31722	4.954	0.122	55.312	11.89	L2	B
31822	4.953	0.123	55.603	11.887	L2	B
31922	4.95	0.123	55.749	11.881	L2	B
32022	4.948	0.123	55.458	11.876	L2	B
32122	4.946	0.125	56.479	11.871	L2	B
32222	4.944	0.122	55.312	11.866	L2	B
32322	4.943	0.125	56.771	11.864	L2	B
32423	4.942	0.127	57.354	11.862	L2	B
32523	4.94	0.127	57.646	11.856	L2	B
32623	4.938	0.127	57.5	11.852	L2	B
32724	4.936	0.128	57.938	11.847	L2	B
32824	4.934	0.129	58.229	11.842	L2	B
32924	4.933	0.129	58.521	11.839	L2	B
33024	4.931	0.129	58.375	11.835	L2	B
33124	4.929	0.13	58.667	11.831	L2	B
33224	4.928	0.131	59.397	11.828	L2	B
33324	4.925	0.132	59.542	11.82	L2	B
33424	4.923	0.133	59.98	11.816	L2	B
33524	4.922	0.132	59.834	11.813	L2	B
33624	4.92	0.133	59.98	11.809	L2	B
33724	4.919	0.133	60.272	11.805	L2	B
33824	4.916	0.134	60.418	11.798	L2	B
33924	4.914	0.133	60.272	11.794	L2	B
34025	4.913	0.134	60.71	11.791	L2	B
34125	4.911	0.135	61.001	11.786	L2	B
34225	4.909	0.136	61.439	11.78	L2	B
34326	4.907	0.136	61.439	11.776	L2	B
34427	4.906	0.136	61.439	11.773	L2	B
34528	4.904	0.136	61.585	11.769	L2	B
34629	4.902	0.137	61.877	11.764	L2	B
34730	4.899	0.136	61.585	11.758	L2	B
34830	4.898	0.137	62.168	11.755	L2	B
34932	4.896	0.137	62.023	11.751	L2	B
35032	4.895	0.137	62.023	11.749	L2	B
35132	4.894	0.138	62.46	11.746	L2	B
35232	4.892	0.138	62.314	11.741	L2	B
35333	4.89	0.138	62.46	11.736	L2	B
35433	4.888	0.138	62.606	11.731	L2	B
35534	4.886	0.138	62.606	11.726	L2	B
35634	4.884	0.138	62.606	11.722	L2	B
35734	4.882	0.139	63.044	11.717	L2	B
35834	4.88	0.14	63.481	11.712	L2	B
35934	4.878	0.139	62.752	11.706	L2	B
36034	4.876	0.141	63.773	11.703	L2	B
36135	4.875	0.141	63.773	11.701	L2	B
36235	4.872	0.142	64.065	11.694	L2	B
36335	4.871	0.143	64.503	11.691	L2	B
36436	4.869	0.143	64.503	11.684	L2	B
36536	4.867	0.142	64.357	11.681	L2	B
36636	4.866	0.144	64.94	11.678	L2	B
36736	4.864	0.144	64.94	11.673	L2	B
36836	4.861	0.144	65.086	11.666	L2	B
36936	4.86	0.144	65.086	11.663	L2	B
37036	4.858	0.145	65.524	11.66	L2	B
37136	4.856	0.145	65.67	11.654	L2	B
37236	4.853	0.144	65.232	11.648	L2	B
37337	4.852	0.147	66.691	11.646	L2	B
37437	4.851	0.147	66.545	11.642	L2	B
37538	4.849	0.147	66.691	11.636	L2	B
37638	4.846	0.148	66.837	11.631	L2	B
37738	4.845	0.148	66.983	11.627	L2	B
37839	4.843	0.149	67.566	11.624	L2	B
37941	4.842	0.148	67.129	11.62	L2	B
38042	4.839	0.149	67.274	11.613	L2	B
38143	4.837	0.149	67.566	11.609	L2	B
38244	4.835	0.15	67.712	11.603	L2	B
38345	4.833	0.151	68.296	11.6	L2	B
38445	4.831	0.15	68.004	11.595	L2	B
38545	4.829	0.152	68.733	11.589	L2	B
38645	4.828	0.15	68.004	11.586	L2	B
38746	4.826	0.151	68.15	11.583	L2	B
38846	4.824	0.151	68.15	11.577	L2	B
38947	4.822	0.152	68.733	11.573	L2	B
39048	4.819	0.152	68.587	11.566	L2	B
39149	4.818	0.152	68.879	11.563	L2	B
39250	4.815	0.152	68.733	11.556	L2	B
39350	4.813	0.153	69.025	11.552	L2	B
39450	4.812	0.153	69.317	11.548	L2	B
39550	4.81	0.153	69.025	11.544	L2	B
39650	4.808	0.153	69.171	11.54	L2	B
39751	4.806	0.154	69.755	11.535	L2	B
39851	4.805	0.155	70.046	11.532	L2	B
39952	4.803	0.154	69.755	11.527	L2	B
40052	4.801	0.155	70.046	11.523	L2	B
40152	4.799	0.155	70.192	11.517	L2	B
40253	4.798	0.155	70.338	11.514	L2	B
40354	4.796	0.156	70.484	11.51	L2	B
40454	4.794	0.157	70.922	11.506	L2	B
40554	4.793	0.156	70.63	11.504	L2	B
40655	4.792	0.158	71.505	11.5	L2	B
40756	4.789	0.158	71.651	11.493	L2	B
40857	4.788	0.158	71.651	11.491	L2	B
40958	4.785	0.158	71.651	11.485	L2	B
41058	4.782	0.157	71.213	11.478	L2	B
41158	4.781	0.159	71.943	11.475	L2	B
41259	4.779	0.159	71.943	11.469	L2	B
41360	4.777	0.16	72.235	11.464	L2	B
41460	4.774	0.159	72.089	11.458	L2	B
41560	4.773	0.16	72.38	11.455	L2	B
41660	4.77	0.159	72.089	11.448	L2	B
41760	4.768	0.159	72.089	11.444	L2	B
41860	4.765	0.159	71.797	11.435	L2	B
41960	4.764	0.159	71.797	11.434	L2	B
42060	4.761	0.158	71.505	11.428	L2	B
42161	4.76	0.158	71.651	11.424	L2	B
42261	4.757	0.159	71.943	11.417	L2	B
42362	4.755	0.159	71.943	11.412	L2	B
42463	4.753	0.159	72.089	11.407	L2	B
42563	4.751	0.158	71.651	11.402	L2	B
42664	4.748	0.159	71.943	11.394	L2	B
42765	4.746	0.158	71.651	11.39	L2	B
42866	4.744	0.157	71.213	11.385	L2	B
42967	4.741	0.158	71.505	11.378	L2	B
43067	4.739	0.157	71.213	11.373	L2	B
43167	4.736	0.158	71.359	11.367	L2	B
43268	4.734	0.157	70.922	11.362	L2	B
43368	4.732	0.157	71.213	11.358	L2	B
43468	4.731	0.158	71.505	11.353	L2	B
43568	4.729	0.157	71.067	11.349	L2	B
43668	4.727	0.156	70.63	11.345	L2	B
43769	4.726	0.157	71.213	11.342	L2	B
43869	4.723	0.158	71.359	11.336	L2	B
43969	4.722	0.158	71.359	11.332	L2	B
44069	4.72	0.158	71.359	11.327	L2	B
44169	4.718	0.157	71.213	11.323	L2	B
44269	4.716	0.159	71.797	11.318	L2	B
44369	4.713	0.159	71.797	11.312	L2	B
44470	4.71	0.159	71.943	11.304	L2	B
44570	4.708	0.16	72.235	11.3	L2	B
44671	4.706	0.16	72.235	11.295	L2	B
44772	4.703	0.16	72.526	11.288	L2	B
44872	4.702	0.16	72.38	11.284	L2	B
44973	4.699	0.161	72.672	11.278	L2	B
45073	4.696	0.16	72.526	11.271	L2	B
45174	4.695	0.16	72.526	11.267	L2	B
45274	4.692	0.161	72.818	11.262	L2	B
45374	4.691	0.161	72.672	11.257	L2	B
45474	4.689	0.162	73.256	11.253	L2	B
45574	4.686	0.16	72.235	11.246	L2	B
45674	4.685	0.162	73.256	11.244	L2	B
45775	4.682	0.163	73.548	11.238	L2	B
45875	4.68	0.16	72.235	11.232	L2	B
45975	4.678	0.162	73.402	11.227	L2	B
46075	4.676	0.163	73.693	11.222	L2	B
46175	4.672	0.163	73.693	11.214	L2	B
46276	4.67	0.163	73.839	11.208	L2	B
46376	4.669	0.163	73.548	11.205	L2	B
46476	4.665	0.164	73.985	11.197	L2	B
46576	4.664	0.163	73.839	11.194	L2	B
46677	4.662	0.162	73.402	11.188	L2	B
46778	4.659	0.163	73.548	11.181	L2	B
46878	4.657	0.162	73.256	11.176	L2	B
46978	4.655	0.161	72.964	11.172	L2	B
47078	4.653	0.161	72.672	11.167	L2	B
47178	4.65	0.16	72.526	11.16	L2	B
47279	4.648	0.161	72.964	11.154	L2	B
47380	4.645	0.16	72.38	11.149	L2	B
47481	4.643	0.16	72.38	11.144	L2	B
47582	4.642	0.16	72.526	11.14	L2	B
47682	4.639	0.16	72.38	11.133	L2	B
47783	4.636	0.16	72.38	11.126	L2	B
47884	4.634	0.16	72.235	11.122	L2	B
47984	4.632	0.16	72.38	11.118	L2	B
48085	4.631	0.16	72.38	11.114	L2	B
48186	4.629	0.158	71.651	11.109	L2	B
48286	4.627	0.159	71.797	11.105	L2	B
48386	4.624	0.159	71.943	11.098	L2	B
48487	4.622	0.16	72.235	11.092	L2	B
48587	4.62	0.159	71.797	11.087	L2	B
48688	4.617	0.159	71.943	11.08	L2	B
48789	4.615	0.159	71.943	11.076	L2	B
48890	4.613	0.16	72.38	11.072	L2	B
48991	4.611	0.16	72.235	11.066	L2	B
49092	4.608	0.16	72.526	11.058	L2	B
49192	4.606	0.16	72.235	11.054	L2	B
49292	4.603	0.161	72.672	11.048	L2	B
49392	4.601	0.162	73.11	11.043	L2	B
49492	4.599	0.161	72.964	11.038	L2	B
49593	4.597	0.161	72.964	11.033	L2	B
49693	4.594	0.162	73.11	11.027	L2	B
49793	4.592	0.161	72.818	11.02	L2	B
49894	4.591	0.162	73.402	11.017	L2	B
49994	4.588	0.163	73.548	11.01	L2	B
50094	4.586	0.162	73.256	11.006	L2	B
50194	4.582	0.164	73.985	10.998	L2	B
50294	4.581	0.164	73.985	10.994	L2	B
50394	4.58	0.163	73.839	10.991	L2	B
50494	4.576	0.163	73.839	10.983	L2	B
50594	4.574	0.165	74.569	10.979	L2	B
50694	4.571	0.165	74.569	10.971	L2	B
50794	4.568	0.165	74.715	10.964	L2	B
50894	4.566	0.166	75.006	10.958	L2	B
50995	4.565	0.165	74.715	10.955	L2	B
51095	4.562	0.165	74.861	10.948	L2	B
51195	4.56	0.167	75.444	10.944	L2	B
51295	4.558	0.167	75.444	10.938	L2	B
51396	4.556	0.166	75.298	10.935	L2	B
51496	4.552	0.168	75.882	10.926	L2	B
51597	4.551	0.167	75.736	10.921	L2	B
51697	4.548	0.168	76.028	10.916	L2	B
51797	4.546	0.168	75.882	10.91	L2	B
51898	4.543	0.169	76.319	10.904	L2	B
51998	4.542	0.168	76.174	10.902	L2	B
52099	4.539	0.171	77.195	10.893	L2	B
52199	4.537	0.17	77.049	10.89	L2	B
52300	4.535	0.169	76.611	10.883	L2	B
52400	4.532	0.171	77.195	10.877	L2	B
52501	4.53	0.17	77.049	10.873	L2	B
52601	4.528	0.171	77.341	10.868	L2	B
52702	4.525	0.17	76.903	10.861	L2	B
52802	4.524	0.171	77.341	10.857	L2	B
52902	4.521	0.171	77.195	10.851	L2	B
53002	4.518	0.171	77.341	10.844	L2	B
53102	4.517	0.171	77.341	10.84	L2	B
53202	4.514	0.171	77.341	10.833	L2	B
53303	4.512	0.172	77.632	10.828	L2	B
53404	4.509	0.172	77.632	10.822	L2	B
53505	4.507	0.171	77.341	10.816	L2	B
53606	4.503	0.172	77.778	10.808	L2	B
53706	4.501	0.171	77.487	10.802	L2	B
53806	4.498	0.171	77.341	10.795	L2	B
53906	4.495	0.171	77.195	10.789	L2	B
54006	4.493	0.17	76.903	10.784	L2	B
54106	4.491	0.171	77.195	10.778	L2	B
54206	4.488	0.17	77.049	10.77	L2	B
54306	4.485	0.17	76.757	10.765	L2	B
54407	4.482	0.17	77.049	10.758	L2	B
54507	4.48	0.171	77.341	10.753	L2	B
54607	4.478	0.17	77.049	10.748	L2	B
54707	4.476	0.171	77.195	10.742	L2	B
54808	4.473	0.171	77.195	10.736	L2	B
54908	4.471	0.171	77.195	10.73	L2	B
55009	4.469	0.17	77.049	10.725	L2	B
55109	4.465	0.171	77.341	10.716	L2	B
55210	4.463	0.171	77.341	10.71	L2	B
55310	4.461	0.171	77.341	10.706	L2	B
55410	4.459	0.172	77.632	10.701	L2	B
55511	4.456	0.172	77.632	10.695	L2	B
55612	4.453	0.172	77.632	10.688	L2	B
55712	4.451	0.172	77.778	10.683	L2	B
55812	4.448	0.172	77.924	10.675	L2	B
55912	4.446	0.173	78.07	10.671	L2	B
56013	4.443	0.173	78.07	10.664	L2	B
56114	4.442	0.173	78.216	10.661	L2	B
56214	4.439	0.172	77.924	10.654	L2	B
56314	4.437	0.173	78.07	10.649	L2	B
56414	4.434	0.173	78.07	10.642	L2	B
56515	4.432	0.174	78.508	10.637	L2	B
56615	4.431	0.174	78.654	10.633	L2	B
56715	4.428	0.174	78.654	10.627	L2	B
56815	4.426	0.174	78.654	10.623	L2	B
56916	4.423	0.175	78.945	10.615	L2	B
57016	4.421	0.175	79.383	10.611	L2	B
57117	4.418	0.175	79.091	10.604	L2	B
57217	4.416	0.175	79.383	10.599	L2	B
57318	4.415	0.176	79.675	10.596	L2	B
57419	4.412	0.176	79.675	10.589	L2	B
57520	4.41	0.176	79.821	10.583	L2	B
57620	4.407	0.177	80.112	10.577	L2	B
57720	4.405	0.177	80.258	10.571	L2	B
57821	4.403	0.179	80.842	10.567	L2	B
57921	4.4	0.178	80.404	10.561	L2	B
58022	4.398	0.178	80.55	10.554	L2	B
58123	4.396	0.179	80.988	10.55	L2	B
58224	4.392	0.179	81.134	10.54	L2	B
58324	4.391	0.179	81.134	10.537	L2	B
58426	4.387	0.18	81.28	10.53	L2	B
58526	4.385	0.18	81.571	10.523	L2	B
58627	4.383	0.179	80.842	10.52	L2	B
58727	4.381	0.18	81.425	10.515	L2	B
58827	4.379	0.18	81.28	10.51	L2	B
58928	4.377	0.18	81.571	10.505	L2	B
59028	4.375	0.18	81.425	10.499	L2	B
59128	4.372	0.18	81.571	10.492	L2	B
59229	4.369	0.18	81.571	10.485	L2	B
59329	4.365	0.179	81.134	10.476	L2	B
59430	4.363	0.179	81.134	10.472	L2	B
59530	4.362	0.179	80.988	10.469	L2	B
59630	4.359	0.18	81.28	10.462	L2	B
59731	4.356	0.18	81.28	10.455	L2	B
59832	4.354	0.179	81.134	10.451	L2	B
59933	4.352	0.18	81.425	10.445	L2	B
60033	4.35	0.18	81.425	10.439	L2	B
60134	4.349	0.18	81.425	10.437	L2	B
60235	4.346	0.18	81.571	10.431	L2	B
60335	4.343	0.181	81.717	10.423	L2	B
60435	4.343	0.182	82.301	10.422	L2	B
60536	4.339	0.182	82.301	10.413	L2	B
60636	4.337	0.183	82.593	10.408	L2	B
60737	4.335	0.182	82.447	10.405	L2	B
60837	4.333	0.183	82.738	10.398	L2	B
60937	4.33	0.182	82.301	10.391	L2	B
61037	4.327	0.183	82.884	10.386	L2	B
61137	4.325	0.183	82.884	10.381	L2	B
61238	4.323	0.184	83.03	10.376	L2	B
61339	4.321	0.183	82.593	10.369	L2	B
61440	4.318	0.184	83.322	10.363	L2	B
61540	4.315	0.185	83.906	10.356	L2	B
61642	4.313	0.186	84.343	10.351	L2	B
61742	4.31	0.186	84.197	10.344	L2	B
61842	4.308	0.185	83.906	10.338	L2	B
61942	4.305	0.187	84.781	10.332	L2	B
62043	4.302	0.187	84.781	10.325	L2	B
62143	4.302	0.187	84.781	10.324	L2	B
62244	4.297	0.188	85.073	10.313	L2	B
62345	4.295	0.187	84.781	10.308	L2	B
62446	4.293	0.188	85.219	10.303	L2	B
62546	4.291	0.188	85.219	10.298	L2	B
62646	4.288	0.189	85.364	10.291	L2	B
62746	4.286	0.189	85.656	10.287	L2	B
62846	4.283	0.19	85.948	10.28	L2	B
62947	4.281	0.19	85.802	10.273	L2	B
63047	4.279	0.19	86.094	10.269	L2	B
63148	4.276	0.19	86.094	10.263	L2	B
63249	4.274	0.19	85.948	10.256	L2	B
63350	4.272	0.191	86.24	10.253	L2	B
63451	4.269	0.19	85.948	10.246	L2	B
63551	4.266	0.191	86.386	10.239	L2	B
63651	4.264	0.191	86.532	10.232	L2	B
63752	4.262	0.192	86.677	10.228	L2	B
63852	4.26	0.193	87.115	10.224	L2	B
63952	4.255	0.192	86.969	10.213	L2	B
64053	4.254	0.193	87.115	10.209	L2	B
64154	4.251	0.193	87.115	10.201	L2	B
64256	4.248	0.191	86.386	10.195	L2	B
64356	4.246	0.193	87.407	10.19	L2	B
64457	4.242	0.194	87.699	10.181	L2	B
64558	4.24	0.194	87.844	10.176	L2	B
64659	4.237	0.194	87.553	10.17	L2	B
64759	4.235	0.194	87.844	10.165	L2	B
64859	4.233	0.195	88.282	10.16	L2	B
64960	4.23	0.195	88.136	10.151	L2	B
65060	4.228	0.195	88.428	10.147	L2	B
65162	4.225	0.195	88.282	10.141	L2	B
65262	4.222	0.195	88.282	10.133	L2	B
65362	4.22	0.197	89.012	10.128	L2	B
65462	4.217	0.197	89.012	10.12	L2	B
65562	4.214	0.196	88.72	10.114	L2	B
65662	4.211	0.197	89.303	10.107	L2	B
65762	4.208	0.196	88.574	10.1	L2	B
65863	4.206	0.198	89.449	10.094	L2	B
65963	4.204	0.198	89.449	10.089	L2	B
66063	4.201	0.196	88.72	10.082	L2	B
66163	4.199	0.197	89.303	10.077	L2	B
66264	4.196	0.199	89.887	10.071	L2	B
66364	4.195	0.199	90.179	10.068	L2	B
66465	4.193	0.199	90.179	10.062	L2	B
66566	4.191	0.199	90.033	10.058	L2	B
66666	4.188	0.2	90.325	10.052	L2	B
66766	4.185	0.2	90.325	10.045	L2	B
66866	4.183	0.2	90.616	10.04	L2	B
66967	4.18	0.201	90.762	10.033	L2	B
67069	4.177	0.2	90.325	10.025	L2	B
67169	4.175	0.201	90.908	10.02	L2	B
67269	4.172	0.201	90.762	10.013	L2	B
67369	4.171	0.201	91.054	10.01	L2	B
67470	4.168	0.201	90.762	10.003	L2	B
67571	4.165	0.201	90.762	9.996	L2	B
67672	4.163	0.201	90.762	9.99	L2	B
67773	4.16	0.202	91.2	9.985	L2	B
67874	4.158	0.202	91.346	9.979	L2	B
67975	4.155	0.202	91.346	9.973	L2	B
68075	4.152	0.202	91.346	9.965	L2	B
68175	4.15	0.2	90.616	9.959	L2	B
68275	4.148	0.202	91.346	9.955	L2	B
68376	4.145	0.202	91.492	9.948	L2	B
68477	4.142	0.203	91.783	9.941	L2	B
68577	4.138	0.203	91.638	9.931	L2	B
68677	4.134	0.202	91.2	9.922	L2	B
68777	4.134	0.202	91.492	9.921	L2	B
68878	4.131	0.202	91.2	9.914	L2	B
68980	4.128	0.2	90.47	9.907	L2	B
69080	4.126	0.199	90.179	9.903	L2	B
69180	4.124	0.2	90.325	9.897	L2	B
69280	4.12	0.2	90.325	9.889	L2	B
69381	4.118	0.2	90.616	9.883	L2	B
69481	4.115	0.2	90.47	9.876	L2	B
69582	4.114	0.2	90.616	9.873	L2	B
69683	4.11	0.2	90.325	9.864	L2	B
69783	4.107	0.201	90.762	9.857	L2	B
69884	4.104	0.202	91.346	9.85	L2	B
69984	4.102	0.201	90.908	9.844	L2	B
70084	4.099	0.201	91.054	9.838	L2	B
70184	4.097	0.201	90.908	9.832	L2	B
70284	4.094	0.201	90.908	9.826	L2	B
70384	4.092	0.201	91.054	9.821	L2	B
70484	4.089	0.201	90.762	9.814	L2	B
70584	4.088	0.201	90.908	9.811	L2	B
70684	4.085	0.201	90.762	9.804	L2	B
70784	4.084	0.2	90.325	9.801	L2	B
70884	4.081	0.199	89.887	9.795	L2	B
70984	4.078	0.2	90.616	9.788	L2	B
71084	4.076	0.199	89.887	9.784	L2	B
71185	4.073	0.2	90.616	9.775	L2	B
71286	4.07	0.198	89.741	9.769	L2	B
71386	4.066	0.2	90.47	9.76	L2	B
71487	4.066	0.2	90.325	9.757	L2	B
71587	4.062	0.2	90.47	9.749	L2	B
71688	4.059	0.199	90.033	9.743	L2	B
71788	4.057	0.198	89.741	9.738	L2	B
71888	4.057	0.197	89.157	9.736	L2	B
71988	4.054	0.198	89.449	9.73	L2	B
72088	4.052	0.198	89.595	9.725	L2	B
72189	4.049	0.196	88.866	9.719	L2	B
72289	4.047	0.198	89.449	9.713	L2	B
72390	4.044	0.197	89.303	9.706	L2	B
72490	4.041	0.197	89.012	9.699	L2	B
72590	4.039	0.197	89.157	9.693	L2	B
72691	4.036	0.196	88.866	9.685	L2	B
72791	4.034	0.197	89.303	9.681	L2	B
72891	4.03	0.197	89.012	9.673	L2	B
72992	4.027	0.196	88.574	9.666	L2	B
73092	4.025	0.196	88.574	9.66	L2	B
73192	4.022	0.195	88.282	9.653	L2	B
73293	4.021	0.195	88.136	9.65	L2	B
73394	4.018	0.195	88.136	9.644	L2	B
73494	4.015	0.194	87.553	9.636	L2	B
73594	4.012	0.194	87.553	9.629	L2	B
73694	4.01	0.194	87.699	9.625	L2	B
73795	4.008	0.195	88.136	9.619	L2	B
73895	4.006	0.195	87.99	9.614	L2	B
73996	4.004	0.194	87.844	9.609	L2	B
74097	4	0.195	88.136	9.6	L2	B
74198	3.999	0.195	88.136	9.597	L2	B
74298	3.996	0.195	88.136	9.591	L2	B
74399	3.993	0.195	88.282	9.584	L2	B
74500	3.99	0.196	88.574	9.577	L2	B
74600	3.988	0.196	88.72	9.571	L2	B
74701	3.986	0.197	89.012	9.566	L2	B
74801	3.984	0.196	88.866	9.561	L2	B
74902	3.981	0.196	88.72	9.554	L2	B
75002	3.978	0.197	89.012	9.548	L2	B
75102	3.976	0.197	89.012	9.541	L2	B
75202	3.973	0.197	89.012	9.535	L2	B
75303	3.971	0.197	89.012	9.53	L2	B
75404	3.968	0.197	89.303	9.524	L2	B
75505	3.967	0.197	89.157	9.52	L2	B
75606	3.964	0.197	89.303	9.514	L2	B
75706	3.962	0.198	89.741	9.51	L2	B
75807	3.959	0.196	88.866	9.503	L2	B
75908	3.958	0.199	89.887	9.499	L2	B
76008	3.954	0.199	90.033	9.489	L2	B
76108	3.952	0.198	89.741	9.485	L2	B
76208	3.95	0.199	90.179	9.479	L2	B
76309	3.947	0.199	89.887	9.472	L2	B
76410	3.944	0.199	89.887	9.466	L2	B
76512	3.942	0.199	90.179	9.461	L2	B
76613	3.939	0.199	90.033	9.454	L2	B
76713	3.937	0.199	90.179	9.449	L2	B
76813	3.935	0.2	90.325	9.443	L2	B
76913	3.932	0.2	90.616	9.437	L2	B
77014	3.93	0.201	90.762	9.432	L2	B
77114	3.927	0.2	90.47	9.426	L2	B
77214	3.925	0.201	90.908	9.419	L2	B
77314	3.923	0.2	90.47	9.415	L2	B
77414	3.921	0.201	90.762	9.411	L2	B
77514	3.917	0.201	90.762	9.401	L2	B
77614	3.915	0.201	90.908	9.395	L2	B
77714	3.912	0.2	90.616	9.39	L2	B
77814	3.909	0.201	90.908	9.382	L2	B
77914	3.907	0.2	90.616	9.378	L2	B
78014	3.905	0.201	91.054	9.371	L2	B
78114	3.901	0.201	91.054	9.362	L2	B
78214	3.9	0.201	91.054	9.359	L2	B
78314	3.897	0.201	90.908	9.353	L2	B
78414	3.895	0.202	91.346	9.349	L2	B
78514	3.893	0.201	91.054	9.344	L2	B
78614	3.89	0.202	91.492	9.336	L2	B
78714	3.888	0.203	91.783	9.331	L2	B
78814	3.886	0.203	91.929	9.325	L2	B
78914	3.883	0.203	91.783	9.318	L2	B
79015	3.879	0.203	91.783	9.311	L2	B
79115	3.878	0.204	92.075	9.307	L2	B
79216	3.875	0.203	91.929	9.301	L2	B
79316	3.872	0.204	92.075	9.293	L2	B
79416	3.87	0.205	92.513	9.288	L2	B
79517	3.867	0.205	92.513	9.282	L2	B
79617	3.866	0.204	92.367	9.278	L2	B
79717	3.864	0.205	92.951	9.273	L2	B
79819	3.862	0.206	93.242	9.269	L2	B
79920	3.859	0.206	93.388	9.263	L2	B
80022	3.857	0.206	93.242	9.258	L2	B
80122	3.856	0.208	93.972	9.253	L2	B
80222	3.854	0.209	94.409	9.249	L2	B
80322	3.851	0.208	94.118	9.243	L2	B
80422	3.848	0.208	94.264	9.236	L2	B
80522	3.847	0.209	94.555	9.232	L2	B
80622	3.845	0.209	94.701	9.227	L2	B
80722	3.843	0.21	94.847	9.222	L2	B
80822	3.841	0.21	94.993	9.219	L2	B
80922	3.841	0.211	95.577	9.219	L2	B
81022	3.839	0.211	95.577	9.213	L2	B
81122	3.837	0.212	95.722	9.208	L2	B
81222	3.835	0.212	95.722	9.204	L2	B
81322	3.832	0.212	95.722	9.198	L2	B
81422	3.83	0.212	95.868	9.192	L2	B
81522	3.827	0.212	95.868	9.184	L2	B
81623	3.826	0.212	95.868	9.182	L2	B
81724	3.824	0.213	96.16	9.177	L2	B
81824	3.821	0.211	95.285	9.171	L2	B
81924	3.819	0.213	96.16	9.165	L2	B
82024	3.816	0.212	96.014	9.158	L2	B
82125	3.814	0.212	95.868	9.153	L2	B
82225	3.812	0.213	96.16	9.149	L2	B
82326	3.809	0.213	96.306	9.142	L2	B
82427	3.807	0.213	96.16	9.136	L2	B
82528	3.804	0.213	96.452	9.13	L2	B
82628	3.801	0.213	96.452	9.123	L2	B
82728	3.799	0.212	96.014	9.118	L2	B
82829	3.796	0.213	96.16	9.109	L2	B
82930	3.793	0.213	96.452	9.102	L2	B
83030	3.79	0.214	96.598	9.096	L2	B
83130	3.787	0.215	97.035	9.088	L2	B
83230	3.785	0.214	96.889	9.084	L2	B
83330	3.783	0.214	96.889	9.08	L2	B
83431	3.779	0.215	97.327	9.071	L2	B
83532	3.776	0.216	97.619	9.063	L2	B
83632	3.774	0.215	97.327	9.057	L2	B
83732	3.771	0.216	97.619	9.051	L2	B
83832	3.768	0.216	97.911	9.044	L2	B
83932	3.766	0.218	98.64	9.038	L2	B
84032	3.764	0.217	98.057	9.034	L2	B
84132	3.76	0.218	98.494	9.024	L2	B
84232	3.758	0.218	98.494	9.019	L2	B
84333	3.755	0.218	98.64	9.012	L2	B
84434	3.751	0.218	98.494	9.003	L2	B
84534	3.748	0.218	98.494	8.996	L2	B
84635	3.746	0.218	98.494	8.989	L2	B
84735	3.743	0.217	98.348	8.984	L2	B
84835	3.741	0.216	97.765	8.978	L2	B
84935	3.738	0.217	98.348	8.97	L2	B
85035	3.734	0.216	97.619	8.962	L2	B
85136	3.732	0.216	97.765	8.958	L2	B
85236	3.73	0.216	97.765	8.952	L2	B
85336	3.728	0.216	97.911	8.948	L2	B
85437	3.727	0.215	97.327	8.945	L2	B
85537	3.723	0.215	97.181	8.934	L2	B
85638	3.719	0.215	97.327	8.926	L2	B
85738	3.715	0.215	97.181	8.917	L2	B
85838	3.712	0.215	97.181	8.909	L2	B
85938	3.71	0.214	96.598	8.904	L2	B
86038	3.709	0.215	97.035	8.902	L2	B
86138	3.706	0.214	96.598	8.894	L2	B
86238	3.703	0.213	96.452	8.888	L2	B
86339	3.701	0.214	96.889	8.883	L2	B
86439	3.698	0.214	96.889	8.875	L2	B
86540	3.696	0.214	96.744	8.869	L2	B
86641	3.694	0.214	96.744	8.865	L2	B
86741	3.692	0.213	96.452	8.86	L2	B
86841	3.689	0.214	96.598	8.855	L2	B
86942	3.687	0.214	96.744	8.849	L2	B
87042	3.684	0.214	96.598	8.842	L2	B
[truncated: 4,778 more rows]

## Sheet: L2_C
Time [msec]	Potentiometer [V]	Force sensor [V]	Pull-out force [N]	Pull-out distance [mm]	Vertebra	Orientation
[truncated: 4,828 more rows]

[truncated: 17 more sheets: L2_D, L3_A, L3_B, L3_C, L3_D, L4_A, L4_B, L4_C, L4_D, L5_A, L5_B, L5_C, L5_D, Screw 1, Screw 2, Screw 3, Screw 4]
